# Supplementary material for: Spatial Transcriptomics and snRNA‐seq Expose CAF Niches Orchestrating Dual Stromal‐Immune Barriers in Hepatocellular Carcinoma
Source: Adv Sci (Weinh). 2025 Oct 7;12(48):e14661. doi: 10.1002/advs.202514661 (PMC12752642; doi:10.1002/advs.202514661)
Supplement: Supplementary file 2 — Supplemental Table 1 [file ADVS-12-e14661-s002.xlsx]

## Sheet: Table S1
Group		ID		source		patient	Sex	Age	Virus infection	cancer type	tissue(tumor,Normal,Boder)			data type	Cell Number After QC	Median Unique UMI/Cell	Median Unique Gene/Cell
A		A1	T	GSE149614	1	patient_A_01	Male	66	HBV	Hepatocellular Carcinoma	YES	NO	NO	scRNA	2197	7808	2907
A		A2	T		2	patient_A_02	Male	65	HBV	Hepatocellular Carcinoma	YES	NO	NO	scRNA	3128	17097	2892
A		A3 A4	N T		3	patient_A_03	Male	66	HCV	Hepatocellular Carcinoma	YES	YES	NO	scRNA	2311 4554	4529 9504	1200 2189
A		A5 A6	N T		4	patient_A_04	Male	60	HCV	Hepatocellular Carcinoma	YES	YES	NO	scRNA	1910 1731	5650 10912	1629 2627
A		A7 A8	N T		5	patient_A_05	Male	65	None	Hepatocellular Carcinoma	YES	YES	NO	scRNA	1626 2952	6517 10321	1841 2386
A		A9 A10	N T		6	patient_A_06	Female	64	HBV	Hepatocellular Carcinoma	YES	YES	NO	scRNA	3562 3788	4506 6517	1378 1749
A		A11 A12 A13	N T P		7	patient_A_07	Male	48	None	Hepatocellular Carcinoma	YES	YES	NO	scRNA	1894 484 1758	5504 4781 7785	1687 1160 1933
A		A14 A15 A16	N P T		8	patient_A_08	Male	64	None	Hepatocellular Carcinoma	YES	YES	NO	scRNA	4130 2719 4341	3143 10846 6640	1159 2802 1836
A		A17 A18	N T		9	patient_A_09	Male	48	HBV	Hepatocellular Carcinoma	YES	YES	NO	scRNA	1644 2423	4633 7435	1196 1874
A		A19 A20 A21	L N T		10	patient_A_10	Male	53	HBV	Hepatocellular Carcinoma	YES	YES	NO	scRNA	2391 2656 1527	8682 2553 7719	1937 881 1821
B		B1 B2	T N	GSE156625	11	patient_B_01	Male	59	HBV	Hepatocellular Carcinoma	YES	YES	NO	scRNA	1885 751	3400 2630	1079 882
B		B3 B4	T N		12	patient_B_02	Female	71	HBV	Hepatocellular Carcinoma	YES	YES	NO	scRNA	3658 867	4023 3218	1292 980
B		B5 B6	T N		13	patient_B_03	Male	75	HBV	Hepatocellular Carcinoma	YES	YES	NO	scRNA	7166 358	2429 2651	743 886
B		B8	N		14	patient_B_04	Male	68	HBV	Hepatocellular Carcinoma	YES	YES	NO	scRNA	468	2416	843
B		B9 B10	T N		15	patient_B_05	Male	74	None	Hepatocellular Carcinoma	YES	YES	NO	scRNA	3047 179	2746 2598	896 782
B		B11 B12	T N		16	patient_B_06	Female	72	None	Hepatocellular Carcinoma	YES	YES	NO	scRNA	6583 1548	2199 1940	740 756
B		B13 B14	T N		17	patient_B_07	Male	65	HBV	Hepatocellular Carcinoma	YES	YES	NO	scRNA	5577 266	5431 1704	1366 770
B		B15	T		18	patient_B_08	Female	48	None	Hepatocellular Carcinoma	YES	YES	NO	scRNA	7734	5147	1493
B		B17 B18	T N		19	patient_B_09	Male	77	HBV	Hepatocellular Carcinoma	YES	YES	NO	scRNA	6481 1286	4000 3307	1212 1165
B		B20	N		20	patient_B_10	Male	77	HBV	Hepatocellular Carcinoma	YES	YES	NO	scRNA	1683	2594	921
B		B21 B22	T N		21	patient_B_11	Male	55	HBV	Hepatocellular Carcinoma	YES	YES	NO	scRNA	52 115	2000 2254	763 784
B		B23 B24	T N		22	patient_B_12	Male	56	None	Hepatocellular Carcinoma	YES	YES	NO	scRNA	379 366	1307 1662	688 757
B		B25	T		23	patient_B_13	Male	56	HBV	Hepatocellular Carcinoma	YES	YES	NO	scRNA	1143	3333	1035
B		B27 B28	T N		24	patient_B_14	Male	76	None	Hepatocellular Carcinoma	YES	YES	NO	scRNA	4278 1878	4536 2879	1456 1001
C		P2_T	C1	skrx2fz79n	25	patient_E_01	Female	49	HBV	Hepatocellular Carcinoma	YES	YES	NO	scRNA	10443	2533	1038
C		P2_N	C2												8984	2728	1065
C		P11_T	C3		26	patient_E_02	Female	51	None	Hepatocellular Carcinoma	YES	YES	NO	scRNA	3509	3882	1447
C		P11_N	C4												6683	3520	1409
C		P12_T	C5		27	patient_E_03	Male	56	None	Hepatocellular Carcinoma	YES	YES	NO	scRNA	6058	4543	1556
C		P12_N	C6												7916	3165	1267
C		P15_T	C7		28	patient_E_04	Male	52	HBV	Hepatocellular Carcinoma	YES	YES	NO	scRNA	5991	4023	1478
C		P15_N	C8												5761	4088	1662
C		P21_T	C9		29	patient_E_05	Male	56	HBV	Hepatocellular Carcinoma	YES	YES	NO	scRNA	7736	3916	1379
C		P21_N	C10												9265	4265	1419
C		P22_T	C11		30	patient_E_06	Male	61	HBV	Hepatocellular Carcinoma	YES	YES	NO	scRNA	4702	5641	1821
C		P22_N	C12												6745	4158	1401
D		a	D1		31										314	1673	1179
D		d	D2		32										5902	2446	1549
D		f	D3		33										19193	3671	2128
D		h	D4		34										35231	1672	1161

## Sheet: Table S2
Table S3. Marker genes for the annotation of cell types in CSCC.
Cell type	Marker gene
Hepatocytes/Malignant	APOA2,"ALB","TTR","PECAM1"
Fibroblasts	ACTA2,"RGS5",'COL1A1',"COL1A2"
Endothelial cells	VWF',"CD34"
Myeloid cells	"CD14","CD68","CD163","S100A8"
Dendritic cells	IL3RA,"IRF7","IRF8","GZMB"
LSEC	"DNASE1L3","CLEC1B","CLEC4G","CLEC4M"
Mast cells	TPSAB1'
T/NK	CD3D',"CD3E","CD4","CD8A","CD3G","NKG7","IL7R"
B cells	CD79A','MS4A1'
Plasma cells	"MZB1","IGHG1","IGLL5"

## Sheet: Table S3
Gene	V1	V2	V3	V4	V5	V6	V7	V8	V9	V10	V11	V12	V13	V14	V15	V16	V17	V18	V19	V20	V21	V22	V23	V24	V25	V26	V27	V28	V29	V30	V31	V32	V33	V34	V35	V36	V37	V38	V39	V40	V41	V42	V43	V44	V45	V46	V47	V48	V49
CHCC227	-1	-1	-1	-1	-1	-1	-1	-1	-1	-1	-1	-1	-1	-1	-1	-1	-1	-1	-1	-1	-1	-1	-1	-1	-1	-1	-1	-1	-1	-1	-1	-1	-1	-1	-1	-1	-1	-1	-1	-1	-1	-1	-1	-1	-1	-1	-1	-1	-1
CHCC228	-1	-1	-1	-1	-1	-1	-1	-1	-1	-1	-1	-1	-1	-1	-1	-1	-1	-1	-1	-1	-1	-1	-1	-1	-1	-1	-1	-1	-1	-1	-1	-1	-1	-1	-1	-1	-1	-1	-1	-1	-1	-1	-1	-1	-1	-1	-1	-1	-1
CHCC240LG	-1	-1	-1	-1	-1	-1	-1	-1	-1	-1	-1	-1	-1	-1	-1	-1	-1	-1	-1	-1	-1	-1	-1	-1	-1	-1	-1	-1	-1	-1	-1	-1	-1	-1	-1	-1	-1	-1	-1	-1	-1	-1	-1	-1	-1	-1	-1	-1	-1
ICOS	-1	-1	-1	-1	-1	-1	-1	-1	-1	-1	-1	-1	-1	-1	-1	-1	-1	-1	-1	-1	-1	-1	-1	-1	-1	-1	-1	-1	-1	-1	-1	-1	-1	-1	-1	-1	-1	-1	-1	-1	-1	-1	-1	-1	-1	-1	-1	-1	-1
TNHCC3RSHCC314	0.0566417	-0.333333	-1	-1	-0.333333	-1	-1	-1	-1	-0.333333	-1	-1	-0.333333	-1	-1	-1	-0.333333	-1	-1	-1	-1	-1	-1	-1	0.0566417	-1	-1	-1	-1	-1	-1	-1	-1	-1	-0.333333	0.0566417	-0.333333	0.0566417	-1	-1	-1	-0.333333	-1	-1	-1	-1	-1	-1	-1
TNHCC3RSHCC318	-1	-1	-1	-1	-1	-1	-1	-1	-1	-1	-1	-1	-1	-1	-1	-1	-1	-1	-1	-1	-1	-1	-1	-1	-1	-1	-1	-1	-1	-1	-1	-1	-1	-1	-1	-1	-1	-1	-1	-1	-1	-1	-1	-1	-1	-1	-1	-1	-1
TNHCC3RSHCC39	-1	-1	-1	-1	-1	-1	-1	-1	-1	-1	-1	-1	-1	-1	-1	-1	-1	-1	-1	-1	-1	-1	-1	-1	-1	-1	-1	-1	-1	-1	-1	-1	-1	-1	-1	-1	-1	-1	-1	-1	-1	-1	-1	-1	-1	-1	-1	-1	-1
GNLY	-1	-0.226294	-1	-1	-1	-1	-1	-1	-1	-1	-1	-1	-1	-1	-1	-1	-1	-1	-1	-1	-1	-1	-1	-1	-1	-1	-1	-1	-1	-1	-1	-1	-1	-1	-1	-1	-1	-1	-1	-1	-1	-1	-1	-1	-1	-1	-1	-1	-1
GZMHCC1	-1	-1	-1	-1	-1	-1	-1	-1	-1	-1	-1	-1	-1	-1	-1	-1	-1	-1	-1	-1	-1	-1	-1	-1	-1	-1	-1	-1	-1	-1	-1	-1	0	-1	-1	-1	-1	-1	-1	-1	-1	-1	-1	-1	-1	-1	-1	-1	-1
GZMB	-1	-1	-1	-1	-0.36907	-1	-2.22045e-16	-1	-1	-1	-1	-1	-1	-1	-1	-1	-1	-1	-1	-1	-1	-1	-1	-1	-2.22045e-16	-1	-1	-1	-1	-1	-1	-1	-1	-1	-0.36907	-1	-1	-1	0.26186	-1	-1	-1	-1	-1	-1	-1	-1	-1	-1
GZMK	-1	-1	-1	-1	-1	-1	-1	-1	-1	-1	-1	-1	-0.138647	-1	-1	-1	-1	-1	-1	-1	-1	-1	-1	-1	-1	-1	-1	-1	-1	-1	-1	-1	-1	-1	-1	-1	1	-1	-1	-1	-1	-1	-1	-1	-1	-1	-1	-1	-1
IHCC3NG	-1	-1	-1	-1	-1	-1	-1	-1	-1	-1	-1	-1	-1	-1	-1	-1	-1	-1	-1	-1	-1	-1	-1	-1	-1	-1	-1	-1	-1	-1	-1	-1	-1	-1	-1	-1	-1	-1	-1	-1	-1	-1	-1	-1	-1	-1	-1	-1	-1
NKG7	-1	0.226294	-1	-1	-1	-1	-1	-1	-1	-0.226294	-1	-1	-0.226294	-1	-1	-1	0.547411	-1	-0.226294	-1	-0.226294	-1	-1	-1	-1	-1	-1	-1	-1	-1	-1	-0.226294	-1	-1	-1	-1	-1	-1	-1	-1	-1	-1	-1	-1	-1	-1	-1	-1	-1
PRHCC31	-1	-1	-1	-1	-1	-1	-1	-1	-1	-1	-1	-1	-1	-1	-1	-1	-1	-1	-1	-1	-1	-1	-1	-1	-1	-1	-1	-1	-1	-1	-1	-1	-1	-1	-1	-1	-1	-1	-1	-1	-1	-1	-1	-1	-1	-1	-1	-1	-1
BTLHCC1	-1	-1	-1	-1	-1	-1	-1	-1	-1	-1	-1	-1	-1	-1	-1	-1	-1	-1	-1	-1	-1	-1	-1	-1	-1	-1	-1	-1	-1	-1	-1	-1	-1	-1	-1	-1	-1	-1	-1	-1	-1	-1	-1	-1	-1	-1	-1	-1	-1
CHCC2276	-1	-1	-1	-1	-0.333333	-0.333333	-1	-1	-1	-1	-1	-1	-1	-1	-1	-1	-0.333333	-1	-1	-1	-1	-1	-1	-1	-1	-1	-1	-1	-1	-1	-1	-1	-1	-1	-1	-1	-1	-1	-1	-1	-1	-1	-1	-1	-1	-1	-1	-1	-1
CTLHCC14	-1	-1	-1	-1	-1	-1	-1	-1	-1	-1	-1	-1	-1	-1	-1	-1	-1	-1	-1	-1	-1	-1	-1	-1	-1	-1	-1	-1	-1	-1	-1	-1	-1	-1	-1	-1	-1	-1	-1	-1	-1	-1	-1	-1	-1	-1	-1	-1	-1
ENTPHCC21	-0.226294	-0.226294	-1	-1	-0.226294	-1	-1	-1	-1	-1	-1	-1	-1	0.547411	-1	-1	-1	-1	-1	-1	-1	-1	-1	-1	-1	-1	-1	-1	-1	-1	-1	-1	-1	-1	-1	-1	-1	-1	-1	-1	-1	-1	-1	-1	-1	-1	-1	-1	-1
HHCC1VCR2	-1	-1	-0.138647	-1	-1	-1	-1	-1	-1	-1	-1	-1	-1	-1	-1	-1	-1	-1	-1	-1	-1	-1	-1	-1	-1	-1	-1	-1	-1	-1	-1	-1	-1	-1	-1	-1	-1	-1	-1	-1	-1	-1	-1	-1	-1	-1	-1	-1	-1
IHCC2O1	-1	-1	-1	-1	-1	-1	-1	-1	-1	-1	-1	-1	-1	-1	-1	-1	-1	-1	-1	-1	-1	-1	-1	-1	-1	-1	-1	-1	-1	-1	-1	-1	-1	-1	-1	-1	-1	-1	-1	-1	-1	-1	-1	-1	-1	-1	-1	-1	-1
KLRC1	-1	-1	-1	-1	-1	-1	-1	-1	-1	-1	-1	-1	-1	-1	-1	-1	-1	-1	-1	-1	-1	-1	-1	-1	-1	-1	-1	-1	-1	-1	-1	-1	-1	-1	-1	-1	-1	-1	-1	-1	-1	-1	-1	-1	-1	-1	-1	-1	-1
LHCC1G3	-1	-1	-1	-1	-1	-1	-1	-1	-1	-1	-1	-1	-1	-1	-1	-1	-1	-1	-1	-1	-0.226294	-1	-1	-1	-1	-1	-1	-1	-1	-1	-1	-1	-1	-1	-1	-1	-1	-1	-1	-1	-1	-1	-1	-1	-1	-1	-1	-1	-1
LHCC1YN	-1	-1	-1	-1	-1	-1	-1	-1	-1	-1	-1	-1	-1	-1	-1	-1	-1	-1	-1	-1	-1	-1	-1	-1	-1	-1	-1	-1	-1	-1	-1	-1	-1	-1	-1	-1	-1	-1	-1	-1	-1	-1	-1	-1	-1	-1	-1	-1	-1
LGHCC1LS9	-0.138647	-1	-1	-1	-1	-1	-1	-1	-1	-1	-1	-1	-1	-1	-1	-1	-1	-1	-1	-1	-1	-1	-1	-1	-1	-1	-1	-1	-1	-1	-1	-0.138647	-1	-1	-1	-1	-1	-1	-1	-1	-1	-1	-1	-1	-1	-1	-1	-1	-1
LILRB2	-1	-1	-1	-1	-0.138647	-1	-1	-1	-1	-1	-1	-1	-1	-1	-1	-1	-1	-1	-1	-1	-1	-1	-1	-1	-1	-1	-1	-1	-1	-1	-1	-1	-1	-1	-1	-1	-1	-1	-1	-1	-1	-1	-1	-1	-1	-1	-1	-1	-1
LILRB4	-1	-1	-1	-1	-1	-1	-1	-1	-1	-1	-1	-1	-1	-1	-1	-1	-1	-1	-0.138647	-1	-1	-1	-1	-1	-0.138647	-1	-1	-1	-1	-1	-1	-1	-1	-1	-0.138647	-1	-1	-1	-1	-1	-1	-1	-1	-1	-1	-1	-1	-1	-1
PHCC2CHCC21	-1	-1	-1	-1	-1	-1	-1	-1	-1	-1	-1	-1	-1	-1	-1	-1	-1	-1	-1	-1	-1	-1	-1	-1	-1	-1	-1	-1	-1	-1	-1	-1	-1	-1	-1	-1	-1	-1	-1	-1	-1	-1	-1	-1	-1	-1	-1	-1	-1
CHCC2274	-1	-1	-1	-1	-1	-1	-1	-1	-1	-1	-1	-1	-1	-1	-1	-1	-1	-1	-1	-1	-1	-1	-1	-1	-1	-1	-1	-1	-1	-1	-1	-1	-1	-1	-1	-1	-1	-1	-1	-1	-1	0.26186	-1	-1	-1	-1	-1	-1	-1
THCC2O2	-1	-1	-1	-1	-1	-1	-0.226294	-1	-1	-1	-1	-1	-1	-1	-1	-1	-1	-1	-1	-1	-1	-1	-1	-1	-1	-1	-1	-1	-1	-1	-1	-1	-1	-1	-0.226294	-1	-1	-1	-1	-1	-0.226294	-1	-1	-1	-1	-1	-1	-1	-1
TIGIT	-1	-1	-1	-1	-1	-1	-1	-1	-1	-1	-1	-1	-1	-1	-1	-1	-1	-1	-1	-1	-1	0	-1	-1	-1	-1	-1	-1	-1	-1	-1	-1	-1	-1	-1	-1	-1	-1	-1	-1	-1	-1	-1	-1	-1	-1	-1	-1	-1
VSIR	-0.226294	-1	-1	-1	-1	-1	-1	-1	-1	-1	-1	-1	-1	-1	-1	-1	-1	-1	-0.226294	-1	-1	-1	-1	-1	-1	-1	-1	-1	-1	-1	-1	-0.226294	-1	-1	-1	-1	-1	-1	-1	-1	-1	-1	0.226294	-1	-1	-1	-1	-1	-1
sample	HCC3	HCC4	HCC3	HCC1	HCC1	HCC4	HCC3	HCC1	HCC4	HCC1	HCC3	HCC2	HCC4	HCC1	HCC2	HCC3	HCC1	HCC1	HCC1	HCC1	HCC1	HCC1	HCC1	HCC4	HCC1	HCC1	HCC4	HCC4	HCC1	HCC1	HCC1	HCC3	HCC1	HCC3	HCC3	HCC1	HCC1	HCC1	HCC1	HCC3	HCC1	HCC4	HCC1	HCC1	HCC1	HCC3	HCC4	HCC1	HCC1
Area	Adjacent stroma	Adjacent stroma	Adjacent stroma	Adjacent stroma	Adjacent stroma	Adjacent stroma	Adjacent stroma	Adjacent stroma	Adjacent stroma	Adjacent stroma	Adjacent stroma	Adjacent stroma	Adjacent stroma	Adjacent stroma	Adjacent stroma	Adjacent stroma	Adjacent stroma	Adjacent stroma	Adjacent stroma	Adjacent stroma	Adjacent stroma	Adjacent stroma	Adjacent stroma	Adjacent stroma	Adjacent stroma	Adjacent stroma	Adjacent stroma	Adjacent stroma	Adjacent stroma	Adjacent stroma	Adjacent stroma	Adjacent stroma	Adjacent stroma	Adjacent stroma	Adjacent stroma	Adjacent stroma	Adjacent stroma	Adjacent stroma	Adjacent stroma	Adjacent stroma	Adjacent stroma	Adjacent stroma	Adjacent stroma	Adjacent stroma	Adjacent stroma	Adjacent stroma	Adjacent stroma	Adjacent stroma	Adjacent stroma
[truncated: 5,000 more columns]

## Sheet: Table S4
Hypoxia	Glycolysis	Lipid	Pentose	Lactic	Oxidative
ACKR3	AKR1A1	PLA2G4B	GLYCTK	LDHA	NDUFC2-KCTD14
ADM	ADH1A	CEPT1	FBP1	LDHB	COX17
ADORA2B	ADH1B	PLAAT3	PRPS1L1	MCT1	ATP6V1FP2
AK4	ADH1C	PLD4	ALDOA	MCT4	TCIRG1
AKAP12	ADH4	PLA2G4E	ALDOB	PDK1	ATP5PD
ALDOA	ADH5	ENPP6	RPIA	HK2	ATP5MG
ALDOB	ADH6	PLB1	ALDOC	PKM2	[KO:K03948]
ALDOC	GALM	PLD3	SHPK	GPR81	UQCR11
AMPD3	ADH7	LPCAT4	G6PD		[KO:K02130]
ANGPTL4	LDHAL6A	TMEM86B	PGLS		COX6B2
ANKZF1	DLAT	PLA2G4F	GPI		NDUFA11
ANXA2	DLD	PLA2G2D	IDNK		ATP6V1G3
ATF3	ENO1	PLA2G4D	DERA		COX4I1
ATP7A	ENO2	GDPD1	PFKL		COX5B
B3GALT6	ENO3	PLA2G2E	PFKM		COX6A1
B4GALNT2	ALDH2	PEDS1	PFKP		COX6A2
BCAN	ALDH3A1	PEDS1-UBE2V1	PGD		COX6B1
BCL2	ALDH1B1	PLA2G2C	PGM1		COX6C
BGN	FBP1	PAFAH1B1	PGM2		COX7A1
BHLHE40	ALDH3B1	PLA2G3	PRPS1		COX7A2
BNIP3L	ALDH3B2	PAFAH1B2	PRPS2		COX7B
BRS3	ALDH9A1	PAFAH1B3	RPE		COX7C
BTG1	ALDH3A2	PAFAH2	RBKS		COX8A
CA12	ALDOA	ENPP2	TALDO1		COX10
CASP6	ALDOB	PLA2G1B	TKT		COX11
CAV1	ALDOC	PLA2G2A	RPEL1		COX15
CAVIN1	G6PC1	PLA2G4A	TKTL1		CYC1
CAVIN3	GAPDH	PLA2G5	TKTL2		ATP6V0E2
CCN1	GAPDHS	PLD1	FBP2		COX7B2
CCN2	GCK	PLD2	RGN		ATP6V0A2
CCN5	GPI	LPCAT2	H6PD		ATP6V0D2
CCNG2	HK1	PLAAT2			ATP6V1C2
CDKN1A	HK2	CHPT1			ATP5MGL
CDKN1B	HK3	PLA2G2F			PPA2
CDKN1C	ENO4	UGT8			UQCRQ
CHST2	LDHA	GDPD3			UQCR10
CHST3	LDHB	PLA2G7			COX8C
CITED2	LDHC	LPCAT1			NDUFS7
COL5A1	PGAM4	PLA2G12A			UQCRHL
CP	ALDH7A1	PLA2G6			ATP6
CSRP2	PCK1	PLA2G10			ATP8
CXCR4	PCK2	PLA2G12B			COX1
DCN	PDHA1	AGPS			COX2
DDIT3	PDHA2	SELENOI			COX3
DDIT4	PDHB	PLA2G4C			CYTB
DPYSL4	PFKL	PLPP1			ND1
DT	PFKM	PLPP2			ND2
DUSP1	PFKP	PLPP3			ND3
EDN2	PGAM1	JMJD7-PLA2G4B			ND4
EF1	PGAM2	GAL3ST1			ND4L
EF3	PGK1				ND5
EGFR	PGK2				ND6
ENO1	PGM1				NDUFA1
ENO2	PKLR				NDUFA2
ENO3	PKM				NDUFA3
ERO1A	PGM2				NDUFA4
ERRFI1	ACSS2				NDUFA5
ETS1	G6PC2				NDUFA6
EXT1	BPGM				NDUFA7
F3	TPI1				NDUFA8
FAM162A	HKDC1				NDUFA9
FBP1	ADPGK				NDUFA10
FOS	ACSS1				NDUFAB1
FOSL2	FBP2				NDUFB1
FOXO3	LDHAL6B				NDUFB2
GAA	G6PC3				NDUFB3
GALK1	MINPP1				NDUFB4
GAPDH					NDUFB5
GAPDHS					NDUFB6
GBE1					NDUFB7
GCK					NDUFB8
GCNT2					NDUFB9
GLRX					NDUFB10
GPC1					NDUFC1
GPC3					NDUFC2
GPC4					NDUFS1
GPI					NDUFS2
GRHPR					NDUFS3
GYS1					NDUFV1
HAS1					NDUFS4
HDLBP					NDUFS5
HEXA					NDUFS6
HK1					NDUFS8
HK2					NDUFV2
HMOX1					NDUFV3
HOXB9					ATP12A
HS3ST1					ATP4A
HSPA5					ATP4B
IDS					ATP5F1A
IER3					ATP5F1B
IGFBP1					ATP6V0A4
IGFBP3					ATP5F1C
IL6					NDUFA13
ILVBL					ATP5F1D
INHA					ATP6V1D
IRS2					ATP5F1E
ISG20					ATP5PB
JMJD6					ATP5MC1
JUN					ATP6V1H
KDELR3					ATP5MC2
KDM3A					ATP5MC3
KIF5A					ATP5ME
KLF6					ATP5PF
KLF7					ATP6V1A
KLHL24					ATP6V1B1
LALBA					ATP6V1B2
LARGE1					ATP6V0C
LDHA					ATP6V1C1
LDHC					ATP6V1E1
LOX					ATP6V0B
LXN					ATP6V1G2
MAFF					ATP6V0A1
MAP3K1					ATP6AP1
MIF					ATP5PO
MT1E					CYCS
MT2A					NDUFB11
MXI1					PPA1
MYH9					NDUFA12
GK					NDUFA4L2
NCAN					SDHA
NDRG1					SDHB
NDST1					SDHC
NDST2					SDHD
NEDD4L					LHPP
NFIL3					UQCRB
NOCT					UQCRC1
NR3C1					UQCRC2
P4HA1					UQCRFS1
P4HA2					UQCRH
PAM					COX4I2
PCK1					ATP6V0E1
PDGFB					ATP6V1E2
PDK1					ATP6V0D1
PDK3					COX7A2L
PFKFB3					ATP6V1F
PFKL					COX5A
PFKP					ATP6V1G1
PGAM2					ATP5MF
PGF
PGK1
PGM1
PGM2
PHKG1
PIM1
PKLR
PKP1
PLAC8
PLAUR
PLIN2
PNRC1
PPARGC1A
PPFIA4
PPP1R15A
PPP1R3C
PRDX5
PRKCA
PYGM
RBPJ
RORA
RRAGD
S100A4
SAP30
SCARB1
SDC2
SDC3
SDC4
SELENBP1
SERPINE1
SIAH2
SLC25A1
SLC2A1
SLC2A3
SLC2A5
SLC37A4
SLC6A6
SRPX
STBD1
STC1
STC2
SULT2B1
TES
TGFB3
TGFBI
TGM2
TIPARP
TKTL1
TMEM45A
TNFAIP3
TPBG
TPD52
TPI1
TPST2
UGP2
VEGFA
VHL
VLDLR
WSB1
XPNPEP1
ZFP36
ZNF292

## Sheet: Table S5
gene	p_val	avg_log2FC	pct.1	pct.2	p_val_adj	cluster	gene
RGS5-ENSG00000143248	0	2.7607	0.688	0.036	0	0	RGS5-ENSG00000143248
PTMA	0	0.972025	1	0.997	0	0	PTMA
YBX1	0	-1.33029	0.475	0.877	0	0	YBX1
ITM2B	0	-1.36764	0.661	0.944	0	0	ITM2B
RPS2	0	-1.49459	0.801	0.98	0	0	RPS2
APOC1	0	-1.75088	0.099	0.667	0	0	APOC1
CST3	0	-1.77255	0.476	0.943	0	0	CST3
FTH1	0	-2.08349	0.878	0.984	0	0	FTH1
IGFBP7	0	-2.4518	0.95	0.984	0	0	IGFBP7
APOA2	0	-2.71855	0.222	0.803	0	0	APOA2
APOE	0	-2.77876	0.244	0.821	0	0	APOE
HES4	2.08015e-307	-1.23922	0.028	0.552	3.94542e-303	0	HES4
PTP4A3	5.74511e-306	1.60004	0.796	0.351	1.08967e-301	0	PTP4A3
RAC1	7.49015e-300	-1.04442	0.317	0.801	1.42066e-295	0	RAC1
MYL9	5.38897e-288	1.17891	1	0.94	1.02213e-283	0	MYL9
NFKBIA	1.56315e-284	-1.40854	0.088	0.607	2.96483e-280	0	NFKBIA
CYBA	9.1659e-279	-1.1685	0.077	0.583	1.7385e-274	0	CYBA
APOA1	1.69951e-271	-1.56766	0.029	0.51	3.22346e-267	0	APOA1
SERPINA1	2.17402e-265	-1.5848	0.076	0.568	4.12346e-261	0	SERPINA1
CHCHD10	1.57447e-264	-0.913412	0.056	0.539	2.9863e-260	0	CHCHD10
DONSON	1.01007e-244	0.856024	0.461	0.054	1.91579e-240	0	DONSON
PTMS	1.22843e-242	-1.03347	0.285	0.74	2.32996e-238	0	PTMS
MYH11	1.30068e-241	1.2446	0.863	0.43	2.46701e-237	0	MYH11
SPARCL1	2.23192e-239	1.16286	0.983	0.718	4.23329e-235	0	SPARCL1
HLA-DRA	4.43592e-237	-1.16327	0.05	0.5	8.4136e-233	0	HLA-DRA
ALB	9.07025e-236	-1.89424	0.22	0.68	1.72035e-231	0	ALB
KRT10	3.84349e-232	-0.73746	0.053	0.497	7.28994e-228	0	KRT10
CD74	2.26444e-228	-1.34979	0.111	0.573	4.29496e-224	0	CD74
CEBPD	4.29931e-227	-1.35934	0.18	0.626	8.1545e-223	0	CEBPD
CEBPB	6.4976e-225	-0.945512	0.096	0.547	1.2324e-220	0	CEBPB
TMSB10	6.83499e-225	-1.18903	0.947	0.99	1.29639e-220	0	TMSB10
RGS5	5.02624e-224	-1.94355	0.333	0.721	9.53326e-220	0	RGS5
SEPW1	9.5843e-223	0.889988	0.872	0.583	1.81785e-218	0	SEPW1
COL6A3	1.99822e-222	-1.34637	0.067	0.501	3.79003e-218	0	COL6A3
FTL	2.49706e-218	-1.09541	0.996	0.999	4.73618e-214	0	FTL
MALAT1	1.66365e-215	0.761891	0.999	0.994	3.15544e-211	0	MALAT1
NENF	9.70038e-212	-0.692792	0.066	0.492	1.83987e-207	0	NENF
CRYAB	1.7039e-210	1.95719	0.804	0.481	3.23179e-206	0	CRYAB
BTG1	3.24663e-208	-1.10016	0.372	0.746	6.15788e-204	0	BTG1
PNRC1	7.65109e-208	-1.01169	0.241	0.665	1.45118e-203	0	PNRC1
KDELR2	1.91629e-206	-0.829275	0.114	0.541	3.63462e-202	0	KDELR2
CCDC85B	3.96671e-205	-0.721316	0.059	0.469	7.52366e-201	0	CCDC85B
PFN1	7.66239e-204	-0.927728	0.728	0.926	1.45333e-199	0	PFN1
TPM2	1.502e-199	0.940526	0.996	0.903	2.84884e-195	0	TPM2
APOC3	1.06184e-196	-1.39668	0.042	0.434	2.01399e-192	0	APOC3
MZT2B	7.29685e-195	-0.713657	0.104	0.525	1.38399e-190	0	MZT2B
RPS16	1.25567e-191	0.655921	0.998	0.985	2.38163e-187	0	RPS16
SRSF9	1.74164e-191	-0.595892	0.051	0.442	3.30337e-187	0	SRSF9
PRELID1	6.99845e-191	-0.614444	0.049	0.437	1.3274e-186	0	PRELID1
RBP4	8.13914e-191	-1.0427	0.017	0.379	1.54375e-186	0	RBP4
PDIA3	2.73663e-189	-0.868015	0.226	0.647	5.19057e-185	0	PDIA3
MARCKSL1	7.95221e-189	-0.801664	0.033	0.403	1.50829e-184	0	MARCKSL1
GLTSCR2	1.36391e-183	-0.795574	0.068	0.45	2.58692e-179	0	GLTSCR2
TMBIM4	2.46335e-182	-0.596363	0.048	0.428	4.67223e-178	0	TMBIM4
AMBP	5.01141e-181	-0.92383	0.033	0.391	9.50514e-177	0	AMBP
IGKC	1.46124e-177	-1.23976	0.12	0.519	2.77153e-173	0	IGKC
EMILIN1	3.37811e-176	-0.757191	0.022	0.366	6.40726e-172	0	EMILIN1
RPS20	1.45869e-174	0.639383	0.997	0.915	2.76669e-170	0	RPS20
DUSP1	3.75829e-174	-1.16281	0.381	0.738	7.12836e-170	0	DUSP1
ATP5D	3.67668e-172	-0.72222	0.08	0.452	6.97355e-168	0	ATP5D
C4orf48	3.40936e-171	-0.564788	0.002	0.321	6.46652e-167	0	C4orf48
CLEC11A	2.36193e-170	-0.790073	0.089	0.455	4.47986e-166	0	CLEC11A
RPL9	1.26236e-168	0.60886	1	0.989	2.39431e-164	0	RPL9
GADD45GIP1	9.67839e-167	-0.629114	0.126	0.514	1.8357e-162	0	GADD45GIP1
CRIP2	1.97387e-163	0.77602	0.866	0.657	3.74384e-159	0	CRIP2
RPLP2	3.14172e-163	0.540735	1	0.995	5.9589e-159	0	RPLP2
HMGN1	6.5831e-163	-0.605499	0.104	0.475	1.24862e-158	0	HMGN1
SPON2	2.19383e-162	-1.03932	0.046	0.384	4.16104e-158	0	SPON2
TYROBP	1.09931e-157	-0.747217	0.034	0.361	2.08505e-153	0	TYROBP
TMEM165	1.23641e-157	-0.646109	0.112	0.477	2.3451e-153	0	TMEM165
RTN4	8.66139e-157	-0.678713	0.234	0.625	1.64281e-152	0	RTN4
COL6A2	9.53743e-157	-1.1077	0.648	0.858	1.80896e-152	0	COL6A2
CYC1	1.33395e-155	-0.527209	0.067	0.416	2.5301e-151	0	CYC1
DSTN	2.73739e-155	0.700494	0.993	0.945	5.192e-151	0	DSTN
RCN2	5.01989e-155	-0.516294	0.055	0.393	9.52123e-151	0	RCN2
HSPA1A	7.48669e-155	1.60952	0.931	0.793	1.42e-150	0	HSPA1A
SELM	7.84125e-155	0.723429	0.939	0.688	1.48725e-150	0	SELM
YWHAH	6.78603e-153	-0.637239	0.118	0.481	1.28711e-148	0	YWHAH
JUNB	9.62741e-153	-1.4651	0.648	0.861	1.82603e-148	0	JUNB
C1QBP	5.09801e-152	-0.502051	0.048	0.378	9.6694e-148	0	C1QBP
INAFM1	5.13248e-151	-0.516034	0.03	0.343	9.73477e-147	0	INAFM1
LUM	2.82811e-149	-2.39113	0.11	0.444	5.36407e-145	0	LUM
FRZB	4.67506e-149	0.844616	0.84	0.589	8.86719e-145	0	FRZB
ZFP36L2	1.51811e-147	-0.74165	0.111	0.46	2.8794e-143	0	ZFP36L2
P4HB	3.58798e-147	-0.752323	0.247	0.609	6.80533e-143	0	P4HB
THY1	2.50901e-146	-1.04316	0.268	0.63	4.75883e-142	0	THY1
RPS25	4.25968e-146	0.526454	0.998	0.994	8.07934e-142	0	RPS25
H3F3A	2.09756e-145	0.545574	0.998	0.971	3.97843e-141	0	H3F3A
SDF4	2.50887e-145	-0.457877	0.03	0.334	4.75857e-141	0	SDF4
MEG3	3.21137e-145	-0.956588	0.078	0.417	6.091e-141	0	MEG3
TTR	9.67579e-145	-0.995047	0.026	0.325	1.83521e-140	0	TTR
COL3A1	1.24277e-144	-1.9063	0.553	0.762	2.35715e-140	0	COL3A1
CTGF	7.30235e-144	-1.74907	0.155	0.49	1.38504e-139	0	CTGF
RANBP1	1.53021e-143	-0.580119	0.14	0.498	2.90234e-139	0	RANBP1
F2R	2.91865e-143	-0.726412	0.058	0.375	5.53581e-139	0	F2R
HLA-DPA1	6.20728e-143	-0.700881	0.057	0.376	1.17734e-138	0	HLA-DPA1
PHLDA1	8.09027e-143	-0.988491	0.4	0.697	1.53448e-138	0	PHLDA1
RPL23A	4.69069e-142	0.559319	0.999	0.99	8.89684e-138	0	RPL23A
CRIP1	9.75435e-142	0.72589	0.9	0.569	1.85011e-137	0	CRIP1
MYDGF	1.24133e-141	-0.594105	0.127	0.475	2.35443e-137	0	MYDGF
MXRA8	6.18503e-141	-0.636699	0.069	0.39	1.17311e-136	0	MXRA8
CTHRC1	8.908e-141	-1.28496	0.012	0.292	1.68958e-136	0	CTHRC1
MAP1LC3A	5.09503e-140	-0.56134	0.086	0.418	9.66374e-136	0	MAP1LC3A
S100A10	5.61114e-140	-1.05221	0.111	0.451	1.06426e-135	0	S100A10
COL1A2	1.26015e-139	-1.78394	0.664	0.829	2.39013e-135	0	COL1A2
CLTA	3.40633e-139	-0.575612	0.202	0.568	6.46078e-135	0	CLTA
SERP1	1.26868e-138	-0.580785	0.16	0.514	2.40631e-134	0	SERP1
PRAP1	1.51985e-138	-0.559105	0.004	0.274	2.88269e-134	0	PRAP1
MIF	1.54349e-138	-0.866244	0.462	0.766	2.92754e-134	0	MIF
CLTB	1.4414e-136	-0.477808	0.072	0.395	2.73391e-132	0	CLTB
BCAM	6.15548e-136	0.821355	0.62	0.303	1.16751e-131	0	BCAM
RPS11	9.39968e-136	0.537173	0.996	0.97	1.78284e-131	0	RPS11
CSRP2	1.35369e-135	0.78439	0.79	0.492	2.56754e-131	0	CSRP2
C1QA	1.61659e-134	-0.548977	0.02	0.301	3.06618e-130	0	C1QA
HLA-DRB1	1.27624e-132	-0.829161	0.039	0.33	2.42065e-128	0	HLA-DRB1
RPL13	7.99287e-132	-0.578295	0.982	0.995	1.51601e-127	0	RPL13
STUB1	1.29262e-131	-0.440511	0.065	0.376	2.45172e-127	0	STUB1
VTN	2.04255e-131	-0.677491	0.051	0.348	3.8741e-127	0	VTN
DUT	2.05033e-131	-0.544111	0.132	0.466	3.88886e-127	0	DUT
RCN1	2.10694e-131	-0.482623	0.053	0.352	3.99623e-127	0	RCN1
MTCH1	3.48034e-131	-0.472009	0.085	0.405	6.60115e-127	0	MTCH1
TMEM160	3.49424e-131	-0.37787	0.005	0.264	6.62753e-127	0	TMEM160
LAMP1	2.20996e-130	-0.526827	0.131	0.468	4.19164e-126	0	LAMP1
45911	7.91245e-130	-0.66932	0.182	0.52	1.50075e-125	0	45911
PGLS	6.98534e-129	-0.43718	0.037	0.321	1.32491e-124	0	PGLS
OAZ2	1.1273e-128	0.839056	0.751	0.518	2.13815e-124	0	OAZ2
POSTN	2.65024e-128	-1.65891	0.043	0.323	5.02672e-124	0	POSTN
ADIRF	3.59444e-128	1.06646	0.873	0.62	6.81757e-124	0	ADIRF
APOH	6.04329e-127	-0.811101	0.023	0.291	1.14623e-122	0	APOH
CITED2	1.90934e-126	-0.650029	0.031	0.303	3.62144e-122	0	CITED2
TINAGL1	4.86567e-126	-0.859905	0.185	0.495	9.22872e-122	0	TINAGL1
FBLN1	1.51834e-125	-0.690358	0.019	0.28	2.87984e-121	0	FBLN1
CCL3	2.87233e-125	-0.454037	0.019	0.28	5.44795e-121	0	CCL3
COL4A1	6.78704e-125	-0.986646	0.457	0.729	1.2873e-120	0	COL4A1
TAGLN	2.22892e-124	0.684651	0.988	0.908	4.22759e-120	0	TAGLN
LTBP4	2.70742e-124	-0.555562	0.041	0.318	5.13515e-120	0	LTBP4
SRSF2	3.8542e-124	-0.529601	0.162	0.499	7.31026e-120	0	SRSF2
IFITM2	4.18105e-124	0.623255	0.952	0.854	7.9302e-120	0	IFITM2
XBP1	1.69975e-123	-0.569109	0.137	0.457	3.22392e-119	0	XBP1
MARCKS	1.78754e-123	-0.642852	0.112	0.421	3.39043e-119	0	MARCKS
HCFC1R1	2.90339e-122	0.728278	0.701	0.451	5.50685e-118	0	HCFC1R1
SNX3	4.32145e-122	-0.584919	0.317	0.651	8.1965e-118	0	SNX3
CCL4	2.88802e-121	-0.534559	0.025	0.289	5.4777e-117	0	CCL4
PDIA6	3.09017e-121	-0.598785	0.205	0.531	5.86113e-117	0	PDIA6
HSPA1B	2.17972e-120	1.10534	0.857	0.639	4.13427e-116	0	HSPA1B
ATP5F1E	5.10687e-120	-1.1992	0	0.233	9.6862e-116	0	ATP5F1E
JUN	3.43418e-119	-1.43462	0.716	0.844	6.5136e-115	0	JUN
FSTL1	8.98843e-119	-0.716568	0.188	0.509	1.70484e-114	0	FSTL1
MZT2A	1.16826e-118	-0.447113	0.073	0.365	2.21584e-114	0	MZT2A
SOD3	2.41713e-118	-1.32862	0.329	0.6	4.58456e-114	0	SOD3
RACK1	4.05597e-118	-1.286	0	0.23	7.69297e-114	0	RACK1
SRGN	5.36407e-117	-0.637857	0.243	0.589	1.0174e-112	0	SRGN
C1QB	1.06326e-114	-0.482549	0.018	0.264	2.01668e-110	0	C1QB
BRI3	2.2565e-114	-0.467666	0.043	0.306	4.2799e-110	0	BRI3
NDN	9.61342e-114	-0.429727	0.07	0.354	1.82338e-109	0	NDN
TERF2IP	5.14673e-113	-0.435364	0.104	0.403	9.7618e-109	0	TERF2IP
MRPL41	8.25698e-113	-0.446493	0.12	0.425	1.5661e-108	0	MRPL41
TGFB1	1.56754e-109	-0.406337	0.026	0.267	2.97315e-105	0	TGFB1
PDGFRB	1.6114e-109	0.782781	0.794	0.594	3.05634e-105	0	PDGFRB
BAG1	1.97218e-109	-0.383101	0.044	0.303	3.74064e-105	0	BAG1
SNHG7	1.20354e-108	-0.368868	0.024	0.262	2.28275e-104	0	SNHG7
ELOB	1.50233e-108	-0.717079	0	0.213	2.84946e-104	0	ELOB
TPT1	2.46681e-108	0.42319	1	0.996	4.67881e-104	0	TPT1
RARRES2	3.80222e-108	-0.927992	0.299	0.608	7.21166e-104	0	RARRES2
RPL14	1.05792e-107	0.42691	0.997	0.99	2.00656e-103	0	RPL14
PLIN2	1.48276e-107	-0.688562	0.108	0.388	2.81236e-103	0	PLIN2
HSPA6	1.8517e-107	1.66921	0.504	0.235	3.51212e-103	0	HSPA6
CTSC	2.09812e-107	-0.641999	0.108	0.39	3.9795e-103	0	CTSC
RPL13A	1.08661e-106	0.525721	1	0.971	2.06098e-102	0	RPL13A
SELENOW	2.83708e-106	-0.836332	0	0.209	5.38109e-102	0	SELENOW
ATP5MC2	6.40387e-106	-0.738366	0	0.209	1.21462e-101	0	ATP5MC2
S100A6	6.92925e-106	0.578401	0.948	0.789	1.31427e-101	0	S100A6
SELENOM	7.32623e-106	-0.909564	0	0.208	1.38957e-101	0	SELENOM
MAF1	1.07324e-105	-0.38075	0.063	0.328	2.03561e-101	0	MAF1
EVA1B	1.28775e-105	-0.405782	0.023	0.255	2.44247e-101	0	EVA1B
PRSS23	1.88341e-105	-0.622742	0.191	0.5	3.57227e-101	0	PRSS23
RPS4Y1	3.54408e-105	-0.648107	0.193	0.513	6.72205e-101	0	RPS4Y1
RPL27A	1.34749e-104	0.450098	1	0.985	2.55579e-100	0	RPL27A
MRPS34	2.85075e-104	-0.336576	0.033	0.274	5.40701e-100	0	MRPS34
ATP5MG	4.97849e-104	-0.670726	0	0.205	9.4427e-100	0	ATP5MG
HEXB	6.37037e-104	-0.404507	0.047	0.294	1.20827e-99	0	HEXB
HSP90AA1	2.58737e-103	1.23041	0.994	0.978	4.90747e-99	0	HSP90AA1
IGHG3	2.09736e-102	-0.714405	0.038	0.275	3.97806e-98	0	IGHG3
IER2	2.25925e-102	-0.846779	0.215	0.512	4.28512e-98	0	IER2
SERPINE2	2.97366e-102	-0.515158	0.027	0.257	5.64015e-98	0	SERPINE2
COL5A1	3.30652e-102	-0.686201	0.068	0.322	6.27147e-98	0	COL5A1
ATP5ME	5.41369e-102	-0.618025	0	0.201	1.02681e-97	0	ATP5ME
GPR4	5.82863e-102	0.564382	0.363	0.115	1.10552e-97	0	GPR4
CCNI	6.2534e-102	-0.628064	0.536	0.762	1.18608e-97	0	CCNI
CRISPLD2	1.74728e-101	0.781407	0.707	0.47	3.31406e-97	0	CRISPLD2
ASPN	2.27034e-101	-1.11174	0.243	0.528	4.30616e-97	0	ASPN
GPC3	3.75318e-101	-0.713326	0.05	0.299	7.11865e-97	0	GPC3
RPL24	1.68472e-100	0.428478	0.998	0.985	3.19541e-96	0	RPL24
GTF3A	1.91351e-100	-0.381309	0.07	0.328	3.62935e-96	0	GTF3A
CMPK1	4.83709e-100	-0.421509	0.114	0.395	9.17451e-96	0	CMPK1
TPM4	5.14611e-100	-0.640776	0.686	0.857	9.76062e-96	0	TPM4
GADD45B	1.67508e-99	0.752002	0.911	0.737	3.17712e-95	0	GADD45B
UQCRFS1	2.7899e-99	-0.392335	0.09	0.357	5.2916e-95	0	UQCRFS1
EFEMP1	3.91223e-99	-0.93699	0.029	0.252	7.42033e-95	0	EFEMP1
SPP1	5.36862e-99	-0.811029	0.016	0.227	1.01827e-94	0	SPP1
UQCRB	7.36571e-99	0.506966	0.977	0.939	1.39705e-94	0	UQCRB
IGLC3	1.11639e-98	-0.6732	0.023	0.241	2.11746e-94	0	IGLC3
RPS3A	1.83143e-98	0.455042	0.999	0.992	3.47367e-94	0	RPS3A
COL6A1	2.12949e-98	-0.920725	0.45	0.697	4.03901e-94	0	COL6A1
GUK1	2.96463e-98	-0.541367	0.519	0.778	5.62301e-94	0	GUK1
FAU	3.49953e-98	0.407065	0.998	0.99	6.63755e-94	0	FAU
GLRX5	6.42127e-98	-0.337336	0.04	0.275	1.21792e-93	0	GLRX5
VIM	8.58781e-98	-0.566264	0.984	0.99	1.62885e-93	0	VIM
MT-ND1	1.01388e-97	0.469759	0.998	0.974	1.92303e-93	0	MT-ND1
IFITM3	1.76168e-97	0.483131	0.998	0.989	3.34138e-93	0	IFITM3
VCAN	3.15997e-97	-0.964792	0.083	0.331	5.99352e-93	0	VCAN
PIM3	6.63847e-97	-0.335292	0.017	0.228	1.25912e-92	0	PIM3
ATP5MD	1.50525e-96	-0.562973	0	0.193	2.855e-92	0	ATP5MD
RPL19	1.61761e-96	0.418288	0.999	0.996	3.06812e-92	0	RPL19
THBS2	2.23802e-96	-0.766683	0.085	0.336	4.24486e-92	0	THBS2
MTDH	2.31038e-96	-0.470967	0.191	0.482	4.3821e-92	0	MTDH
SCAND1	7.67778e-96	-0.405119	0.162	0.458	1.45624e-91	0	SCAND1
MAP1LC3B	3.27523e-95	-0.43937	0.16	0.445	6.21213e-91	0	MAP1LC3B
METTL9	4.01954e-95	-0.353824	0.066	0.314	7.62387e-91	0	METTL9
PPIC	6.26973e-95	-0.566541	0.196	0.478	1.18918e-90	0	PPIC
RGCC	2.27613e-94	-0.557972	0.02	0.23	4.31714e-90	0	RGCC
COPRS	2.39189e-94	-0.307656	0.02	0.231	4.5367e-90	0	COPRS
MT-ND4L	2.83455e-94	-1.10656	0.476	0.699	5.3763e-90	0	MT-ND4L
EFEMP2	3.67161e-94	-0.444977	0.111	0.375	6.96394e-90	0	EFEMP2
S100A4	7.95656e-94	0.975467	0.676	0.432	1.50912e-89	0	S100A4
FAM50A	2.64915e-93	-0.33033	0.044	0.274	5.02463e-89	0	FAM50A
FABP1	5.36556e-93	-0.423868	0.01	0.208	1.01769e-88	0	FABP1
RAB32	2.64774e-92	-0.330798	0.02	0.226	5.02197e-88	0	RAB32
AHSG	5.42102e-92	-0.56165	0.008	0.201	1.02821e-87	0	AHSG
ATP5F1D	6.26789e-92	-0.504645	0	0.184	1.18883e-87	0	ATP5F1D
ATP5PF	1.01566e-91	-0.469192	0	0.183	1.9264e-87	0	ATP5PF
HLA-DPB1	1.59137e-91	-0.606875	0.111	0.371	3.01835e-87	0	HLA-DPB1
COLEC11	1.9558e-91	-1.07224	0.26	0.525	3.70957e-87	0	COLEC11
FAM162B	3.74043e-91	-0.473645	0.043	0.265	7.09447e-87	0	FAM162B
IL32	4.07236e-91	-0.745362	0.239	0.52	7.72404e-87	0	IL32
ZNF580	5.34302e-91	-0.299065	0.023	0.231	1.01341e-86	0	ZNF580
CYGB	8.86742e-91	-0.516576	0.028	0.238	1.68188e-86	0	CYGB
MSRB2	9.06707e-91	-0.330114	0.04	0.262	1.71975e-86	0	MSRB2
SEM1	9.8487e-91	-0.473052	0	0.182	1.868e-86	0	SEM1
RPS17	1.03785e-90	0.469466	0.997	0.842	1.96849e-86	0	RPS17
PLPP1	1.04387e-90	-0.468751	0.173	0.454	1.9799e-86	0	PLPP1
PCDH17	1.42496e-90	0.455776	0.211	0.03	2.70272e-86	0	PCDH17
HP	1.42982e-90	-0.570837	0.027	0.235	2.71194e-86	0	HP
PHLDA2	1.53667e-90	-0.742681	0.099	0.344	2.91461e-86	0	PHLDA2
GGT5	6.05972e-90	-0.663765	0.124	0.378	1.14935e-85	0	GGT5
ATP5MC3	6.37171e-90	-0.505727	0	0.179	1.20852e-85	0	ATP5MC3
TMBIM4-ENSG00000155957	1.30198e-89	0.328803	0.262	0.054	2.46947e-85	0	TMBIM4-ENSG00000155957
CTSF	1.54723e-89	-0.323531	0.033	0.248	2.93464e-85	0	CTSF
FAAP20	2.54809e-89	-0.37861	0.108	0.367	4.83297e-85	0	FAAP20
C17orf89	2.67252e-89	-0.310565	0.02	0.222	5.06897e-85	0	C17orf89
RBM17	7.21059e-89	-0.347683	0.084	0.332	1.36763e-84	0	RBM17
PLN	2.20461e-88	0.624601	0.538	0.259	4.18149e-84	0	PLN
IGHG1	2.49046e-88	-0.717923	0.051	0.276	4.72366e-84	0	IGHG1
CAVIN3	3.97275e-88	-0.595486	0	0.176	7.53511e-84	0	CAVIN3
RCN3	4.41879e-88	-0.494319	0.084	0.323	8.38111e-84	0	RCN3
MGST1	4.95159e-88	-0.41079	0.012	0.203	9.39169e-84	0	MGST1
NME4	1.05579e-87	-0.390908	0.101	0.351	2.00251e-83	0	NME4
ADAMTS4	2.20847e-87	0.756574	0.566	0.321	4.1888e-83	0	ADAMTS4
FDX1	3.69425e-87	-0.309736	0.02	0.217	7.00688e-83	0	FDX1
GAS6	1.30957e-86	-0.455043	0.111	0.362	2.48386e-82	0	GAS6
KTN1	1.95459e-86	-0.474367	0.257	0.54	3.70727e-82	0	KTN1
MDK	2.8101e-86	-0.561209	0.134	0.392	5.32992e-82	0	MDK
OLFML3	3.03349e-86	-0.480508	0.028	0.23	5.75362e-82	0	OLFML3
COTL1	4.25382e-86	-0.330419	0.019	0.213	8.06822e-82	0	COTL1
COL5A2	6.73699e-86	-0.597779	0.167	0.428	1.2778e-81	0	COL5A2
EIF4A3	8.86555e-86	-0.419519	0.091	0.339	1.68153e-81	0	EIF4A3
LHFPL6	1.00714e-85	-0.599646	0	0.173	1.91025e-81	0	LHFPL6
NR4A1	1.32503e-85	0.697875	0.721	0.503	2.51318e-81	0	NR4A1
HMG20B	2.28686e-85	-0.325097	0.055	0.276	4.33749e-81	0	HMG20B
HSPB1	5.99246e-85	-0.741142	0.869	0.954	1.13659e-80	0	HSPB1
RPL31	8.31238e-85	0.429029	0.998	0.929	1.57661e-80	0	RPL31
H1FX	1.12061e-84	-0.354786	0.019	0.21	2.12547e-80	0	H1FX
FKBP5	1.85803e-84	-0.555696	0.179	0.451	3.52413e-80	0	FKBP5
NACA	1.87307e-84	0.40425	0.995	0.982	3.55265e-80	0	NACA
TPGS1	3.79298e-84	-0.277201	0.009	0.19	7.19415e-80	0	TPGS1
NT5C	1.15625e-83	-0.300488	0.043	0.254	2.19307e-79	0	NT5C
SLC38A2	1.21183e-83	-0.594952	0.221	0.492	2.29847e-79	0	SLC38A2
GAMT	1.30236e-83	-0.340682	0.066	0.292	2.47018e-79	0	GAMT
RPL22	1.73447e-83	0.40915	0.994	0.975	3.28978e-79	0	RPL22
ZFAND5	2.42541e-83	-0.546923	0.269	0.552	4.60028e-79	0	ZFAND5
C20orf24	3.17008e-83	-0.295579	0.023	0.217	6.01269e-79	0	C20orf24
ITGB1	3.22878e-83	-0.542595	0.855	0.933	6.12403e-79	0	ITGB1
AKR7A2	3.29586e-83	-0.28584	0.028	0.225	6.25126e-79	0	AKR7A2
COL1A1	8.93316e-83	-2.20691	0.594	0.708	1.69435e-78	0	COL1A1
RERGL	2.24365e-82	0.427509	0.445	0.179	4.25552e-78	0	RERGL
SOCS3	3.37305e-82	-0.875303	0.162	0.412	6.39767e-78	0	SOCS3
DAP	6.37993e-82	-0.315012	0.036	0.239	1.21008e-77	0	DAP
XIST	1.1642e-81	0.585132	0.458	0.212	2.20813e-77	0	XIST
SMIM3	2.54978e-81	-0.413587	0.153	0.41	4.83617e-77	0	SMIM3
MMP2	4.09903e-81	-0.41178	0.01	0.185	7.77463e-77	0	MMP2
CALD1	4.16311e-81	0.382085	1	0.991	7.89616e-77	0	CALD1
GMFG	4.60765e-81	-0.4075	0.101	0.339	8.73933e-77	0	GMFG
ANXA2	6.43952e-81	-0.642597	0.482	0.725	1.22138e-76	0	ANXA2
JAK1	1.14319e-80	-0.455853	0.179	0.435	2.16829e-76	0	JAK1
CAVIN1	1.14757e-80	-0.467283	0	0.162	2.1766e-76	0	CAVIN1
MMP11	1.44738e-80	-0.604528	0.038	0.237	2.74525e-76	0	MMP11
TPPP3	1.99044e-80	0.664092	0.654	0.438	3.77526e-76	0	TPPP3
SERPINE1	2.99551e-80	-0.825513	0.042	0.243	5.68159e-76	0	SERPINE1
MEST	3.30171e-80	-0.380785	0.009	0.182	6.26235e-76	0	MEST
TYMP	4.27635e-80	-0.424236	0.122	0.365	8.11095e-76	0	TYMP
ADI1	4.586e-80	-0.442789	0.27	0.55	8.69826e-76	0	ADI1
BAX	6.06351e-80	-0.426391	0.179	0.441	1.15007e-75	0	BAX
IGFBP3	8.69668e-80	-1.98481	0.007	0.176	1.6495e-75	0	IGFBP3
SPARC	2.27729e-79	-0.662704	0.971	0.962	4.31934e-75	0	SPARC
ARF5	2.48603e-79	-0.346552	0.117	0.361	4.71526e-75	0	ARF5
ACADVL	3.18509e-79	-0.397774	0.16	0.421	6.04115e-75	0	ACADVL
NDFIP1	3.24882e-79	-0.396463	0.172	0.432	6.16203e-75	0	NDFIP1
RRAGA	4.87991e-79	-0.322579	0.075	0.298	9.25573e-75	0	RRAGA
PRDX4	5.65861e-79	-0.431605	0.164	0.417	1.07327e-74	0	PRDX4
BEX3	6.3259e-79	-0.391211	0	0.159	1.19983e-74	0	BEX3
EIF5A	7.56275e-79	-0.450709	0.194	0.467	1.43443e-74	0	EIF5A
ERRFI1	1.61893e-78	-0.392203	0.063	0.275	3.07063e-74	0	ERRFI1
GNB2	2.20007e-78	-0.369126	0.159	0.416	4.17287e-74	0	GNB2
TRIR	2.38315e-78	-0.356985	0	0.158	4.52011e-74	0	TRIR
TF	7.22066e-78	-0.36635	0.019	0.199	1.36954e-73	0	TF
ATP5F1C	8.88723e-78	-0.330353	0	0.157	1.68564e-73	0	ATP5F1C
LAMB1	9.65587e-78	-0.388355	0.063	0.273	1.83143e-73	0	LAMB1
ADAMTS2	1.41961e-77	-0.301074	0.014	0.187	2.69257e-73	0	ADAMTS2
ANGPT2	2.64463e-77	0.613151	0.485	0.251	5.01607e-73	0	ANGPT2
NPC2	3.06677e-77	-0.628989	0.319	0.564	5.81675e-73	0	NPC2
FAP	8.06475e-77	-0.361709	0.012	0.182	1.52964e-72	0	FAP
APP	9.96355e-77	-0.498944	0.318	0.59	1.88979e-72	0	APP
RAB4A	1.02403e-76	-0.294612	0.057	0.266	1.94228e-72	0	RAB4A
NORAD	2.07377e-76	-0.363978	0	0.154	3.93332e-72	0	NORAD
ATP5F1B	3.35284e-76	-0.37145	0	0.155	6.35933e-72	0	ATP5F1B
DNAJC1	3.55667e-76	-0.262043	0.021	0.198	6.74594e-72	0	DNAJC1
HMGB1	3.71786e-76	0.413419	0.975	0.941	7.05166e-72	0	HMGB1
CMTM3	6.22333e-76	-0.254549	0.017	0.19	1.18038e-71	0	CMTM3
CNN1	7.46568e-76	0.501244	0.537	0.285	1.41602e-71	0	CNN1
COPS9	7.70661e-76	-0.335802	0	0.153	1.46171e-71	0	COPS9
CFH	1.45494e-75	-0.732511	0.216	0.466	2.75958e-71	0	CFH
CTSK	5.12312e-75	-0.430132	0.047	0.24	9.71703e-71	0	CTSK
JTB	5.19312e-75	-0.385166	0.197	0.459	9.84979e-71	0	JTB
CXCR4	5.73802e-75	-0.432119	0.061	0.268	1.08833e-70	0	CXCR4
RPL7A	6.04514e-75	0.341411	0.997	0.986	1.14658e-70	0	RPL7A
RALY	1.25638e-74	-0.327728	0.108	0.34	2.38298e-70	0	RALY
RPL5	1.53378e-74	0.412208	0.998	0.986	2.90912e-70	0	RPL5
HOXB2	3.98295e-74	-0.280782	0.043	0.238	7.55446e-70	0	HOXB2
RPS6	4.23872e-74	0.371033	1	0.997	8.03957e-70	0	RPS6
ITGA1	4.70048e-74	-0.538613	0.271	0.532	8.91541e-70	0	ITGA1
COL4A2	5.57991e-74	-0.71859	0.62	0.78	1.05834e-69	0	COL4A2
C1orf122	7.29421e-74	-0.333807	0.09	0.309	1.38349e-69	0	C1orf122
FHL2	7.51146e-74	-0.44735	0.131	0.363	1.4247e-69	0	FHL2
ZFP36L1	1.52555e-73	0.643912	0.791	0.648	2.89352e-69	0	ZFP36L1
SQSTM1	2.67482e-73	-0.519001	0.296	0.55	5.07332e-69	0	SQSTM1
KLHDC2	2.78902e-73	-0.279849	0.047	0.242	5.28993e-69	0	KLHDC2
CTSZ	3.13816e-73	-0.354839	0.103	0.326	5.95215e-69	0	CTSZ
IGFBP2	3.44665e-73	-0.542057	0.028	0.205	6.53726e-69	0	IGFBP2
ATP5MPL	5.98837e-73	-0.326989	0	0.148	1.13581e-68	0	ATP5MPL
PPIB	6.81433e-73	-0.510157	0.717	0.856	1.29247e-68	0	PPIB
CCL4L2	7.4887e-73	-0.309466	0.011	0.173	1.42038e-68	0	CCL4L2
RHOBTB3	8.20787e-73	-0.311827	0.052	0.249	1.55679e-68	0	RHOBTB3
ATP5MF	9.23581e-73	-0.322773	0	0.147	1.75176e-68	0	ATP5MF
HOXB-AS1	1.39557e-72	-0.285741	0.021	0.193	2.64697e-68	0	HOXB-AS1
NBL1	2.36789e-72	-0.337252	0.054	0.252	4.49117e-68	0	NBL1
GYPC	3.14653e-72	-0.400129	0.139	0.37	5.96802e-68	0	GYPC
MLEC	3.87848e-72	-0.305331	0.071	0.277	7.35632e-68	0	MLEC
GABARAP	4.73281e-72	-0.443464	0.164	0.408	8.97673e-68	0	GABARAP
RNF145	5.69051e-72	-0.282581	0.043	0.231	1.07932e-67	0	RNF145
PAIP1	5.7556e-72	-0.300577	0.08	0.293	1.09167e-67	0	PAIP1
NID1	9.7112e-72	-0.444875	0.146	0.381	1.84192e-67	0	NID1
KHDRBS1	1.19003e-71	-0.355003	0.158	0.402	2.25712e-67	0	KHDRBS1
ARF6	1.41799e-71	-0.32015	0.092	0.309	2.6895e-67	0	ARF6
MCAM	1.6493e-71	0.466539	0.652	0.396	3.12822e-67	0	MCAM
CXCL8	2.20663e-71	-0.457932	0.016	0.182	4.18532e-67	0	CXCL8
CREG1	3.31299e-71	-0.265232	0.03	0.207	6.28375e-67	0	CREG1
ADAMTS9	6.79727e-71	0.618769	0.418	0.204	1.28924e-66	0	ADAMTS9
ATP5PD	7.50364e-71	-0.297215	0	0.143	1.42322e-66	0	ATP5PD
CD47	7.57939e-71	-0.293029	0.08	0.291	1.43758e-66	0	CD47
C1QC	1.33374e-70	-0.308207	0.011	0.168	2.5297e-66	0	C1QC
BCL7C	1.89779e-70	-0.283425	0.051	0.243	3.59953e-66	0	BCL7C
ATP5IF1	2.83492e-70	-0.307066	0	0.142	5.377e-66	0	ATP5IF1
RP11-394O4.5	2.89409e-70	0.41869	0.236	0.062	5.48922e-66	0	RP11-394O4.5
MAP3K20	3.8883e-70	-0.404872	0	0.143	7.37494e-66	0	MAP3K20
SMARCB1	4.50669e-70	-0.294104	0.087	0.302	8.54784e-66	0	SMARCB1
C19orf24	1.74573e-69	-0.25244	0.026	0.196	3.31112e-65	0	C19orf24
CARD16	1.77309e-69	-0.320723	0.042	0.224	3.36303e-65	0	CARD16
CALM2	3.57054e-69	0.369044	0.996	0.968	6.77225e-65	0	CALM2
RHEB	3.9629e-69	-0.411011	0.244	0.492	7.51644e-65	0	RHEB
CD36	4.0182e-69	-1.08315	0.067	0.26	7.62132e-65	0	CD36
FCER1G	5.62796e-69	-0.287154	0.016	0.175	1.06745e-64	0	FCER1G
RRAS	1.33531e-68	-0.430951	0.171	0.407	2.53269e-64	0	RRAS
LRP1	1.83984e-68	-0.399413	0.087	0.294	3.48962e-64	0	LRP1
HEBP2	2.097e-68	-0.26496	0.034	0.209	3.97738e-64	0	HEBP2
CERCAM	2.44899e-68	-0.293009	0.026	0.193	4.645e-64	0	CERCAM
ACTA2	2.64921e-68	0.360965	0.985	0.872	5.02476e-64	0	ACTA2
COX5A	3.61895e-68	-0.343352	0.165	0.407	6.86407e-64	0	COX5A
CHIC2	5.03387e-68	-0.257989	0.026	0.193	9.54774e-64	0	CHIC2
ARHGAP10	5.71854e-68	-0.292117	0.064	0.26	1.08464e-63	0	ARHGAP10
ATP5PO	5.7904e-68	-0.278341	0	0.139	1.09827e-63	0	ATP5PO
SSR3	6.4136e-68	-0.407611	0.258	0.506	1.21647e-63	0	SSR3
CTSS	8.69862e-68	-0.258639	0.015	0.171	1.64987e-63	0	CTSS
AP2S1	1.0237e-67	-0.425989	0.322	0.574	1.94166e-63	0	AP2S1
SDF2L1	1.5749e-67	-0.291582	0.045	0.228	2.9871e-63	0	SDF2L1
CCL3L3	1.75081e-67	-0.266544	0.008	0.156	3.32075e-63	0	CCL3L3
SELENOK	2.01036e-67	-0.303647	0	0.137	3.81305e-63	0	SELENOK
IGHG4	2.13744e-67	-0.620836	0.05	0.235	4.05409e-63	0	IGHG4
SNCG	2.81128e-67	0.58004	0.387	0.171	5.33215e-63	0	SNCG
ANP32B	3.60341e-67	-0.352965	0.18	0.419	6.8346e-63	0	ANP32B
PPM1G	3.68718e-67	-0.26708	0.055	0.243	6.99347e-63	0	PPM1G
RPL37A	3.98348e-67	0.318223	1	0.995	7.55546e-63	0	RPL37A
FCGRT	7.74446e-67	-0.437208	0.219	0.456	1.46889e-62	0	FCGRT
GUCY1A1	1.24702e-66	-0.296934	0	0.137	2.36522e-62	0	GUCY1A1
SERPINC1	1.26083e-66	-0.253926	0.003	0.142	2.39141e-62	0	SERPINC1
MMP23B	2.87917e-66	-0.250659	0	0.136	5.46092e-62	0	MMP23B
SCARB2	5.07622e-66	-0.320558	0.121	0.337	9.62806e-62	0	SCARB2
CYTOR	6.84866e-66	-0.446121	0	0.134	1.29899e-61	0	CYTOR
GSTA1	6.88611e-66	-0.356792	0.006	0.149	1.30609e-61	0	GSTA1
NOP53	1.01811e-65	-0.292049	0	0.134	1.93106e-61	0	NOP53
LOXL1	1.27656e-65	-0.27034	0.009	0.154	2.42125e-61	0	LOXL1
AGTR1	1.84115e-65	-0.413532	0.003	0.14	3.4921e-61	0	AGTR1
PLOD1	2.15409e-65	-0.337885	0.087	0.288	4.08566e-61	0	PLOD1
RPL18	2.34235e-65	0.34062	0.998	0.99	4.44274e-61	0	RPL18
ATP5G2	2.65532e-65	0.401034	0.883	0.697	5.03634e-61	0	ATP5G2
A2M	2.83293e-65	0.467288	0.812	0.658	5.37322e-61	0	A2M
CTSD	2.87323e-65	-0.591779	0.324	0.556	5.44965e-61	0	CTSD
COL8A1	3.23302e-65	-0.34694	0.018	0.172	6.13206e-61	0	COL8A1
DUSP2	4.15661e-65	-0.282603	0.005	0.145	7.88384e-61	0	DUSP2
CARMN	8.36911e-65	0.610443	0.455	0.251	1.58737e-60	0	CARMN
B3GNT2	8.4338e-65	-0.348813	0.096	0.298	1.59964e-60	0	B3GNT2
PTPRA	1.37899e-64	-0.28647	0.07	0.261	2.61553e-60	0	PTPRA
IGFBP5	1.60962e-64	0.75618	0.81	0.645	3.05298e-60	0	IGFBP5
C3	1.88885e-64	-0.532137	0.022	0.178	3.58258e-60	0	C3
FGG	3.4822e-64	-0.345311	0.03	0.193	6.60468e-60	0	FGG
HNRNPAB	8.91928e-64	-0.338367	0.12	0.329	1.69172e-59	0	HNRNPAB
QSOX1	1.0448e-63	-0.391642	0.051	0.227	1.98167e-59	0	QSOX1
JUND	1.12328e-63	-0.67902	0.417	0.638	2.13053e-59	0	JUND
SH3GLB1	3.32373e-63	-0.351384	0.197	0.426	6.30412e-59	0	SH3GLB1
CYR61	3.7023e-63	-1.05144	0.247	0.469	7.02214e-59	0	CYR61
ADH1B	4.21385e-63	-0.455008	0.036	0.204	7.99242e-59	0	ADH1B
KCNMB1	5.73998e-63	0.404713	0.335	0.14	1.0887e-58	0	KCNMB1
PPP1CC	8.20234e-63	-0.309916	0.145	0.367	1.55574e-58	0	PPP1CC
PDGFRA	9.24838e-63	-0.333363	0.006	0.143	1.75414e-58	0	PDGFRA
EIF3F	1.36881e-62	-0.348433	0.309	0.566	2.59621e-58	0	EIF3F
RDX	1.59554e-62	-0.32337	0.14	0.36	3.02626e-58	0	RDX
H2AFV	3.91495e-62	-0.332122	0.157	0.378	7.42549e-58	0	H2AFV
GNB2L1	4.19193e-62	0.400289	0.992	0.793	7.95083e-58	0	GNB2L1
RTRAF	9.83215e-62	-0.255973	0	0.127	1.86486e-57	0	RTRAF
GUCY1B1	1.21006e-61	-0.288346	0	0.127	2.29511e-57	0	GUCY1B1
UBE2S	1.21337e-61	-0.285071	0.046	0.218	2.3014e-57	0	UBE2S
MAFF	1.2437e-61	-0.352666	0.089	0.286	2.35893e-57	0	MAFF
TNFRSF1A	1.70556e-61	-0.320591	0.128	0.34	3.23493e-57	0	TNFRSF1A
SPTBN1	1.76316e-61	-0.399082	0.188	0.413	3.34418e-57	0	SPTBN1
IL6ST	2.04147e-61	-0.406343	0.188	0.408	3.87206e-57	0	IL6ST
PGRMC1	2.06921e-61	-0.298069	0.103	0.303	3.92466e-57	0	PGRMC1
GADD45A	3.29775e-61	-0.380802	0.113	0.316	6.25484e-57	0	GADD45A
LOXL2	4.35488e-61	-0.439274	0.06	0.235	8.2599e-57	0	LOXL2
LY6E	5.19268e-61	-0.504384	0.251	0.477	9.84895e-57	0	LY6E
VASN	6.14032e-61	-0.300577	0.078	0.266	1.16464e-56	0	VASN
SELENOS	7.81945e-61	-0.272508	0	0.124	1.48311e-56	0	SELENOS
CHPF	2.19802e-60	-0.281159	0.048	0.218	4.16898e-56	0	CHPF
PYURF	3.21079e-60	-0.306798	0.187	0.42	6.0899e-56	0	PYURF
AC013461.1	3.86085e-60	0.466914	0.489	0.279	7.32288e-56	0	AC013461.1
BTG3	8.0755e-60	-0.310581	0.12	0.324	1.53168e-55	0	BTG3
FBN1	1.09833e-59	-0.41089	0.094	0.282	2.0832e-55	0	FBN1
PLOD2	1.38304e-59	-0.312451	0.058	0.231	2.62321e-55	0	PLOD2
NFE2L2	1.89053e-59	-0.341848	0.195	0.42	3.58576e-55	0	NFE2L2
ADAMTS1	1.92697e-59	0.486405	0.687	0.476	3.65488e-55	0	ADAMTS1
H3F3B	2.34528e-59	0.414922	0.999	0.989	4.44829e-55	0	H3F3B
S100A16	2.43361e-59	-0.329935	0.048	0.213	4.61583e-55	0	S100A16
ZMAT3	3.43593e-59	-0.277492	0.059	0.234	6.51692e-55	0	ZMAT3
AK1	3.84086e-59	0.497979	0.386	0.198	7.28495e-55	0	AK1
JADE1	4.56024e-59	-0.303033	0.085	0.275	8.6494e-55	0	JADE1
TTC3	4.64762e-59	-0.350639	0.16	0.373	8.81513e-55	0	TTC3
TNFAIP3	7.60587e-59	-0.356734	0.052	0.221	1.4426e-54	0	TNFAIP3
SDC2	7.66901e-59	-0.474915	0.334	0.558	1.45458e-54	0	SDC2
CES1	8.42003e-59	-0.43516	0.072	0.249	1.59703e-54	0	CES1
EEF1G	1.37839e-58	-0.343907	0.066	0.243	2.61439e-54	0	EEF1G
MT-CO2	2.96371e-58	-0.672213	1	0.998	5.62127e-54	0	MT-CO2
MCL1	3.02785e-58	-0.415734	0.29	0.529	5.74292e-54	0	MCL1
HSP90B1	4.14974e-58	-0.458573	0.672	0.811	7.87081e-54	0	HSP90B1
NR2F1	1.31587e-57	-0.362196	0.035	0.189	2.4958e-53	0	NR2F1
CYP1B1	3.04593e-57	-0.490751	0.007	0.134	5.77722e-53	0	CYP1B1
TSC22D3	3.04636e-57	-0.523142	0.544	0.73	5.77803e-53	0	TSC22D3
ITGBL1	4.37424e-57	-0.354177	0.005	0.128	8.29662e-53	0	ITGBL1
MT-ATP8	6.3827e-57	-0.409366	0.077	0.252	1.21061e-52	0	MT-ATP8
PAG1	7.57169e-57	-0.266277	0.056	0.223	1.43612e-52	0	PAG1
C1S	9.27286e-57	-0.911475	0.317	0.507	1.75878e-52	0	C1S
TMEM176B	1.04021e-56	-0.409457	0.117	0.311	1.97296e-52	0	TMEM176B
SELENOP	1.48055e-56	-0.286864	0	0.116	2.80815e-52	0	SELENOP
SRRM2	1.68555e-56	-0.387661	0.236	0.456	3.19698e-52	0	SRRM2
BNIP3	1.884e-56	-0.376871	0.093	0.276	3.57338e-52	0	BNIP3
FAM118A	1.95077e-56	0.405098	0.352	0.166	3.70002e-52	0	FAM118A
OSTC	2.52293e-56	-0.400752	0.326	0.551	4.78524e-52	0	OSTC
PVRL2	4.21358e-56	-0.264598	0.076	0.255	7.99189e-52	0	PVRL2
PPP1R14B	4.59907e-56	-0.313302	0.047	0.206	8.72306e-52	0	PPP1R14B
MYL6	4.88195e-56	0.366275	0.999	0.994	9.25959e-52	0	MYL6
VAPA	5.07191e-56	-0.333589	0.363	0.605	9.6199e-52	0	VAPA
TCEAL9	5.33385e-56	-0.258892	0	0.115	1.01167e-51	0	TCEAL9
STMN1	8.48569e-56	-0.338949	0.098	0.29	1.60948e-51	0	STMN1
IDH2	1.15238e-55	-0.278637	0.092	0.275	2.18572e-51	0	IDH2
NOTCH3	1.74334e-55	0.472826	0.764	0.59	3.30659e-51	0	NOTCH3
TSPAN4	2.2622e-55	-0.335928	0.139	0.338	4.29071e-51	0	TSPAN4
ARHGDIB	2.75966e-55	-0.543333	0.379	0.594	5.23424e-51	0	ARHGDIB
MT1G	2.96577e-55	-0.367486	0.017	0.151	5.62517e-51	0	MT1G
RAD23B	3.07651e-55	-0.26794	0.099	0.285	5.83521e-51	0	RAD23B
HNRNPA0	3.64902e-55	-0.359114	0.334	0.569	6.9211e-51	0	HNRNPA0
RPL35A	3.67823e-55	0.304804	1	0.997	6.97649e-51	0	RPL35A
TUSC3	4.61359e-55	-0.256887	0.074	0.25	8.75059e-51	0	TUSC3
CDH11	5.56619e-55	-0.328277	0.079	0.252	1.05574e-50	0	CDH11
EI24	5.64631e-55	-0.26457	0.127	0.325	1.07094e-50	0	EI24
TMEM204	8.11277e-55	-0.319276	0.15	0.357	1.53875e-50	0	TMEM204
ID1	1.03749e-54	-0.469065	0.099	0.283	1.9678e-50	0	ID1
UBE2E3	1.49213e-54	-0.259207	0.103	0.29	2.83012e-50	0	UBE2E3
MT-ND6	1.55041e-54	-0.285122	0.066	0.234	2.94066e-50	0	MT-ND6
KDELR3	2.98243e-54	-0.265012	0.042	0.194	5.65677e-50	0	KDELR3
DCXR	3.83876e-54	-0.36551	0.098	0.276	7.28098e-50	0	DCXR
RPLP1	3.86177e-54	0.255765	1	0.999	7.32462e-50	0	RPLP1
CCDC80	4.19448e-54	-1.06775	0.212	0.401	7.95567e-50	0	CCDC80
LTBP2	4.30362e-54	-0.257792	0.012	0.139	8.16268e-50	0	LTBP2
PTGDS	5.55642e-54	-1.37043	0.008	0.13	1.05389e-49	0	PTGDS
UBE2E2	6.53843e-54	-0.284427	0.129	0.323	1.24014e-49	0	UBE2E2
PLAC9	7.66848e-54	-0.554181	0.588	0.721	1.45448e-49	0	PLAC9
GRINA	8.23471e-54	-0.255085	0.081	0.256	1.56188e-49	0	GRINA
CAST	1.03937e-53	-0.339358	0.177	0.38	1.97138e-49	0	CAST
RGS1	1.13268e-53	-0.264967	0.032	0.177	2.14836e-49	0	RGS1
ARL5A	1.26848e-53	-0.252057	0.092	0.273	2.40594e-49	0	ARL5A
ANXA11	1.37651e-53	-0.290616	0.173	0.385	2.61082e-49	0	ANXA11
CD99	4.47012e-53	-0.422546	0.626	0.787	8.47847e-49	0	CD99
ZYX	5.6034e-53	-0.300711	0.139	0.332	1.0628e-48	0	ZYX
NDUFA4	7.33487e-53	0.424709	0.942	0.843	1.3912e-48	0	NDUFA4
EEF1A1	7.42793e-53	0.356304	1	1	1.40886e-48	0	EEF1A1
RPL10A	7.85767e-53	0.355359	0.995	0.982	1.49036e-48	0	RPL10A
RPL29	8.5366e-53	0.28793	0.998	0.986	1.61914e-48	0	RPL29
ASAP1	1.1251e-52	-0.25098	0.073	0.242	2.13397e-48	0	ASAP1
RPL17	1.29154e-52	-0.597625	0.508	0.672	2.44966e-48	0	RPL17
FGA	1.46684e-52	-0.263533	0.018	0.146	2.78216e-48	0	FGA
SFPQ	1.58025e-52	-0.356965	0.237	0.455	2.99725e-48	0	SFPQ
CNN3	2.69038e-52	-0.41758	0.68	0.823	5.10284e-48	0	CNN3
HNRNPD	3.56452e-52	-0.286202	0.155	0.359	6.76082e-48	0	HNRNPD
MXD4	4.17144e-52	-0.25951	0.067	0.23	7.91197e-48	0	MXD4
F3	4.93941e-52	-0.25885	0.032	0.173	9.36857e-48	0	F3
PDIA4	5.45748e-52	-0.312351	0.139	0.331	1.03512e-47	0	PDIA4
TSC22D1	5.62827e-52	0.445599	0.875	0.752	1.06751e-47	0	TSC22D1
CALU	1.68466e-51	-0.429087	0.335	0.539	3.19529e-47	0	CALU
RAP1B	3.71721e-51	-0.293869	0.191	0.398	7.05043e-47	0	RAP1B
DEK	4.29658e-51	-0.326585	0.238	0.452	8.14933e-47	0	DEK
CPE	5.65511e-51	-0.808766	0.304	0.477	1.0726e-46	0	CPE
RPL23	1.35664e-50	0.302398	0.99	0.954	2.57314e-46	0	RPL23
CXCL3	1.58537e-50	-0.416228	0.016	0.14	3.00697e-46	0	CXCL3
NET1	1.94224e-50	0.411016	0.352	0.17	3.68385e-46	0	NET1
EID1	2.17871e-50	0.340845	0.911	0.857	4.13235e-46	0	EID1
TMEM98	2.57076e-50	-0.286353	0.112	0.293	4.87597e-46	0	TMEM98
JAG1	2.57419e-50	0.487206	0.527	0.351	4.88246e-46	0	JAG1
MIR4435-2HG	3.5548e-50	-0.389636	0.256	0.47	6.74238e-46	0	MIR4435-2HG
CBX3	3.90078e-50	-0.314998	0.209	0.414	7.39861e-46	0	CBX3
PTEN	3.983e-50	-0.33355	0.191	0.392	7.55457e-46	0	PTEN
TFPI	6.11514e-50	-0.394057	0.321	0.542	1.15986e-45	0	TFPI
LMNA	7.37209e-50	-0.499695	0.71	0.837	1.39826e-45	0	LMNA
GPNMB	1.28753e-49	-0.302801	0.056	0.208	2.44206e-45	0	GPNMB
CD9	1.41861e-49	0.389029	0.817	0.637	2.69067e-45	0	CD9
PLTP	1.63615e-49	-0.347031	0.13	0.314	3.10329e-45	0	PLTP
HNRNPM	1.9429e-49	-0.305242	0.262	0.484	3.6851e-45	0	HNRNPM
DPP7	3.04699e-49	-0.276633	0.132	0.317	5.77923e-45	0	DPP7
CD302	3.23154e-49	-0.265903	0.077	0.239	6.12926e-45	0	CD302
ATP5L	4.35093e-49	0.326516	0.906	0.721	8.2524e-45	0	ATP5L
SH3BGRL3	6.04522e-49	-0.528512	0.456	0.649	1.1466e-44	0	SH3BGRL3
EPAS1	7.34575e-49	0.400531	0.653	0.48	1.39327e-44	0	EPAS1
PI15	8.73482e-49	0.320128	0.169	0.042	1.65673e-44	0	PI15
SPATS2L	1.07849e-48	-0.277529	0.163	0.359	2.04557e-44	0	SPATS2L
ORM1	1.10294e-48	-0.329719	0.037	0.175	2.09195e-44	0	ORM1
VCP	1.2756e-48	-0.274805	0.147	0.335	2.41943e-44	0	VCP
AEBP1	1.32994e-48	-0.588043	0.302	0.5	2.52249e-44	0	AEBP1
DPYSL2	1.64628e-48	-0.279441	0.127	0.309	3.12249e-44	0	DPYSL2
ASPH	2.14465e-48	-0.250388	0.097	0.268	4.06775e-44	0	ASPH
RPL41	2.27085e-48	-0.275256	1	1	4.30713e-44	0	RPL41
KIF5B	2.89848e-48	-0.298601	0.245	0.461	5.49755e-44	0	KIF5B
CPM	4.23921e-48	-0.384484	0.092	0.258	8.04052e-44	0	CPM
TRAM1	4.32399e-48	-0.314045	0.226	0.428	8.20132e-44	0	TRAM1
PALLD	5.93261e-48	-0.485584	0.335	0.53	1.12524e-43	0	PALLD
PLP2	7.36748e-48	0.39948	0.447	0.272	1.39739e-43	0	PLP2
SRSF4	9.265e-48	-0.266792	0.141	0.327	1.75729e-43	0	SRSF4
MAP3K7CL	1.3382e-47	0.423809	0.54	0.352	2.53817e-43	0	MAP3K7CL
H2AFY	1.63657e-47	-0.268242	0.169	0.363	3.10407e-43	0	H2AFY
DNAJB1	2.21734e-47	0.946061	0.803	0.713	4.20562e-43	0	DNAJB1
C12orf57	2.86632e-47	0.373411	0.826	0.747	5.43655e-43	0	C12orf57
BTF3	3.0713e-47	0.304459	0.979	0.962	5.82534e-43	0	BTF3
PMP22	3.36829e-47	-0.309615	0.234	0.44	6.38864e-43	0	PMP22
TMEM258	4.42939e-47	-0.351071	0.508	0.707	8.40123e-43	0	TMEM258
TIMP2	4.44471e-47	-0.389319	0.222	0.417	8.43029e-43	0	TIMP2
HLA-DRB5	5.01835e-47	-0.287336	0.016	0.133	9.51831e-43	0	HLA-DRB5
TGFBI	5.26664e-47	-0.485637	0.15	0.325	9.98924e-43	0	TGFBI
SRP14	8.9116e-47	0.294679	0.991	0.975	1.69026e-42	0	SRP14
LMOD1	1.16104e-46	0.409434	0.47	0.286	2.20214e-42	0	LMOD1
RPS24	1.29631e-46	0.251237	1	0.995	2.4587e-42	0	RPS24
LBH	1.34538e-46	0.462027	0.522	0.35	2.55178e-42	0	LBH
CXCL2	3.07952e-46	-0.579109	0.047	0.187	5.84092e-42	0	CXCL2
MYL12A	3.32645e-46	-0.435872	0.898	0.926	6.30928e-42	0	MYL12A
SULF1	3.68795e-46	-0.384214	0.062	0.207	6.99493e-42	0	SULF1
B4GALT1	4.07013e-46	-0.258413	0.078	0.236	7.71981e-42	0	B4GALT1
NEAT1	4.21482e-46	0.297085	0.976	0.925	7.99425e-42	0	NEAT1
PLXDC1	4.55302e-46	-0.352774	0.135	0.31	8.63572e-42	0	PLXDC1
CD63	4.76459e-46	-0.356028	0.983	0.987	9.03699e-42	0	CD63
PTP4A1	6.04968e-46	-0.273132	0.129	0.307	1.14744e-41	0	PTP4A1
TMED9	7.66142e-46	-0.349455	0.302	0.507	1.45314e-41	0	TMED9
GRN	1.36079e-45	-0.301228	0.254	0.458	2.581e-41	0	GRN
CSTB	1.41091e-45	-0.338051	0.347	0.559	2.67608e-41	0	CSTB
ATP5O	2.9344e-45	0.367759	0.676	0.516	5.56568e-41	0	ATP5O
RAMP1	3.94631e-45	-0.496337	0.103	0.265	7.48496e-41	0	RAMP1
APOD	5.27755e-45	-1.37685	0.005	0.106	1.00099e-40	0	APOD
RPL7	8.23321e-45	0.298191	0.998	0.973	1.56159e-40	0	RPL7
FBLN5	1.68659e-44	-0.280824	0.019	0.133	3.19896e-40	0	FBLN5
PCOLCE	1.77819e-44	-0.632141	0.277	0.455	3.3727e-40	0	PCOLCE
SH3BGRL	1.80217e-44	0.338512	0.839	0.766	3.41818e-40	0	SH3BGRL
GLUL	1.8066e-44	-0.357368	0.255	0.455	3.42658e-40	0	GLUL
RPL4	1.99293e-44	0.323185	0.969	0.916	3.77998e-40	0	RPL4
ARL6IP4	2.8036e-44	-0.297837	0.382	0.597	5.31759e-40	0	ARL6IP4
RRBP1	2.92793e-44	-0.367708	0.245	0.44	5.5534e-40	0	RRBP1
ATP5J	2.95288e-44	0.361921	0.722	0.574	5.60073e-40	0	ATP5J
FGB	4.07166e-44	-0.315248	0.036	0.163	7.72271e-40	0	FGB
KCNJ8	4.43045e-44	-0.373146	0.114	0.276	8.40324e-40	0	KCNJ8
LAMP2	5.26155e-44	-0.264178	0.168	0.353	9.97959e-40	0	LAMP2
MT-ND3	5.5604e-44	-0.660608	0.998	0.977	1.05464e-39	0	MT-ND3
ANXA1	2.20514e-43	-0.356506	0.451	0.648	4.18248e-39	0	ANXA1
ITM2C	2.61744e-43	-0.397649	0.293	0.483	4.9645e-39	0	ITM2C
COL18A1	4.34987e-43	-0.562654	0.548	0.707	8.2504e-39	0	COL18A1
RPN2	4.99488e-43	-0.28857	0.228	0.419	9.47379e-39	0	RPN2
FAM3C	6.8609e-43	-0.271473	0.175	0.356	1.30131e-38	0	FAM3C
ENC1	6.91234e-43	-0.253223	0.04	0.168	1.31106e-38	0	ENC1
TMEM176A	8.22599e-43	-0.32682	0.102	0.262	1.56022e-38	0	TMEM176A
RND3	8.47226e-43	-0.385738	0.203	0.387	1.60693e-38	0	RND3
ATOX1	1.44827e-42	-0.311989	0.376	0.585	2.74694e-38	0	ATOX1
FBLN2	1.93265e-42	-0.321202	0.049	0.179	3.66566e-38	0	FBLN2
STEAP4	4.9589e-42	-0.484354	0.065	0.204	9.40554e-38	0	STEAP4
NRIP2	5.42396e-42	0.26659	0.236	0.096	1.02876e-37	0	NRIP2
SSR2	5.92679e-42	-0.29627	0.458	0.661	1.12413e-37	0	SSR2
HSPA5	9.10463e-42	-0.654077	0.489	0.659	1.72688e-37	0	HSPA5
UACA	9.81196e-42	-0.388517	0.294	0.488	1.86103e-37	0	UACA
CD151	9.8406e-42	0.410096	0.781	0.698	1.86647e-37	0	CD151
CRTAP	1.08104e-41	-0.261255	0.243	0.442	2.05041e-37	0	CRTAP
RHOB	1.60415e-41	-0.578627	0.575	0.708	3.0426e-37	0	RHOB
TPM3	1.83767e-41	-0.25653	0.173	0.355	3.48551e-37	0	TPM3
MYO1B	2.18863e-41	-0.274968	0.121	0.284	4.15118e-37	0	MYO1B
MXRA7	2.30854e-41	-0.260744	0.104	0.261	4.37861e-37	0	MXRA7
MEF2C	2.33167e-41	0.391826	0.72	0.572	4.42247e-37	0	MEF2C
PRDX5	3.39287e-41	-0.321608	0.466	0.658	6.43526e-37	0	PRDX5
PLCG2	4.71857e-41	-0.417926	0.033	0.149	8.94971e-37	0	PLCG2
RPS8	4.87533e-41	0.272161	1	0.996	9.24703e-37	0	RPS8
HSPH1	4.88364e-41	0.833599	0.497	0.37	9.2628e-37	0	HSPH1
THBS4	6.54291e-41	-0.622148	0.009	0.104	1.24099e-36	0	THBS4
PSAP	9.6104e-41	-0.382339	0.655	0.778	1.82281e-36	0	PSAP
ENO1	9.88582e-41	-0.476313	0.38	0.566	1.87504e-36	0	ENO1
SOD2	1.0062e-40	-0.34315	0.162	0.34	1.90847e-36	0	SOD2
PTH1R	1.91596e-40	-0.288723	0.04	0.163	3.634e-36	0	PTH1R
COX7C	2.07999e-40	0.293046	0.96	0.934	3.94512e-36	0	COX7C
AES	2.23385e-40	-0.271649	0.165	0.339	4.23695e-36	0	AES
SORBS2	2.90986e-40	0.391681	0.329	0.169	5.51914e-36	0	SORBS2
CCDC102B	3.05311e-40	-0.32898	0.229	0.417	5.79084e-36	0	CCDC102B
KRT18	5.12798e-40	-0.396335	0.257	0.447	9.72624e-36	0	KRT18
DAD1	1.17284e-39	-0.295981	0.451	0.66	2.22452e-35	0	DAD1
ANGPTL4	1.71541e-39	-0.370966	0.122	0.281	3.25362e-35	0	ANGPTL4
CYB5A	2.00497e-39	-0.320011	0.185	0.355	3.80283e-35	0	CYB5A
HNRNPA1	2.80694e-39	0.310612	0.969	0.918	5.32392e-35	0	HNRNPA1
SDCBP	4.75783e-39	-0.251325	0.332	0.544	9.02417e-35	0	SDCBP
IFITM1	4.95434e-39	-0.400247	0.223	0.396	9.39689e-35	0	IFITM1
S100A11	5.31559e-39	-0.416292	0.848	0.908	1.00821e-34	0	S100A11
KRT8	6.05056e-39	-0.265419	0.166	0.338	1.14761e-34	0	KRT8
TXNIP	1.50206e-38	-0.382952	0.338	0.537	2.84895e-34	0	TXNIP
HSPE1	1.82446e-38	0.785679	0.768	0.724	3.46046e-34	0	HSPE1
SELK	2.44316e-38	0.353354	0.616	0.464	4.63395e-34	0	SELK
LMCD1	2.97213e-38	-0.251363	0.089	0.232	5.63724e-34	0	LMCD1
CSRP1	4.17833e-38	0.385593	0.719	0.586	7.92503e-34	0	CSRP1
GPRC5C	6.29513e-38	0.318528	0.407	0.244	1.194e-33	0	GPRC5C
FHL1	1.61774e-37	-0.363619	0.28	0.458	3.06838e-33	0	FHL1
HTRA1	2.99541e-37	-0.253912	0.083	0.22	5.68139e-33	0	HTRA1
OLFML2B	5.09431e-37	-0.328299	0.143	0.299	9.66239e-33	0	OLFML2B
RPS4X	5.76315e-37	0.26239	0.999	0.994	1.0931e-32	0	RPS4X
FN1	6.88173e-37	-1.08437	0.736	0.781	1.30526e-32	0	FN1
RPL38	9.33334e-37	0.260195	0.995	0.973	1.77025e-32	0	RPL38
COX6A1	1.00044e-36	0.290939	0.898	0.852	1.89754e-32	0	COX6A1
DKK3	1.61944e-36	-0.270916	0.193	0.366	3.07158e-32	0	DKK3
FERMT2	1.72782e-36	-0.263866	0.216	0.39	3.27715e-32	0	FERMT2
INMT	1.76868e-36	-0.277515	0.038	0.15	3.35466e-32	0	INMT
ATP5E	2.80492e-36	0.280962	0.954	0.77	5.32009e-32	0	ATP5E
FOXP1	2.94658e-36	-0.255349	0.221	0.399	5.58877e-32	0	FOXP1
HES1	3.17847e-36	-0.661353	0.408	0.569	6.02861e-32	0	HES1
IGLC2	3.80265e-36	-0.287896	0.067	0.197	7.2125e-32	0	IGLC2
CYCS	5.00762e-36	0.436779	0.731	0.639	9.49794e-32	0	CYCS
C1QTNF1	7.98431e-36	0.319256	0.488	0.328	1.51438e-31	0	C1QTNF1
IGFBP6	7.98846e-36	-0.411318	0.139	0.292	1.51517e-31	0	IGFBP6
HMGN3	8e-36	0.349373	0.602	0.49	1.51736e-31	0	HMGN3
CTSB	1.39779e-35	-0.338136	0.295	0.468	2.6512e-31	0	CTSB
LIMA1	1.78576e-35	-0.27405	0.191	0.359	3.38706e-31	0	LIMA1
FKBP1A	1.9098e-35	-0.323534	0.465	0.637	3.62231e-31	0	FKBP1A
ARHGAP29	2.6472e-35	-0.270467	0.19	0.357	5.02095e-31	0	ARHGAP29
ECM1	2.95442e-35	-0.477767	0.13	0.274	5.60365e-31	0	ECM1
SPINK1	5.38916e-35	-0.250202	0.015	0.106	1.02216e-30	0	SPINK1
MGST3	5.7895e-35	0.31524	0.872	0.81	1.09809e-30	0	MGST3
SRPX	1.15023e-34	-0.260296	0.047	0.159	2.18163e-30	0	SRPX
TCEB2	1.41353e-34	0.274407	0.867	0.708	2.68104e-30	0	TCEB2
CXCL12	1.53222e-34	-0.841886	0.09	0.218	2.90615e-30	0	CXCL12
FXYD1	1.87677e-34	0.359445	0.551	0.403	3.55966e-30	0	FXYD1
PLD3	2.54349e-34	-0.255835	0.206	0.37	4.82423e-30	0	PLD3
NDUFA4L2	4.20799e-34	0.283657	0.928	0.763	7.98129e-30	0	NDUFA4L2
AC090498.1	7.22172e-34	-0.325054	0.34	0.511	1.36974e-29	0	AC090498.1
SOX4	9.62295e-34	-0.375438	0.232	0.396	1.82518e-29	0	SOX4
LGALS3BP	1.25842e-33	-0.37936	0.517	0.665	2.38684e-29	0	LGALS3BP
MMP14	2.08164e-33	-0.365026	0.136	0.28	3.94825e-29	0	MMP14
ACTN1	2.40778e-33	-0.362259	0.453	0.617	4.56683e-29	0	ACTN1
HNRNPU	4.41832e-33	-0.318852	0.339	0.516	8.38023e-29	0	HNRNPU
PCBP2	4.62187e-33	-0.250442	0.479	0.669	8.76631e-29	0	PCBP2
RPL39	5.35271e-33	-0.268976	1	0.998	1.01525e-28	0	RPL39
SLIT3	1.20672e-32	0.277187	0.388	0.23	2.28879e-28	0	SLIT3
CHCHD2	1.38407e-32	0.251659	0.937	0.904	2.62517e-28	0	CHCHD2
NUPR1	2.84391e-32	0.301692	0.725	0.626	5.39405e-28	0	NUPR1
CCL5	4.65329e-32	-0.255163	0.034	0.135	8.82589e-28	0	CCL5
SGCA	1.33455e-31	0.276701	0.363	0.218	2.53125e-27	0	SGCA
SF3B1	2.18312e-31	-0.261793	0.247	0.408	4.14073e-27	0	SF3B1
KLF4	2.45999e-31	-0.379759	0.144	0.287	4.66587e-27	0	KLF4
VCAM1	3.39113e-31	-0.251514	0.049	0.154	6.43196e-27	0	VCAM1
ANXA5	3.69105e-31	-0.299477	0.667	0.794	7.00082e-27	0	ANXA5
SLMAP	1.1623e-30	0.374014	0.311	0.179	2.20453e-26	0	SLMAP
TMEM56	1.26156e-30	-0.261113	0.018	0.101	2.39281e-26	0	TMEM56
HMGN2	2.26443e-30	0.317412	0.759	0.695	4.29494e-26	0	HMGN2
LAPTM4A	2.57307e-30	-0.32042	0.78	0.857	4.88035e-26	0	LAPTM4A
DNAJA4	4.25116e-30	0.327429	0.221	0.106	8.06318e-26	0	DNAJA4
LXN	4.47573e-30	-0.334385	0.029	0.118	8.48912e-26	0	LXN
NUCKS1	4.72234e-30	0.315216	0.749	0.684	8.95687e-26	0	NUCKS1
NGF	6.24671e-30	0.297973	0.267	0.142	1.18481e-25	0	NGF
HLA-A	7.55956e-30	-0.267744	0.922	0.951	1.43382e-25	0	HLA-A
MYLK	1.04478e-29	0.250971	0.755	0.62	1.98163e-25	0	MYLK
EIF1AX	1.15037e-29	0.344297	0.538	0.43	2.18191e-25	0	EIF1AX
ISLR	2.98585e-29	-0.318812	0.065	0.171	5.66327e-25	0	ISLR
TNC	3.90797e-29	-0.287729	0.05	0.151	7.41225e-25	0	TNC
ISYNA1	7.12355e-29	0.305578	0.581	0.451	1.35112e-24	0	ISYNA1
WFDC1	1.28885e-28	-0.357349	0.116	0.236	2.44456e-24	0	WFDC1
POLR2J3	3.28668e-28	0.275181	0.383	0.248	6.23385e-24	0	POLR2J3
LGALS1	4.66162e-28	-0.375876	0.997	0.991	8.8417e-24	0	LGALS1
TMED2	6.2776e-28	-0.259108	0.421	0.595	1.19067e-23	0	TMED2
KLF6	6.27836e-28	-0.362914	0.476	0.636	1.19082e-23	0	KLF6
OLFML2A	6.63305e-28	0.267395	0.274	0.151	1.25809e-23	0	OLFML2A
PGF	6.931e-28	0.318817	0.546	0.407	1.3146e-23	0	PGF
SEC61G	7.38194e-28	-0.309541	0.642	0.781	1.40013e-23	0	SEC61G
S100A13	1.23351e-27	-0.331362	0.198	0.336	2.3396e-23	0	S100A13
PKIG	1.25634e-27	0.301537	0.545	0.432	2.3829e-23	0	PKIG
IGF2	1.32194e-27	-0.276357	0.037	0.127	2.50733e-23	0	IGF2
FABP4	1.59492e-27	-1.16611	0.213	0.342	3.02509e-23	0	FABP4
SSTR2	2.13935e-27	0.304698	0.286	0.166	4.0577e-23	0	SSTR2
FILIP1L	3.66005e-27	-0.35033	0.397	0.554	6.94203e-23	0	FILIP1L
DCN	3.89329e-27	-1.29948	0.695	0.713	7.3844e-23	0	DCN
CCL8	5.11038e-27	0.386056	0.143	0.053	9.69286e-23	0	CCL8
DDIT4	5.75966e-27	-0.454915	0.238	0.385	1.09244e-22	0	DDIT4
FAM213A	1.11463e-26	-0.288886	0.138	0.26	2.11412e-22	0	FAM213A
FKBP10	1.49487e-26	-0.260155	0.23	0.373	2.83532e-22	0	FKBP10
SERF2	1.81148e-26	-0.284744	0.997	0.996	3.43584e-22	0	SERF2
POLR2L	1.95353e-26	-0.273371	0.7	0.815	3.70525e-22	0	POLR2L
MT1X	2.01597e-26	-0.587706	0.402	0.564	3.82369e-22	0	MT1X
ZFHX3	3.60484e-26	0.275686	0.46	0.318	6.8373e-22	0	ZFHX3
ATP5H	4.14844e-26	0.302687	0.545	0.43	7.86835e-22	0	ATP5H
SBDS	5.1253e-26	0.29507	0.7	0.627	9.72116e-22	0	SBDS
RASD1	6.45543e-26	-0.377591	0.106	0.22	1.2244e-21	0	RASD1
COX7B	6.68034e-26	0.274042	0.816	0.762	1.26706e-21	0	COX7B
DYNLL1	1.48222e-25	0.275043	0.968	0.929	2.81132e-21	0	DYNLL1
OTUD6B-AS1	1.83961e-25	0.301538	0.356	0.237	3.48919e-21	0	OTUD6B-AS1
ARF4	2.97643e-25	-0.258471	0.449	0.607	5.6454e-21	0	ARF4
CCDC3	3.15802e-25	-0.263425	0.228	0.367	5.98981e-21	0	CCDC3
H1F0	3.72059e-25	0.287498	0.385	0.258	7.05683e-21	0	H1F0
UBB	6.88466e-25	0.293947	0.994	0.977	1.30581e-20	0	UBB
MYL12B	9.43501e-25	-0.260355	0.797	0.868	1.78954e-20	0	MYL12B
UBC	1.34207e-24	0.429132	0.972	0.96	2.54551e-20	0	UBC
LINC00152	1.72571e-24	-0.279786	0.318	0.459	3.27316e-20	0	LINC00152
ALDH1A1	2.29592e-24	-0.398781	0.155	0.27	4.35467e-20	0	ALDH1A1
NR4A2	2.51108e-24	0.357303	0.331	0.216	4.76276e-20	0	NR4A2
RPS27L	2.99606e-24	-0.279184	0.782	0.858	5.68263e-20	0	RPS27L
SPRY1	3.32704e-24	-0.251113	0.174	0.303	6.3104e-20	0	SPRY1
SERPINI1	3.79713e-24	0.252767	0.317	0.194	7.20202e-20	0	SERPINI1
COX4I2	8.03048e-24	0.257819	0.466	0.322	1.52314e-19	0	COX4I2
ATPIF1	1.00958e-23	0.263469	0.5	0.387	1.91486e-19	0	ATPIF1
PLAT	1.26194e-23	-0.271526	0.203	0.333	2.39351e-19	0	PLAT
C1R	1.80696e-23	-0.805632	0.457	0.544	3.42725e-19	0	C1R
C7	2.22071e-23	-0.908211	0.171	0.282	4.21203e-19	0	C7
MT-CO1	4.47187e-23	-0.463168	0.999	0.997	8.4818e-19	0	MT-CO1
PPP1R12A	5.54136e-23	0.27201	0.595	0.486	1.05103e-18	0	PPP1R12A
SMOC2	1.09685e-22	0.252174	0.372	0.248	2.08039e-18	0	SMOC2
DAAM1	4.49662e-22	-0.338024	0.149	0.261	8.52873e-18	0	DAAM1
BTG2	6.26322e-22	0.492151	0.526	0.429	1.18795e-17	0	BTG2
CREM	8.92354e-22	0.432907	0.379	0.277	1.69253e-17	0	CREM
GJA4	1.04106e-21	0.26394	0.582	0.444	1.97457e-17	0	GJA4
PDLIM1	1.20555e-21	-0.26745	0.504	0.641	2.28656e-17	0	PDLIM1
ISG15	2.12476e-21	0.543831	0.566	0.476	4.03003e-17	0	ISG15
PGK1	2.16817e-21	-0.257414	0.331	0.47	4.11236e-17	0	PGK1
ATP5G3	3.97132e-21	0.261331	0.618	0.519	7.5324e-17	0	ATP5G3
PPP1R15A	6.05813e-21	0.372555	0.714	0.659	1.14905e-16	0	PPP1R15A
RPS26	7.8212e-21	-0.3208	0.894	0.921	1.48345e-16	0	RPS26
C9orf16	8.05516e-21	0.390037	0.509	0.449	1.52782e-16	0	C9orf16
ATF4	8.43193e-21	0.319779	0.561	0.495	1.59928e-16	0	ATF4
PRKCDBP	2.02238e-20	-0.303632	0.29	0.411	3.83584e-16	0	PRKCDBP
SEPP1	2.86261e-20	-0.48025	0.367	0.464	5.42952e-16	0	SEPP1
NNMT	3.76872e-20	-0.401451	0.361	0.474	7.14814e-16	0	NNMT
HGF	1.29708e-19	-0.39247	0.105	0.199	2.46018e-15	0	HGF
STAT3	6.01746e-19	0.286389	0.468	0.376	1.14133e-14	0	STAT3
COX17	6.48326e-19	0.299787	0.567	0.495	1.22968e-14	0	COX17
SERTAD1	6.89052e-19	0.434962	0.433	0.346	1.30692e-14	0	SERTAD1
TAF7	2.26208e-18	0.284162	0.448	0.362	4.29048e-14	0	TAF7
RAB13	2.30669e-18	0.251796	0.538	0.462	4.37511e-14	0	RAB13
PNISR	2.55822e-18	0.271884	0.583	0.515	4.85218e-14	0	PNISR
WBP5	2.61415e-18	0.29888	0.628	0.538	4.95826e-14	0	WBP5
HSPD1	1.12094e-17	0.48314	0.616	0.582	2.12609e-13	0	HSPD1
TIMP1	8.88546e-17	-1.21852	0.972	0.943	1.6853e-12	0	TIMP1
C19orf53	1.38515e-16	0.252589	0.651	0.602	2.62722e-12	0	C19orf53
ATP5B	2.24569e-16	0.258134	0.647	0.567	4.25939e-12	0	ATP5B
SERPINH1	3.74074e-16	-0.254654	0.494	0.617	7.09506e-12	0	SERPINH1
UGCG	4.75468e-16	0.264994	0.374	0.283	9.0182e-12	0	UGCG
FABP5	5.52741e-16	-0.332296	0.339	0.448	1.04838e-11	0	FABP5
ID3	6.08466e-16	0.27481	0.879	0.789	1.15408e-11	0	ID3
MRPL18	2.08613e-15	0.377735	0.388	0.31	3.95676e-11	0	MRPL18
LITAF	3.2663e-15	0.287477	0.49	0.414	6.19519e-11	0	LITAF
EGR1	3.38136e-15	0.322862	0.685	0.612	6.41343e-11	0	EGR1
FOS	5.62616e-14	0.46017	0.924	0.877	1.06711e-09	0	FOS
ID2	4.41876e-13	0.282397	0.403	0.321	8.38105e-09	0	ID2
CTD-3252C9.4	3.58266e-12	0.288753	0.281	0.205	6.79523e-08	0	CTD-3252C9.4
TCEAL7	5.9705e-12	0.320358	0.207	0.14	1.13242e-07	0	TCEAL7
IFI27	8.89448e-12	-0.250877	0.417	0.526	1.68702e-07	0	IFI27
CD81	3.17853e-11	-0.540561	0.422	0.486	6.02871e-07	0	CD81
THBS1	3.51875e-11	-0.385297	0.275	0.356	6.67401e-07	0	THBS1
C11orf96	3.60807e-11	-1.17478	0.518	0.54	6.84343e-07	0	C11orf96
HOPX	4.5127e-11	-0.298747	0.1	0.164	8.55924e-07	0	HOPX
PRELP	8.27117e-11	-0.324463	0.24	0.315	1.56879e-06	0	PRELP
CACYBP	1.4094e-10	0.306627	0.382	0.321	2.67322e-06	0	CACYBP
SERPINF1	6.12781e-10	-0.479206	0.296	0.374	1.16226e-05	0	SERPINF1
DNAJB4	6.20975e-10	0.294274	0.461	0.411	1.1778e-05	0	DNAJB4
TIMP3	7.399e-09	-0.356222	0.498	0.574	0.00014034	0	TIMP3
CCL2	1.91103e-08	-0.369067	0.238	0.314	0.00036247	0	CCL2
DNAJA1	3.72182e-08	0.261196	0.741	0.712	0.00070592	0	DNAJA1
MT1M	8.29153e-08	-0.583048	0.266	0.337	0.00157265	0	MT1M
CCL21	1.42469e-06	-0.453272	0.072	0.113	0.0270222	0	CCL21
FOSB	1.52484e-06	0.334631	0.693	0.675	0.0289216	0	FOSB
MTRNR2L12	2.24396e-06	-0.656331	0.239	0.269	0.0425611	0	MTRNR2L12
ZNF331	8.32301e-06	0.271508	0.22	0.178	0.157862	0	ZNF331
CDKN1A	1.09742e-05	0.376791	0.483	0.472	0.208147	0	CDKN1A
HSP90AB1	3.7346e-05	0.262794	0.966	0.949	0.708342	0	HSP90AB1
LUM.1	0	3.37983	0.881	0.148	0	1	LUM
COL1A1.1	0	2.65761	0.964	0.578	0	1	COL1A1
POSTN.1	0	2.26334	0.625	0.092	0	1	POSTN
COL1A2.1	0	2.25551	0.978	0.701	0	1	COL1A2
CTHRC1.1	0	2.04579	0.621	0.053	0	1	CTHRC1
EFEMP1.1	0	1.6228	0.546	0.053	0	1	EFEMP1
COL6A3.1	0	1.57599	0.808	0.186	0	1	COL6A3
VCAN.1	0	1.43639	0.657	0.11	0	1	VCAN
SPARCL1.1	0	-2.97701	0.423	0.939	0	1	SPARCL1
S100A10.1	5.99086e-306	1.47419	0.76	0.186	1.13629e-301	1	S100A10
ADIRF.1	2.59936e-286	-3.4101	0.312	0.838	4.93021e-282	1	ADIRF
COL3A1.1	1.61703e-284	2.00676	0.952	0.599	3.06702e-280	1	COL3A1
THBS2.1	1.9088e-273	1.25119	0.631	0.122	3.62041e-269	1	THBS2
FAP.1	1.31568e-268	0.713647	0.417	0.028	2.49546e-264	1	FAP
MYL9.1	2.16166e-256	-1.78798	0.895	0.984	4.10002e-252	1	MYL9
MYH11.1	1.41219e-246	-2.35119	0.155	0.736	2.6785e-242	1	MYH11
TMSB10.1	2.47344e-239	1.28658	1	0.964	4.69138e-235	1	TMSB10
DSTN.1	5.75744e-232	-1.65713	0.917	0.978	1.09201e-227	1	DSTN
SPP1.1	4.97161e-228	1.23929	0.442	0.056	9.42965e-224	1	SPP1
MEG3.1	4.90392e-226	1.12139	0.676	0.165	9.30126e-222	1	MEG3
CRIP1.1	3.63126e-216	-1.70243	0.329	0.811	6.88741e-212	1	CRIP1
PCOLCE.1	1.04867e-214	1.34564	0.751	0.281	1.98902e-210	1	PCOLCE
TPM2.1	6.72287e-214	-1.60985	0.846	0.969	1.27513e-209	1	TPM2
COL5A1.1	7.08755e-204	0.975888	0.554	0.123	1.34429e-199	1	COL5A1
CYP1B1.1	1.35665e-202	0.929656	0.311	0.019	2.57315e-198	1	CYP1B1
TIMP1.1	5.6106e-202	2.33049	0.997	0.944	1.06416e-197	1	TIMP1
CCDC80.1	1.9284e-198	1.8575	0.657	0.231	3.65761e-194	1	CCDC80
CTSK.1	5.9898e-194	0.808745	0.452	0.079	1.13609e-189	1	CTSK
C1S.1	3.7737e-193	1.45804	0.766	0.335	7.15758e-189	1	C1S
TAGLN.1	1.14827e-192	-1.62155	0.86	0.964	2.17792e-188	1	TAGLN
NTM	1.51113e-192	0.50669	0.285	0.014	2.86616e-188	1	NTM
F2R.1	2.84646e-192	0.964298	0.578	0.15	5.39888e-188	1	F2R
GPX3	3.1782e-186	-1.27375	0.422	0.867	6.02809e-182	1	GPX3
VCX3A	3.5358e-182	0.444284	0.212	0	6.70636e-178	1	VCX3A
FSTL1.1	8.43481e-180	1.00487	0.721	0.28	1.59983e-175	1	FSTL1
PTGDS.1	5.28822e-179	2.16595	0.293	0.021	1.00302e-174	1	PTGDS
SPON2.1	2.43703e-177	1.15957	0.566	0.153	4.62232e-173	1	SPON2
MCAM.1	4.00459e-176	-1.24327	0.098	0.613	7.5955e-172	1	MCAM
CSRP2.1	3.39497e-174	-1.39471	0.263	0.714	6.43924e-170	1	CSRP2
PTP4A3.1	6.09997e-169	-1.64115	0.165	0.641	1.15698e-164	1	PTP4A3
LY6E.1	2.12072e-167	0.979395	0.705	0.295	4.02238e-163	1	LY6E
NPC2.1	2.19507e-167	1.03491	0.763	0.379	4.16338e-163	1	NPC2
SERPINF1.1	3.01712e-166	1.44048	0.666	0.254	5.72258e-162	1	SERPINF1
GPC3.1	1.16901e-162	1.02396	0.49	0.114	2.21726e-158	1	GPC3
ACTA2.1	2.57947e-161	-1.64026	0.786	0.956	4.89248e-157	1	ACTA2
THY1.1	2.74746e-161	1.00255	0.846	0.377	5.21111e-157	1	THY1
IL32.1	1.22238e-160	1.10661	0.723	0.315	2.31849e-156	1	IL32
GGT5.1	1.51698e-160	0.787067	0.598	0.183	2.87726e-156	1	GGT5
RCN3.1	9.99907e-159	0.745482	0.521	0.142	1.89652e-154	1	RCN3
C1R.1	2.23999e-157	1.2837	0.797	0.43	4.24859e-153	1	C1R
MDK.1	1.59922e-151	0.874339	0.595	0.199	3.03325e-147	1	MDK
ISLR.1	6.95138e-148	0.745904	0.361	0.063	1.31847e-143	1	ISLR
SFRP4	7.14416e-147	1.21026	0.221	0.012	1.35503e-142	1	SFRP4
CTSC.1	6.80703e-145	0.865244	0.573	0.189	1.29109e-140	1	CTSC
COL8A1.1	2.1066e-144	0.617283	0.326	0.048	3.99559e-140	1	COL8A1
C5orf46	2.67223e-144	0.498234	0.197	0.006	5.06841e-140	1	C5orf46
MEST.1	8.33982e-144	0.615946	0.329	0.05	1.58181e-139	1	MEST
ADAMTS1.1	4.51072e-141	-1.20976	0.22	0.658	8.55548e-137	1	ADAMTS1
COL6A1.1	1.02554e-140	1.2321	0.827	0.53	1.94513e-136	1	COL6A1
PAGE5	4.13482e-140	0.338268	0.198	0.007	7.84251e-136	1	PAGE5
MYL6.1	1.40043e-139	-0.79904	0.988	0.998	2.6562e-135	1	MYL6
FTL.1	1.68769e-139	0.73069	0.998	0.997	3.20103e-135	1	FTL
MOXD1	4.19619e-137	0.346192	0.191	0.007	7.95892e-133	1	MOXD1
MMP2.1	3.23033e-135	0.641976	0.325	0.053	6.12697e-131	1	MMP2
BCAM.1	3.65958e-133	-1.1386	0.101	0.528	6.94113e-129	1	BCAM
FN1.1	3.82914e-133	1.36452	0.926	0.719	7.26272e-129	1	FN1
MEF2C.1	6.07222e-132	-1.00537	0.325	0.718	1.15172e-127	1	MEF2C
CREB3L1	5.82175e-131	0.298969	0.193	0.009	1.10421e-126	1	CREB3L1
SULF1.1	6.06697e-130	0.684794	0.381	0.083	1.15072e-125	1	SULF1
FBLN1.1	3.59549e-129	0.89473	0.417	0.103	6.81956e-125	1	FBLN1
PPP1R14A	5.93031e-129	-0.993911	0.57	0.877	1.1248e-124	1	PPP1R14A
PDGFRA.1	6.33793e-128	0.475422	0.274	0.034	1.20212e-123	1	PDGFRA
CERCAM.1	2.37431e-125	0.481561	0.338	0.064	4.50335e-121	1	CERCAM
LOXL2.1	4.98907e-125	0.742416	0.397	0.098	9.46277e-121	1	LOXL2
COX4I2.1	1.12608e-124	-1.07854	0.055	0.47	2.13583e-120	1	COX4I2
CSRP1.1	1.04721e-123	-1.06226	0.365	0.717	1.98624e-119	1	CSRP1
SERPINE1.1	4.36772e-123	0.990019	0.393	0.095	8.28425e-119	1	SERPINE1
RARRES2.1	8.11435e-123	0.933426	0.746	0.405	1.53905e-118	1	RARRES2
DCN.1	9.2297e-123	1.31512	0.877	0.659	1.7506e-118	1	DCN
SERPINH1.1	2.32005e-121	0.967559	0.802	0.502	4.40044e-117	1	SERPINH1
LXN.1	2.89246e-121	0.754811	0.256	0.033	5.48612e-117	1	LXN
NNMT.1	1.01144e-120	0.925147	0.717	0.348	1.9184e-116	1	NNMT
EPAS1.1	1.45333e-120	-0.880257	0.24	0.637	2.75654e-116	1	EPAS1
KDELR3.1	5.3004e-120	0.470725	0.346	0.072	1.00533e-115	1	KDELR3
CRIP2.1	1.05267e-119	-0.883924	0.533	0.802	1.9966e-115	1	CRIP2
CTGF.1	2.21959e-119	1.39277	0.629	0.272	4.2099e-115	1	CTGF
PPIC.1	1.48603e-118	0.753156	0.635	0.284	2.81855e-114	1	PPIC
SLC12A8	2.01504e-118	0.256033	0.153	0.003	3.82192e-114	1	SLC12A8
MMP14.1	6.64317e-118	0.809589	0.47	0.152	1.26001e-113	1	MMP14
COL6A2.1	8.58866e-118	1.11175	0.903	0.733	1.62901e-113	1	COL6A2
PLN.1	1.10066e-117	-1.2239	0.066	0.461	2.08763e-113	1	PLN
GJA4.1	1.15859e-117	-0.962192	0.176	0.589	2.1975e-113	1	GJA4
CD63.1	1.31815e-117	0.664687	0.992	0.984	2.50014e-113	1	CD63
FGF7	4.85439e-117	0.550275	0.249	0.032	9.20733e-113	1	FGF7
MGST3.1	8.05601e-117	-0.829979	0.687	0.876	1.52798e-112	1	MGST3
LTBP2.1	3.36117e-115	0.43327	0.263	0.037	6.37513e-111	1	LTBP2
UBE2C	8.78629e-115	0.347307	0.194	0.014	1.6665e-110	1	UBE2C
KDELR2.1	1.70359e-114	0.80642	0.623	0.289	3.2312e-110	1	KDELR2
HSPA5.1	2.33824e-114	1.3603	0.778	0.536	4.43494e-110	1	HSPA5
OAZ2.1	7.59568e-113	-0.985307	0.346	0.69	1.44067e-108	1	OAZ2
FBLN2.1	1.5903e-112	0.6081	0.329	0.069	3.01633e-108	1	FBLN2
S100A16.1	1.4812e-111	0.521161	0.359	0.085	2.80939e-107	1	S100A16
ITGBL1.1	2.13322e-111	0.576293	0.242	0.032	4.04607e-107	1	ITGBL1
RERGL.1	7.61036e-111	-1.07547	0.001	0.369	1.44346e-106	1	RERGL
TMEM119	8.21906e-111	0.356185	0.205	0.019	1.55891e-106	1	TMEM119
HMGA1	5.38902e-110	0.338451	0.21	0.021	1.02214e-105	1	HMGA1
STEAP1	9.22676e-110	0.328783	0.203	0.019	1.75004e-105	1	STEAP1
DEFB1	7.3598e-109	0.269576	0.179	0.012	1.39593e-104	1	DEFB1
MYLK.1	8.0869e-109	-0.953814	0.433	0.742	1.53384e-104	1	MYLK
ADAMTS4.1	8.82005e-109	-1.02512	0.12	0.506	1.6729e-104	1	ADAMTS4
LOXL1.1	7.92806e-108	0.431737	0.27	0.045	1.50371e-103	1	LOXL1
CALD1.1	3.34882e-107	-0.644652	0.986	0.997	6.3517e-103	1	CALD1
CFH.1	6.53439e-107	0.970656	0.629	0.288	1.23938e-102	1	CFH
SERPINA1.1	7.14555e-107	0.994169	0.605	0.293	1.3553e-102	1	SERPINA1
LMOD1.1	2.51693e-106	-0.801083	0.069	0.443	4.77385e-102	1	LMOD1
LGALS3BP.1	4.2985e-106	0.763753	0.822	0.543	8.15296e-102	1	LGALS3BP
GPX8	1.12066e-105	0.449225	0.374	0.098	2.12555e-101	1	GPX8
MYDGF.1	1.27844e-105	0.646139	0.591	0.256	2.42481e-101	1	MYDGF
LOX	2.30509e-105	0.46205	0.223	0.028	4.37207e-101	1	LOX
COL5A2.1	5.89442e-105	0.738892	0.582	0.247	1.11799e-100	1	COL5A2
BICC1	9.01856e-105	0.322831	0.231	0.031	1.71055e-100	1	BICC1
GPNMB.1	1.41902e-103	0.559742	0.35	0.088	2.69146e-99	1	GPNMB
COL10A1	2.25805e-103	0.38441	0.132	0.002	4.28285e-99	1	COL10A1
NDUFA4L2.1	6.18735e-103	-0.993289	0.631	0.887	1.17355e-98	1	NDUFA4L2
FAU.1	1.50628e-102	-0.575479	0.982	0.997	2.85696e-98	1	FAU
FILIP1	1.63443e-102	-0.75491	0.108	0.483	3.10003e-98	1	FILIP1
PYCR1	4.2709e-102	0.299294	0.198	0.02	8.10062e-98	1	PYCR1
NOTCH3.1	6.72452e-102	-0.827191	0.401	0.734	1.27544e-97	1	NOTCH3
EMILIN1.1	1.22332e-101	0.700855	0.456	0.157	2.32027e-97	1	EMILIN1
RGS5-ENSG00000143248.1	1.52092e-101	-2.20797	0.032	0.389	2.88472e-97	1	RGS5-ENSG00000143248
PLIN2.1	3.68316e-101	0.900995	0.508	0.205	6.98585e-97	1	PLIN2
FHL2.1	1.25639e-100	0.633135	0.511	0.198	2.38299e-96	1	FHL2
HTRA3	7.88727e-100	0.364588	0.192	0.019	1.49598e-95	1	HTRA3
A2M.1	1.36931e-99	-0.746726	0.467	0.792	2.59718e-95	1	A2M
CDH11.1	2.46891e-99	0.51482	0.401	0.119	4.68277e-95	1	CDH11
ANXA2.1	1.21359e-98	0.90523	0.815	0.57	2.30183e-94	1	ANXA2
VCAM1.1	1.05003e-97	0.534837	0.289	0.061	1.99158e-93	1	VCAM1
CLEC11A.1	1.60676e-97	0.70937	0.545	0.233	3.04754e-93	1	CLEC11A
TSHZ2	3.88941e-97	0.4018	0.211	0.028	7.37704e-93	1	TSHZ2
P4HB.1	5.28891e-97	0.75891	0.703	0.389	1.00315e-92	1	P4HB
PDLIM4	4.38112e-96	0.31371	0.183	0.018	8.30966e-92	1	PDLIM4
SH3BGRL.1	6.62354e-96	-0.640285	0.625	0.843	1.25629e-91	1	SH3BGRL
RCAN2	3.66637e-94	-0.734312	0.076	0.422	6.954e-90	1	RCAN2
ALDH1A3	1.27576e-93	0.358488	0.197	0.024	2.41974e-89	1	ALDH1A3
PPIB.1	7.61819e-93	0.625444	0.927	0.762	1.44494e-88	1	PPIB
SLC16A3	8.07579e-93	0.386786	0.225	0.035	1.53174e-88	1	SLC16A3
UCHL1	1.97941e-92	0.324667	0.182	0.019	3.75434e-88	1	UCHL1
MMP23B.1	2.65499e-92	0.334174	0.232	0.037	5.03572e-88	1	MMP23B
HSD11B1	5.12416e-92	0.338243	0.206	0.027	9.719e-88	1	HSD11B1
GPRC5C.1	1.5984e-91	-0.621264	0.047	0.384	3.03169e-87	1	GPRC5C
SPARC.1	2.20663e-91	0.740459	0.988	0.96	4.18531e-87	1	SPARC
CXCL3.1	2.83827e-91	0.801174	0.246	0.045	5.38334e-87	1	CXCL3
QPCT	5.32833e-91	0.296602	0.179	0.019	1.01062e-86	1	QPCT
S100A11.1	1.1956e-90	0.67164	0.971	0.859	2.26769e-86	1	S100A11
TSC22D1.1	3.63306e-90	-0.773826	0.609	0.857	6.89083e-86	1	TSC22D1
MIF.1	6.6043e-90	1.0292	0.789	0.595	1.25264e-85	1	MIF
ANKH	7.42554e-90	0.290327	0.203	0.028	1.4084e-85	1	ANKH
LAPTM4A.1	8.73634e-90	0.645323	0.916	0.8	1.65702e-85	1	LAPTM4A
CRISPLD2.1	1.10422e-89	-0.91381	0.316	0.639	2.09438e-85	1	CRISPLD2
TYROBP.1	1.29337e-89	0.547654	0.451	0.161	2.45314e-85	1	TYROBP
ISYNA1.1	1.61001e-89	-0.758639	0.243	0.577	3.05371e-85	1	ISYNA1
PGF.1	1.6397e-89	-0.82165	0.199	0.538	3.11002e-85	1	PGF
COL15A1	2.08911e-89	0.43353	0.234	0.04	3.96241e-85	1	COL15A1
RPS2.1	2.91863e-89	0.910486	0.96	0.889	5.53577e-85	1	RPS2
NQO1	4.53314e-89	0.391062	0.256	0.051	8.598e-85	1	NQO1
TNFAIP6	4.71554e-89	0.452423	0.252	0.048	8.94396e-85	1	TNFAIP6
OSTC.1	5.65032e-89	0.623596	0.688	0.393	1.0717e-84	1	OSTC
MALAT1.1	7.85916e-89	-0.637162	0.998	0.995	1.49065e-84	1	MALAT1
C1QTNF1.1	1.05292e-88	-0.703511	0.127	0.468	1.99708e-84	1	C1QTNF1
TNFSF13B	1.50133e-88	0.39136	0.204	0.029	2.84758e-84	1	TNFSF13B
ADAMTS2.1	1.64173e-88	0.355437	0.291	0.066	3.11386e-84	1	ADAMTS2
CST2	1.78189e-87	0.274449	0.134	0.007	3.3797e-83	1	CST2
MMP11.1	4.50146e-87	0.852306	0.345	0.101	8.53792e-83	1	MMP11
PDIA3.1	5.54137e-87	0.729197	0.689	0.409	1.05103e-82	1	PDIA3
IFITM1.1	7.64858e-87	0.780579	0.554	0.261	1.45071e-82	1	IFITM1
PRSS23.1	9.17946e-87	0.762849	0.613	0.303	1.74107e-82	1	PRSS23
TMEM45A	1.37731e-86	0.407837	0.325	0.088	2.61235e-82	1	TMEM45A
KLHL23	2.2454e-86	-0.668939	0.092	0.425	4.25886e-82	1	KLHL23
TMEM258.1	1.84205e-85	0.580024	0.818	0.57	3.49381e-81	1	TMEM258
PPP1R12B	2.04025e-85	-0.655342	0.101	0.432	3.86975e-81	1	PPP1R12B
CAV1	3.42989e-85	-0.709414	0.572	0.833	6.50546e-81	1	CAV1
PDK4	4.0698e-85	-1.36074	0.145	0.47	7.71919e-81	1	PDK4
NFKBIA.1	1.16028e-84	1.27662	0.603	0.328	2.2007e-80	1	NFKBIA
GLB1	1.34335e-84	0.368589	0.306	0.079	2.54794e-80	1	GLB1
ADAMTS9.1	2.66318e-83	-0.763442	0.047	0.361	5.05125e-79	1	ADAMTS9
PRDX4.1	5.31918e-83	0.559968	0.537	0.248	1.00889e-78	1	PRDX4
COL11A1	6.14801e-83	0.311957	0.114	0.003	1.16609e-78	1	COL11A1
FKBP11	9.35275e-83	0.387468	0.338	0.098	1.77394e-78	1	FKBP11
DAB2	1.04269e-82	0.431102	0.307	0.082	1.97766e-78	1	DAB2
LY96	1.9557e-82	0.387852	0.342	0.101	3.70938e-78	1	LY96
PLA2G5	1.98215e-82	-0.678819	0.104	0.433	3.75953e-78	1	PLA2G5
INHBA	2.01984e-82	0.631797	0.389	0.132	3.83103e-78	1	INHBA
CALU.1	2.67665e-82	0.616636	0.68	0.392	5.0768e-78	1	CALU
PTGIS	2.98896e-82	0.256035	0.155	0.015	5.66915e-78	1	PTGIS
EFEMP2.1	2.47531e-81	0.489736	0.489	0.202	4.69492e-77	1	EFEMP2
CYBA.1	3.12817e-81	0.592	0.602	0.305	5.9332e-77	1	CYBA
TMEM176B.1	1.74918e-80	0.566833	0.445	0.171	3.31766e-76	1	TMEM176B
TMED9.1	3.86096e-80	0.58844	0.646	0.36	7.32308e-76	1	TMED9
PLTP.1	6.73481e-80	0.526496	0.454	0.178	1.27739e-75	1	PLTP
AC133644.2	7.84897e-80	0.365787	0.265	0.061	1.48871e-75	1	AC133644.2
CHPF.1	2.02991e-79	0.398201	0.329	0.097	3.85013e-75	1	CHPF
FKBP10.1	3.40199e-79	0.570117	0.536	0.253	6.45255e-75	1	FKBP10
TMEM98.1	4.01143e-79	0.436894	0.428	0.159	7.60849e-75	1	TMEM98
GADD45B.1	5.98236e-79	-1.14863	0.687	0.844	1.13467e-74	1	GADD45B
PDIA6.1	1.12486e-78	0.593881	0.618	0.333	2.13352e-74	1	PDIA6
TPM1	2.35648e-78	-0.722708	0.859	0.948	4.46954e-74	1	TPM1
PLOD2.1	2.88227e-78	0.434798	0.346	0.107	5.46681e-74	1	PLOD2
HOPX.1	4.63737e-78	0.803568	0.309	0.091	8.79569e-74	1	HOPX
ASPN.1	7.58673e-78	0.967812	0.635	0.346	1.43897e-73	1	ASPN
PTMA.1	8.49151e-78	-0.597546	0.992	1	1.61059e-73	1	PTMA
MMP9	1.42067e-77	0.32837	0.144	0.013	2.69459e-73	1	MMP9
PODN	2.66674e-77	0.306365	0.217	0.04	5.058e-73	1	PODN
DPYSL3	4.73692e-77	0.317465	0.239	0.051	8.98452e-73	1	DPYSL3
SNCG.1	7.24113e-77	-0.880205	0.034	0.324	1.37343e-72	1	SNCG
EMP3	3.10034e-76	0.612486	0.597	0.311	5.88042e-72	1	EMP3
MAP3K7CL.1	1.24379e-75	-0.794503	0.192	0.497	2.3591e-71	1	MAP3K7CL
EMP1	1.41784e-75	0.554856	0.44	0.168	2.68922e-71	1	EMP1
PKM	2.07649e-75	0.714858	0.708	0.473	3.93849e-71	1	PKM
PSAP.1	4.61807e-75	0.58973	0.86	0.69	8.75909e-71	1	PSAP
CYR61.1	5.65557e-75	1.11751	0.593	0.317	1.07269e-70	1	CYR61
ENO1.1	4.70909e-74	0.752167	0.678	0.435	8.93172e-70	1	ENO1
RPS18	1.08264e-73	0.440041	0.998	1	2.05345e-69	1	RPS18
AEBP1.1	2.24882e-73	0.829583	0.635	0.358	4.26533e-69	1	AEBP1
CXCL8.1	3.80944e-73	0.78641	0.267	0.07	7.22536e-69	1	CXCL8
MTRNR2L1	5.06126e-73	0.251117	0.162	0.021	9.5997e-69	1	MTRNR2L1
C11orf96.1	5.56673e-73	-1.39369	0.297	0.592	1.05584e-68	1	C11orf96
FSCN1	7.94016e-73	0.257888	0.191	0.032	1.50601e-68	1	FSCN1
MXRA5	9.58129e-73	0.296607	0.202	0.037	1.81728e-68	1	MXRA5
GPR4.1	2.27478e-72	-0.540779	0.01	0.277	4.31457e-68	1	GPR4
PPP1R12A.1	3.65134e-72	-0.67513	0.315	0.591	6.92549e-68	1	PPP1R12A
CARMN.1	9.14009e-72	-0.734671	0.105	0.4	1.7336e-67	1	CARMN
CNN1.1	2.67122e-71	-0.879233	0.158	0.455	5.06651e-67	1	CNN1
DPT	3.71427e-71	0.411089	0.139	0.014	7.04485e-67	1	DPT
ZFHX3.1	3.79912e-71	-0.623844	0.141	0.441	7.20578e-67	1	ZFHX3
MT-ND1.1	3.58148e-70	-0.352164	0.942	0.995	6.79299e-66	1	MT-ND1
RCN1.1	4.09397e-70	0.436032	0.424	0.171	7.76503e-66	1	RCN1
TGFBI.1	4.27664e-70	0.771449	0.443	0.199	8.1115e-66	1	TGFBI
ITGA7	5.21226e-70	-0.484991	0.041	0.319	9.88609e-66	1	ITGA7
PDIA4.1	6.59463e-70	0.452917	0.455	0.195	1.2508e-65	1	PDIA4
SYNE2	1.23728e-69	-0.576712	0.113	0.406	2.34676e-65	1	SYNE2
H3F3A.1	1.81839e-69	-0.496505	0.958	0.989	3.44894e-65	1	H3F3A
LINC00152.1	2.11839e-69	0.552535	0.635	0.337	4.01794e-65	1	LINC00152
RARRES1	6.52652e-69	0.314856	0.134	0.014	1.23788e-64	1	RARRES1
PLD3.1	7.70462e-69	0.437859	0.518	0.242	1.46134e-64	1	PLD3
45904	2.18073e-68	-0.663209	0.234	0.528	4.13619e-64	1	45904
SERF2.1	3.51635e-68	0.486619	0.995	0.997	6.66946e-64	1	SERF2
P4HA1	3.69248e-68	0.395064	0.351	0.124	7.00352e-64	1	P4HA1
TMED3	4.40851e-68	0.378922	0.374	0.138	8.36163e-64	1	TMED3
CTSB.1	8.17042e-68	0.550532	0.599	0.34	1.54968e-63	1	CTSB
SDF2L1.1	1.22906e-67	0.370559	0.321	0.104	2.33115e-63	1	SDF2L1
CHIC2.1	3.66881e-67	0.292266	0.281	0.079	6.95864e-63	1	CHIC2
SSR3.1	1.07893e-66	0.489582	0.614	0.343	2.04641e-62	1	SSR3
FRZB.1	3.21329e-66	-0.68155	0.486	0.752	6.09465e-62	1	FRZB
MFGE8	3.37065e-66	-0.650101	0.62	0.801	6.39311e-62	1	MFGE8
HSPB1.1	1.18641e-65	1.03621	0.944	0.911	2.25027e-61	1	HSPB1
FAM129A	1.43249e-65	-0.507829	0.071	0.345	2.717e-61	1	FAM129A
FBLN5.1	1.90114e-65	0.40325	0.217	0.049	3.6059e-61	1	FBLN5
P4HA2	3.06228e-65	0.379607	0.307	0.099	5.80823e-61	1	P4HA2
FBN1.1	3.34136e-65	0.500944	0.385	0.153	6.33755e-61	1	FBN1
EFHD1	1.14126e-64	-0.462576	0.054	0.32	2.16464e-60	1	EFHD1
SLIT3.1	1.556e-64	-0.53566	0.077	0.356	2.95126e-60	1	SLIT3
NACA.1	2.13704e-64	-0.477108	0.971	0.992	4.05332e-60	1	NACA
SLC7A2	2.17939e-64	-0.572454	0.043	0.302	4.13366e-60	1	SLC7A2
RPS27L.1	9.55257e-64	0.562453	0.905	0.805	1.81184e-59	1	RPS27L
FXYD5	1.08337e-63	0.412477	0.417	0.174	2.05483e-59	1	FXYD5
FABP4.1	2.1771e-63	-1.55535	0.079	0.342	4.12931e-59	1	FABP4
TBX2	4.28409e-63	-0.565164	0.082	0.348	8.12563e-59	1	TBX2
CXCL2.1	4.66504e-63	1.11901	0.28	0.087	8.84818e-59	1	CXCL2
SLC25A4	5.90433e-63	-0.537141	0.085	0.352	1.11988e-58	1	SLC25A4
BASP1	6.0667e-63	0.250856	0.182	0.035	1.15067e-58	1	BASP1
CLEC2B	6.7152e-63	0.423692	0.399	0.161	1.27367e-58	1	CLEC2B
SERPINE2.1	7.35267e-63	0.511713	0.328	0.114	1.39458e-58	1	SERPINE2
CFI	8.48031e-63	0.332456	0.267	0.078	1.60846e-58	1	CFI
ABL2	9.92467e-63	0.404576	0.28	0.086	1.88241e-58	1	ABL2
CST3.1	1.11679e-62	0.729262	0.9	0.702	2.11821e-58	1	CST3
MRC2	1.21376e-62	0.365787	0.238	0.062	2.30213e-58	1	MRC2
ARF4.1	1.64067e-62	0.529082	0.725	0.491	3.11186e-58	1	ARF4
CRYAB.1	2.03185e-62	-1.23693	0.42	0.671	3.8538e-58	1	CRYAB
PDGFRB.1	3.27861e-62	-0.715296	0.503	0.726	6.21853e-58	1	PDGFRB
TNS1	4.2396e-62	-0.554752	0.178	0.459	8.04125e-58	1	TNS1
CCL2.1	5.11674e-62	1.04375	0.485	0.228	9.70491e-58	1	CCL2
FIBIN	5.99189e-62	0.351861	0.187	0.038	1.13648e-57	1	FIBIN
CLDN11	8.16518e-62	0.250047	0.111	0.009	1.54869e-57	1	CLDN11
RPL9.1	8.50098e-62	-0.457589	0.979	0.998	1.61238e-57	1	RPL9
S100A13.1	9.09956e-62	0.558178	0.47	0.225	1.72591e-57	1	S100A13
COTL1.1	9.49195e-62	0.324816	0.285	0.089	1.80034e-57	1	COTL1
ICAM1	2.43199e-61	0.368517	0.233	0.06	4.61276e-57	1	ICAM1
COL16A1	2.55023e-61	0.302149	0.215	0.052	4.83701e-57	1	COL16A1
MARCKS.1	3.33299e-61	0.383543	0.5	0.234	6.32168e-57	1	MARCKS
HEXB.1	3.5608e-61	0.368646	0.366	0.141	6.75378e-57	1	HEXB
P3H1	1.9051e-60	0.283985	0.249	0.07	3.6134e-56	1	P3H1
ARL4C	1.96798e-60	0.263338	0.187	0.039	3.73267e-56	1	ARL4C
TMEM176A.1	2.69757e-60	0.377938	0.375	0.146	5.11648e-56	1	TMEM176A
VKORC1	3.19584e-60	0.462173	0.624	0.371	6.06156e-56	1	VKORC1
AC090498.1.1	3.33441e-60	0.535877	0.649	0.382	6.32437e-56	1	AC090498.1
EPSTI1	5.05418e-60	0.289081	0.28	0.086	9.58627e-56	1	EPSTI1
CARD16.1	6.23074e-60	0.358261	0.307	0.104	1.18178e-55	1	CARD16
PVRL2.1	9.7906e-60	0.337366	0.352	0.133	1.85698e-55	1	PVRL2
TNC.1	1.46427e-59	0.504875	0.248	0.071	2.77728e-55	1	TNC
PLOD1.1	3.94316e-59	0.413698	0.381	0.155	7.47899e-55	1	PLOD1
SLC20A1	4.61118e-59	0.262126	0.198	0.045	8.74602e-55	1	SLC20A1
NET1.1	5.72904e-59	-0.553836	0.053	0.299	1.08663e-54	1	NET1
PTK2	8.31471e-59	-0.498901	0.166	0.441	1.57705e-54	1	PTK2
CAV2	1.19678e-58	-0.550512	0.321	0.577	2.26994e-54	1	CAV2
RP11-14N7.2	2.43925e-58	0.33625	0.272	0.086	4.62652e-54	1	RP11-14N7.2
JAG1.1	2.53189e-58	-0.674374	0.219	0.481	4.80223e-54	1	JAG1
CLMN	2.85076e-58	-0.427932	0.053	0.301	5.40704e-54	1	CLMN
TPPP3.1	3.25982e-58	-0.640704	0.319	0.586	6.1829e-54	1	TPPP3
EGFL7	4.57492e-58	0.293576	0.239	0.067	8.67725e-54	1	EGFL7
ERRFI1.1	5.43114e-58	0.435513	0.354	0.14	1.03012e-53	1	ERRFI1
LGI4	6.19479e-58	-0.399867	0.031	0.267	1.17496e-53	1	LGI4
CSPG4	6.30967e-58	-0.410697	0.038	0.283	1.19675e-53	1	CSPG4
TPT1.1	1.37085e-57	-0.410102	0.991	1	2.6001e-53	1	TPT1
PMP22.1	2.13789e-57	0.475091	0.548	0.3	4.05493e-53	1	PMP22
IFI6	4.35412e-57	0.682733	0.533	0.29	8.25846e-53	1	IFI6
SNAI2	5.93096e-57	0.340573	0.317	0.114	1.12492e-52	1	SNAI2
UBA2	1.46457e-56	-0.499865	0.181	0.445	2.77784e-52	1	UBA2
RPS7	1.7038e-55	-0.403726	0.987	0.999	3.23161e-51	1	RPS7
TSPAN4.1	3.90192e-55	0.419553	0.434	0.205	7.40077e-51	1	TSPAN4
MT1E	4.0842e-55	-0.935409	0.461	0.671	7.7465e-51	1	MT1E
HIGD1B	6.27423e-55	-0.682451	0.148	0.422	1.19003e-50	1	HIGD1B
C4orf48.1	8.21727e-55	0.377482	0.353	0.141	1.55857e-50	1	C4orf48
SH3BGRL3.1	8.85625e-55	0.647198	0.733	0.522	1.67976e-50	1	SH3BGRL3
IL34	2.56352e-54	0.286194	0.255	0.079	4.86223e-50	1	IL34
CASQ2	3.01071e-54	-0.374494	0	0.203	5.71041e-50	1	CASQ2
AMBP.1	5.91263e-54	0.29192	0.433	0.187	1.12145e-49	1	AMBP
ARPC1B	7.74712e-54	0.520862	0.601	0.364	1.4694e-49	1	ARPC1B
FTH1.1	8.74801e-54	0.779447	0.958	0.934	1.65923e-49	1	FTH1
FXYD1.1	9.30164e-54	-0.58168	0.267	0.519	1.76424e-49	1	FXYD1
RPL7A.1	1.11891e-53	-0.42768	0.977	0.994	2.12223e-49	1	RPL7A
CCDC107	1.19647e-53	-0.535735	0.217	0.467	2.26935e-49	1	CCDC107
PRELP.1	1.61631e-53	0.737002	0.452	0.238	3.06565e-49	1	PRELP
LRP1.1	3.40233e-53	0.479638	0.37	0.162	6.4532e-49	1	LRP1
MAP1B	3.99932e-53	-0.601142	0.661	0.832	7.58551e-49	1	MAP1B
IGKC.1	5.19285e-53	0.588602	0.569	0.291	9.84928e-49	1	IGKC
OLFML2A.1	8.32166e-53	-0.40544	0.029	0.25	1.57837e-48	1	OLFML2A
CCL26	9.18798e-53	0.51105	0.151	0.028	1.74268e-48	1	CCL26
CCL3.1	9.38668e-53	0.320402	0.327	0.127	1.78037e-48	1	CCL3
KANK2	1.14581e-52	-0.48894	0.174	0.426	2.17326e-48	1	KANK2
NDUFA4.1	1.96238e-52	-0.650648	0.88	0.886	3.72204e-48	1	NDUFA4
CD9.1	3.13271e-52	-0.521979	0.537	0.76	5.9418e-48	1	CD9
ADCY3	3.19618e-52	-0.389491	0.047	0.273	6.0622e-48	1	ADCY3
CASP4	5.07443e-52	0.26258	0.278	0.095	9.62467e-48	1	CASP4
RHOB.1	6.67448e-52	-0.753927	0.48	0.697	1.26595e-47	1	RHOB
FKBP7	9.12073e-52	0.309335	0.346	0.141	1.72993e-47	1	FKBP7
PRNP	1.02385e-51	0.306231	0.337	0.134	1.94194e-47	1	PRNP
HLA-A.1	1.38554e-51	0.478857	0.971	0.93	2.62795e-47	1	HLA-A
MAPRE2	1.40228e-51	-0.462554	0.128	0.37	2.6597e-47	1	MAPRE2
CCL3L3.1	1.55982e-51	0.282532	0.216	0.061	2.95852e-47	1	CCL3L3
CKAP4	8.96713e-51	0.355146	0.291	0.108	1.70079e-46	1	CKAP4
CSTB.1	1.27231e-50	0.437799	0.654	0.419	2.41319e-46	1	CSTB
TINAGL1.1	1.5001e-50	-0.684469	0.174	0.413	2.84524e-46	1	TINAGL1
IGFBP5.1	2.39184e-50	-0.603938	0.535	0.763	4.5366e-46	1	IGFBP5
IGFBP6.1	2.7411e-50	0.693922	0.391	0.183	5.19904e-46	1	IGFBP6
MXRA8.1	3.38858e-50	0.492604	0.427	0.207	6.42712e-46	1	MXRA8
VIMP	4.32011e-50	0.410455	0.599	0.353	8.19396e-46	1	VIMP
RPS3A.1	4.83742e-50	-0.418197	0.991	0.996	9.17513e-46	1	RPS3A
APOE.1	5.25777e-50	0.676129	0.751	0.529	9.9724e-46	1	APOE
SYNM	1.15921e-49	-0.357392	0.013	0.211	2.19867e-45	1	SYNM
AC013461.1.1	1.69203e-49	-0.577837	0.186	0.417	3.20928e-45	1	AC013461.1
COX7B.1	3.57307e-49	-0.466071	0.689	0.81	6.77705e-45	1	COX7B
RHBDD2	5.65355e-49	0.314165	0.319	0.128	1.07231e-44	1	RHBDD2
RRBP1.1	6.26835e-49	0.515927	0.529	0.311	1.18892e-44	1	RRBP1
HSP90B1.1	1.06685e-48	0.486104	0.85	0.725	2.02349e-44	1	HSP90B1
ATP5J2	2.52409e-48	0.391033	0.69	0.447	4.78743e-44	1	ATP5J2
PLAUR	4.19025e-48	0.362705	0.307	0.122	7.94765e-44	1	PLAUR
MT1M.1	5.95875e-48	-1.34404	0.127	0.354	1.1302e-43	1	MT1M
APOLD1	6.33827e-48	-0.462713	0.048	0.262	1.20218e-43	1	APOLD1
C7orf73	6.82967e-48	0.332976	0.415	0.2	1.29538e-43	1	C7orf73
DAD1.1	1.11333e-47	0.413586	0.738	0.526	2.11165e-43	1	DAD1
RGS3	1.13048e-47	0.269199	0.218	0.066	2.14418e-43	1	RGS3
AP2S1.1	6.04858e-47	0.42228	0.644	0.419	1.14723e-42	1	AP2S1
TMEM167A	6.5071e-47	0.369088	0.46	0.241	1.2342e-42	1	TMEM167A
IKBIP	1.11391e-46	0.297555	0.354	0.154	2.11275e-42	1	IKBIP
RPL36	1.42192e-46	0.346762	0.998	0.997	2.69696e-42	1	RPL36
IFITM2.1	2.14633e-46	-0.486631	0.832	0.913	4.07095e-42	1	IFITM2
QSOX1.1	2.7968e-46	0.25559	0.298	0.114	5.30469e-42	1	QSOX1
PACSIN2	3.41771e-46	-0.423793	0.122	0.348	6.48237e-42	1	PACSIN2
GRN.1	5.73034e-46	0.384592	0.553	0.323	1.08687e-41	1	GRN
APOD.1	7.89899e-46	2.32777	0.159	0.037	1.4982e-41	1	APOD
LPP	1.30066e-45	-0.550358	0.374	0.589	2.46697e-41	1	LPP
KCNMB1.1	1.52719e-45	-0.411235	0.059	0.267	2.89663e-41	1	KCNMB1
LBH.1	3.36251e-45	-0.5435	0.241	0.471	6.37768e-41	1	LBH
SORBS2.1	3.85546e-45	-0.577007	0.072	0.281	7.31264e-41	1	SORBS2
EDNRB	4.51477e-45	-0.474726	0.131	0.361	8.56316e-41	1	EDNRB
KRT10.1	6.7352e-45	0.410429	0.474	0.264	1.27747e-40	1	KRT10
RPS19	7.82948e-45	0.381429	0.996	0.999	1.48502e-40	1	RPS19
PLAC9.1	8.53567e-45	-0.572747	0.513	0.704	1.61896e-40	1	PLAC9
SSTR2.1	1.15599e-44	-0.413378	0.055	0.26	2.19256e-40	1	SSTR2
MT2A	1.39543e-44	-0.6567	0.937	0.985	2.64671e-40	1	MT2A
PMAIP1	2.62328e-44	0.346245	0.247	0.087	4.97558e-40	1	PMAIP1
ZFAND2A	2.94207e-44	0.755114	0.397	0.194	5.58022e-40	1	ZFAND2A
SURF4	3.85157e-44	0.286956	0.38	0.177	7.30528e-40	1	SURF4
INMT.1	5.54632e-44	0.281875	0.223	0.07	1.05197e-39	1	INMT
45907	5.79855e-44	-0.441422	0.869	0.935	1.09981e-39	1	45907
ZFP36L2.1	8.60487e-44	0.4219	0.485	0.265	1.63209e-39	1	ZFP36L2
ANXA5.1	9.04896e-44	0.435422	0.843	0.713	1.71632e-39	1	ANXA5
SSR2.1	9.54484e-44	0.363584	0.738	0.531	1.81037e-39	1	SSR2
S100A4.1	1.1875e-43	-1.32947	0.409	0.57	2.25232e-39	1	S100A4
WBP5.1	1.21705e-43	0.375533	0.763	0.527	2.30837e-39	1	WBP5
SOD2.1	1.24272e-43	0.554945	0.427	0.221	2.35706e-39	1	SOD2
ENG	1.34219e-43	0.396299	0.419	0.213	2.54573e-39	1	ENG
ACTN4	1.52824e-43	-0.49517	0.353	0.568	2.8986e-39	1	ACTN4
NRIP2.1	1.70724e-43	-0.309171	0.015	0.194	3.23812e-39	1	NRIP2
RPL5.1	1.7673e-43	-0.38609	0.98	0.994	3.35204e-39	1	RPL5
PRRX1	2.30074e-43	0.272838	0.284	0.11	4.36382e-39	1	PRRX1
UTRN	3.30644e-43	-0.425243	0.146	0.368	6.27132e-39	1	UTRN
LMCD1.1	3.43748e-43	0.323066	0.316	0.133	6.51987e-39	1	LMCD1
GEM	3.66215e-43	0.556154	0.593	0.379	6.94599e-39	1	GEM
YBX3	4.26682e-43	-0.561156	0.308	0.52	8.09288e-39	1	YBX3
TACC1	1.90071e-42	-0.488812	0.25	0.474	3.60507e-38	1	TACC1
TBX2-AS1	2.17564e-42	-0.351704	0.058	0.255	4.12654e-38	1	TBX2-AS1
CCDC102B.1	3.86623e-42	0.4133	0.508	0.291	7.33307e-38	1	CCDC102B
PRDX5.1	1.46655e-41	0.395911	0.726	0.537	2.78161e-37	1	PRDX5
ATP5D.1	1.83117e-41	0.318882	0.475	0.246	3.47319e-37	1	ATP5D
COL4A1.1	2.6823e-41	0.39987	0.762	0.574	5.08752e-37	1	COL4A1
HCFC1R1.1	2.71819e-41	-0.549652	0.411	0.596	5.15558e-37	1	HCFC1R1
CALM2.1	2.76086e-41	-0.38099	0.961	0.985	5.23653e-37	1	CALM2
TGFB1I1	2.93732e-41	-0.458038	0.358	0.564	5.57122e-37	1	TGFB1I1
ATP5F1E.1	3.2221e-41	-0.932543	0.005	0.168	6.11137e-37	1	ATP5F1E
LDB3	3.87958e-41	-0.27151	0	0.158	7.3584e-37	1	LDB3
RACK1.1	4.46327e-41	-1.00595	0.004	0.166	8.46548e-37	1	RACK1
MAGED1	4.9734e-41	0.270964	0.305	0.13	9.43304e-37	1	MAGED1
LAMP2.1	5.55033e-41	0.328321	0.436	0.231	1.05273e-36	1	LAMP2
RPS4Y1.1	6.12616e-41	0.494512	0.547	0.331	1.16195e-36	1	RPS4Y1
CAP2	1.056e-40	-0.323152	0.053	0.244	2.00292e-36	1	CAP2
UQCRB.1	1.56094e-40	-0.398506	0.925	0.963	2.96063e-36	1	UQCRB
G0S2	1.74928e-40	0.325353	0.314	0.136	3.31786e-36	1	G0S2
LAMP1.1	1.91932e-40	0.339364	0.493	0.279	3.64038e-36	1	LAMP1
MSRB3	2.80488e-40	-0.445178	0.25	0.46	5.32002e-36	1	MSRB3
SERP1.1	3.33329e-40	0.392611	0.526	0.32	6.32225e-36	1	SERP1
HN1	3.74182e-40	0.268883	0.301	0.127	7.09711e-36	1	HN1
NGFRAP1	4.246e-40	0.390767	0.719	0.499	8.05338e-36	1	NGFRAP1
NBL1.1	4.42313e-40	0.332754	0.303	0.132	8.38934e-36	1	NBL1
TPI1	8.28819e-40	0.563464	0.87	0.824	1.57202e-35	1	TPI1
JTB.1	8.66275e-40	0.334526	0.513	0.303	1.64306e-35	1	JTB
SEC61G.1	1.16081e-39	0.470587	0.813	0.698	2.2017e-35	1	SEC61G
NUCB2	1.50387e-39	0.305845	0.38	0.19	2.85238e-35	1	NUCB2
SGCA.1	1.57529e-39	-0.362639	0.115	0.324	2.98786e-35	1	SGCA
KCNA5	1.81723e-39	-0.29101	0.002	0.156	3.44675e-35	1	KCNA5
ENPEP	2.35327e-39	-0.414704	0.163	0.375	4.46346e-35	1	ENPEP
ESAM	2.38124e-39	-0.354418	0.139	0.354	4.5165e-35	1	ESAM
CAMK2N1	3.09435e-39	-0.497671	0.125	0.326	5.86905e-35	1	CAMK2N1
TRAM1.1	4.4278e-39	0.363063	0.503	0.299	8.3982e-35	1	TRAM1
ADD3	4.67493e-39	0.274808	0.298	0.128	8.86694e-35	1	ADD3
NDRG2	7.19363e-39	-0.433009	0.263	0.485	1.36442e-34	1	NDRG2
BSG	8.32982e-39	0.387919	0.849	0.74	1.57992e-34	1	BSG
ELOB.1	8.81615e-39	-0.544927	0.002	0.154	1.67216e-34	1	ELOB
DDX5	9.58597e-39	-0.410143	0.887	0.952	1.81817e-34	1	DDX5
RPL19.1	1.10171e-38	-0.353979	0.992	0.999	2.08962e-34	1	RPL19
ALDOA	1.27204e-38	0.502561	0.893	0.769	2.41269e-34	1	ALDOA
MANF	1.32797e-38	0.346401	0.445	0.248	2.51875e-34	1	MANF
ATP2B4	2.17547e-38	-0.375515	0.117	0.318	4.12621e-34	1	ATP2B4
PLIN3	2.27215e-38	0.258724	0.321	0.144	4.30958e-34	1	PLIN3
HMGN1.1	2.89586e-38	0.319418	0.482	0.273	5.49258e-34	1	HMGN1
COLEC11.1	3.8882e-38	0.529643	0.566	0.371	7.37475e-34	1	COLEC11
KRT8.1	3.96184e-38	0.31659	0.422	0.222	7.51442e-34	1	KRT8
GGCT	4.37856e-38	0.26568	0.34	0.159	8.30481e-34	1	GGCT
NR4A1.1	4.51775e-38	-0.596295	0.445	0.636	8.56882e-34	1	NR4A1
PPIA	5.19177e-38	-0.338605	0.937	0.972	9.84722e-34	1	PPIA
TMED2.1	5.3027e-38	0.405575	0.673	0.48	1.00576e-33	1	TMED2
GPR20	5.71382e-38	-0.261906	0.011	0.167	1.08374e-33	1	GPR20
COX7A2	6.99924e-38	-0.379299	0.837	0.926	1.32755e-33	1	COX7A2
SELENOM.1	8.94664e-38	-0.698529	0.002	0.151	1.69691e-33	1	SELENOM
KCNAB1	1.07169e-37	-0.252191	0.004	0.154	2.03268e-33	1	KCNAB1
GLTSCR2.1	1.22086e-37	0.324473	0.456	0.242	2.31561e-33	1	GLTSCR2
ATP5MC2.1	1.32179e-37	-0.56312	0.003	0.152	2.50704e-33	1	ATP5MC2
STAT1	1.404e-37	0.275722	0.289	0.125	2.66297e-33	1	STAT1
NUDT4	1.94762e-37	-0.459105	0.217	0.427	3.69404e-33	1	NUDT4
MESDC2	2.38355e-37	0.25851	0.344	0.162	4.52088e-33	1	MESDC2
SELENOW.1	2.42604e-37	-0.634371	0.003	0.151	4.60148e-33	1	SELENOW
RPS26.1	2.91679e-37	0.540984	0.924	0.905	5.53228e-33	1	RPS26
TLN1	3.21163e-37	-0.422563	0.289	0.492	6.0915e-33	1	TLN1
ATP5ME.1	4.81108e-37	-0.469944	0.001	0.146	9.12517e-33	1	ATP5ME
B4GALT1.1	6.60544e-37	0.338888	0.298	0.134	1.25285e-32	1	B4GALT1
UGDH	7.55285e-37	0.277729	0.301	0.135	1.43255e-32	1	UGDH
AOC3	8.94663e-37	-0.356917	0.103	0.297	1.69691e-32	1	AOC3
SAT1	1.067e-36	0.510036	0.828	0.691	2.02377e-32	1	SAT1
PKIG.1	1.18556e-36	-0.402909	0.322	0.522	2.24865e-32	1	PKIG
ATP5MG.1	1.4118e-36	-0.503896	0.003	0.148	2.67777e-32	1	ATP5MG
CKS2	2.05459e-36	0.3001	0.319	0.148	3.89694e-32	1	CKS2
GNAS	2.86906e-36	-0.554503	0.504	0.649	5.44174e-32	1	GNAS
NFASC	3.02915e-36	-0.350538	0.116	0.312	5.74539e-32	1	NFASC
LIMA1.1	3.11437e-36	0.367038	0.438	0.247	5.90702e-32	1	LIMA1
CYSTM1	3.28717e-36	-0.437439	0.402	0.582	6.23477e-32	1	CYSTM1
NGF.1	4.08201e-36	-0.351366	0.057	0.232	7.74234e-32	1	NGF
HMGB1.1	6.32074e-36	-0.340126	0.929	0.963	1.19885e-31	1	HMGB1
KIAA0040	7.19697e-36	-0.342153	0.105	0.295	1.36505e-31	1	KIAA0040
NRGN	1.08592e-35	-0.323704	0.023	0.179	2.05966e-31	1	NRGN
HERPUD1	1.41114e-35	0.591939	0.601	0.418	2.67651e-31	1	HERPUD1
ANGPT2.1	1.48188e-35	-0.526209	0.192	0.393	2.81069e-31	1	ANGPT2
SLMAP.1	2.94436e-35	-0.435138	0.092	0.274	5.58457e-31	1	SLMAP
IGFBP3.1	3.02232e-35	-0.852615	0.213	0.075	5.73243e-31	1	IGFBP3
HIPK2	3.99502e-35	-0.333531	0.085	0.268	7.57735e-31	1	HIPK2
EEF1A1.1	4.07594e-35	-0.319985	0.999	1	7.73084e-31	1	EEF1A1
MRVI1	4.09924e-35	-0.32308	0.083	0.266	7.77503e-31	1	MRVI1
NEURL1B	4.31804e-35	-0.330523	0.097	0.284	8.19003e-31	1	NEURL1B
NTRK3	5.33078e-35	-0.278678	0.004	0.144	1.01109e-30	1	NTRK3
HM13	7.07292e-35	0.27908	0.4	0.212	1.34152e-30	1	HM13
TBC1D1	7.42245e-35	-0.31808	0.08	0.259	1.40782e-30	1	TBC1D1
RANBP1.1	7.58909e-35	0.390332	0.489	0.307	1.43942e-30	1	RANBP1
ATP5MD.1	8.41458e-35	-0.425026	0.002	0.14	1.59599e-30	1	ATP5MD
TFPI.1	1.00265e-34	0.337902	0.628	0.4	1.90173e-30	1	TFPI
SORT1	1.02428e-34	-0.326023	0.077	0.254	1.94275e-30	1	SORT1
GJC1	1.43383e-34	-0.31282	0.093	0.279	2.71954e-30	1	GJC1
MORF4L2	1.60173e-34	0.363996	0.651	0.472	3.038e-30	1	MORF4L2
REXO2	2.4447e-34	0.316081	0.531	0.327	4.63687e-30	1	REXO2
SSR4	4.12607e-34	0.35045	0.773	0.624	7.82593e-30	1	SSR4
DAAM2	9.62695e-34	-0.28497	0.07	0.244	1.82594e-29	1	DAAM2
ZBTB16	1.13628e-33	-0.41163	0.142	0.332	2.15518e-29	1	ZBTB16
COX6C	1.34042e-33	-0.339226	0.847	0.923	2.54237e-29	1	COX6C
PARM1	1.47992e-33	-0.275429	0.05	0.214	2.80697e-29	1	PARM1
RNF152	2.00839e-33	-0.36379	0.122	0.311	3.80932e-29	1	RNF152
TNFRSF12A	2.16556e-33	0.388373	0.422	0.237	4.10741e-29	1	TNFRSF12A
TNFAIP3.1	2.25717e-33	0.407846	0.265	0.118	4.28117e-29	1	TNFAIP3
ATP5PF.1	2.60738e-33	-0.349915	0.001	0.132	4.94542e-29	1	ATP5PF
ARHGEF17	4.467e-33	-0.313	0.107	0.289	8.47255e-29	1	ARHGEF17
LAP3	4.84744e-33	0.325002	0.363	0.194	9.19414e-29	1	LAP3
SERPINI1.1	5.72773e-33	-0.335097	0.101	0.285	1.08638e-28	1	SERPINI1
NTRK2	9.51127e-33	-0.288219	0.039	0.195	1.804e-28	1	NTRK2
C5orf15	1.05794e-32	0.259647	0.363	0.189	2.0066e-28	1	C5orf15
SEM1.1	1.16733e-32	-0.352073	0.002	0.132	2.21408e-28	1	SEM1
TDO2	1.63333e-32	0.302814	0.186	0.066	3.09794e-28	1	TDO2
RPN2.1	1.9509e-32	0.320024	0.483	0.299	3.70028e-28	1	RPN2
COL4A2.1	2.2186e-32	0.257235	0.829	0.68	4.20801e-28	1	COL4A2
TYMP.1	2.38206e-32	0.317286	0.402	0.224	4.51805e-28	1	TYMP
CAVIN3.1	4.55819e-32	-0.45187	0.001	0.128	8.64553e-28	1	CAVIN3
ATP5F1D.1	5.56677e-32	-0.373535	0.004	0.133	1.05585e-27	1	ATP5F1D
FAM3C.1	5.72328e-32	0.286304	0.422	0.241	1.08553e-27	1	FAM3C
C11orf31	5.86371e-32	0.288164	0.496	0.302	1.11217e-27	1	C11orf31
BST2	9.68955e-32	0.443671	0.737	0.62	1.83782e-27	1	BST2
ATP5MC3.1	1.38841e-31	-0.376994	0.003	0.129	2.6334e-27	1	ATP5MC3
C2orf40	1.43011e-31	-0.33122	0.027	0.172	2.71249e-27	1	C2orf40
NBEAL1	1.45743e-31	0.408438	0.702	0.551	2.7643e-27	1	NBEAL1
PLAT.1	1.50941e-31	0.427938	0.422	0.239	2.86289e-27	1	PLAT
CDH6	1.74349e-31	-0.301079	0.117	0.297	3.30687e-27	1	CDH6
ARPC1A	2.45039e-31	-0.399641	0.316	0.491	4.64766e-27	1	ARPC1A
PSMB9	2.65836e-31	0.25017	0.386	0.206	5.0421e-27	1	PSMB9
RPL13.1	3.23782e-31	0.333184	0.986	0.99	6.14117e-27	1	RPL13
LTBP4.1	4.90067e-31	0.28235	0.331	0.165	9.2951e-27	1	LTBP4
LHFPL6.1	7.19176e-31	-0.450034	0.002	0.125	1.36406e-26	1	LHFPL6
TTC3.1	7.28741e-31	0.304076	0.423	0.245	1.3822e-26	1	TTC3
VAMP2	8.48144e-31	-0.360091	0.379	0.556	1.60867e-26	1	VAMP2
FXYD6	9.63466e-31	-0.43768	0.229	0.413	1.82741e-26	1	FXYD6
C7.1	1.00978e-30	0.84495	0.361	0.201	1.91526e-26	1	C7
LRRC17	1.01552e-30	0.2755	0.236	0.102	1.92614e-26	1	LRRC17
PCDH17.1	1.19131e-30	-0.306192	0.007	0.134	2.25956e-26	1	PCDH17
CTSD.1	1.98292e-30	0.308727	0.602	0.419	3.761e-26	1	CTSD
CD151.1	2.06216e-30	-0.39204	0.631	0.76	3.9113e-26	1	CD151
LMAN2	2.61912e-30	0.265523	0.505	0.317	4.96768e-26	1	LMAN2
PDE3A	2.66878e-30	-0.269798	0.071	0.232	5.06188e-26	1	PDE3A
COX6A1.1	3.0925e-30	-0.332665	0.811	0.888	5.86554e-26	1	COX6A1
GPX1	3.25152e-30	0.300444	0.65	0.446	6.16716e-26	1	GPX1
KLF9	3.83516e-30	-0.414554	0.232	0.414	7.27414e-26	1	KLF9
MARCKSL1.1	4.10043e-30	0.302596	0.384	0.209	7.77729e-26	1	MARCKSL1
CNIH1	4.18192e-30	0.260818	0.409	0.233	7.93184e-26	1	CNIH1
FLNA	4.5289e-30	-0.553047	0.42	0.585	8.58997e-26	1	FLNA
ANXA6	5.23943e-30	-0.401534	0.37	0.537	9.93762e-26	1	ANXA6
CAVIN1.1	5.4718e-30	-0.353637	0	0.118	1.03784e-25	1	CAVIN1
PLCE1	6.21151e-30	-0.287851	0.073	0.236	1.17814e-25	1	PLCE1
RPS8.1	6.83e-30	-0.285581	0.992	0.999	1.29545e-25	1	RPS8
CHID1	9.35767e-30	0.250265	0.343	0.18	1.77487e-25	1	CHID1
SPECC1	1.02315e-29	-0.255392	0.053	0.204	1.94062e-25	1	SPECC1
SRSF3	1.35962e-29	-0.39724	0.596	0.732	2.5788e-25	1	SRSF3
HNRNPA1.1	1.39915e-29	-0.333351	0.9	0.95	2.65376e-25	1	HNRNPA1
EPS8	1.90226e-29	-0.389683	0.379	0.55	3.60801e-25	1	EPS8
TRIR.1	3.72582e-29	-0.267693	0	0.115	7.06676e-25	1	TRIR
XIST.1	4.6181e-29	-0.414662	0.174	0.355	8.75915e-25	1	XIST
CPM.1	4.63917e-29	-0.375145	0.066	0.22	8.79911e-25	1	CPM
PDGFA	7.21906e-29	-0.414207	0.157	0.329	1.36924e-24	1	PDGFA
COX7C.1	7.5522e-29	-0.311393	0.922	0.951	1.43243e-24	1	COX7C
ANXA1.1	9.63307e-29	0.43281	0.685	0.532	1.8271e-24	1	ANXA1
RPS25.1	1.95437e-28	-0.310905	0.994	0.996	3.70685e-24	1	RPS25
KRTCAP2	2.53585e-28	0.315312	0.562	0.383	4.80975e-24	1	KRTCAP2
BNIP3.1	2.76809e-28	0.325609	0.313	0.167	5.25023e-24	1	BNIP3
COPS9.1	2.97577e-28	-0.251355	0	0.111	5.64413e-24	1	COPS9
EIF1AX.1	3.03567e-28	-0.360511	0.335	0.514	5.75776e-24	1	EIF1AX
RASGRP2	3.3484e-28	-0.264941	0.072	0.225	6.35092e-24	1	RASGRP2
BEX3.1	3.5156e-28	-0.288945	0.002	0.115	6.66804e-24	1	BEX3
SPATS2L.1	3.75851e-28	0.250275	0.413	0.239	7.12877e-24	1	SPATS2L
AP3S1	4.04891e-28	0.291573	0.506	0.327	7.67957e-24	1	AP3S1
RPL24.1	4.56472e-28	-0.31125	0.977	0.994	8.6579e-24	1	RPL24
EID1.1	5.82993e-28	-0.319543	0.823	0.895	1.10576e-23	1	EID1
SYNPO2	5.97289e-28	-0.368349	0.207	0.384	1.13288e-23	1	SYNPO2
RTN4.1	7.4209e-28	0.324364	0.602	0.42	1.40752e-23	1	RTN4
RASD1.1	8.22233e-28	-0.439964	0.057	0.202	1.55953e-23	1	RASD1
ANGPT1	8.92567e-28	-0.270638	0.095	0.257	1.69293e-23	1	ANGPT1
KLF6.1	9.97175e-28	0.485163	0.692	0.535	1.89134e-23	1	KLF6
MT1A	1.09845e-27	-1.04237	0.075	0.222	2.08342e-23	1	MT1A
CYBRD1	1.14892e-27	0.268096	0.366	0.204	2.17916e-23	1	CYBRD1
PDLIM5	1.27571e-27	-0.386181	0.254	0.426	2.41964e-23	1	PDLIM5
TMEM38B	1.42334e-27	-0.278631	0.082	0.236	2.69965e-23	1	TMEM38B
ATP5F1B.1	1.75613e-27	-0.274477	0.002	0.112	3.33085e-23	1	ATP5F1B
NORAD.1	2.83439e-27	-0.267824	0.002	0.111	5.37599e-23	1	NORAD
FKBP1A.1	3.49476e-27	0.315535	0.699	0.528	6.62851e-23	1	FKBP1A
CCDC3.1	3.76516e-27	-0.336852	0.173	0.344	7.14138e-23	1	CCDC3
LGALS1.1	4.89501e-27	0.50255	0.995	0.993	9.28437e-23	1	LGALS1
ERGIC3	6.65869e-27	0.275873	0.488	0.318	1.26295e-22	1	ERGIC3
CFD	6.80524e-27	0.295983	0.112	0.031	1.29075e-22	1	CFD
MTRNR2L12.1	8.07908e-27	-0.683638	0.136	0.288	1.53236e-22	1	MTRNR2L12
DAAM1.1	9.21248e-27	0.413948	0.33	0.182	1.74733e-22	1	DAAM1
RPL12	1.42839e-26	0.295686	0.992	0.999	2.70922e-22	1	RPL12
RPS17.1	1.54832e-26	0.332494	0.982	0.888	2.93671e-22	1	RPS17
OST4	1.84019e-26	0.330897	0.927	0.899	3.4903e-22	1	OST4
ROCK1	2.04892e-26	-0.355956	0.269	0.437	3.88618e-22	1	ROCK1
PBXIP1	2.23606e-26	-0.270617	0.108	0.264	4.24113e-22	1	PBXIP1
ZNF331.1	2.32435e-26	-0.460856	0.081	0.226	4.4086e-22	1	ZNF331
RPS16.1	2.42516e-26	-0.315791	0.984	0.992	4.59979e-22	1	RPS16
RARRES3	2.75402e-26	0.316756	0.342	0.192	5.22355e-22	1	RARRES3
PRKG1	2.93005e-26	-0.264561	0.099	0.253	5.55742e-22	1	PRKG1
TUBB	3.66978e-26	0.38883	0.767	0.652	6.96047e-22	1	TUBB
TGFB3	4.67815e-26	0.333042	0.309	0.167	8.87305e-22	1	TGFB3
MAP3K20.1	5.96613e-26	-0.307388	0.001	0.104	1.13159e-21	1	MAP3K20
MGLL	7.24506e-26	-0.264371	0.1	0.254	1.37417e-21	1	MGLL
SKP1	8.78457e-26	-0.298262	0.888	0.945	1.66617e-21	1	SKP1
ACTG2	9.45018e-26	-0.480563	0.109	0.27	1.79242e-21	1	ACTG2
NDUFB10	2.03134e-25	-0.32574	0.501	0.637	3.85284e-21	1	NDUFB10
ATP1B3	2.38851e-25	-0.508636	0.28	0.432	4.53028e-21	1	ATP1B3
FAM13C	3.02525e-25	-0.293861	0.11	0.261	5.738e-21	1	FAM13C
ARHGEF7	3.63733e-25	-0.271181	0.106	0.257	6.89893e-21	1	ARHGEF7
PGK1.1	3.68119e-25	0.441119	0.518	0.382	6.98211e-21	1	PGK1
XBP1.1	4.90303e-25	0.363056	0.442	0.288	9.29957e-21	1	XBP1
RPL14.1	6.64598e-25	-0.275738	0.985	0.995	1.26054e-20	1	RPL14
ANAPC16	6.66828e-25	-0.357387	0.437	0.577	1.26477e-20	1	ANAPC16
RPL39.1	7.35234e-25	0.27406	0.994	1	1.39452e-20	1	RPL39
GADD45A.1	7.39246e-25	0.266835	0.35	0.198	1.40213e-20	1	GADD45A
ATP5E.1	7.45561e-25	0.284468	0.954	0.82	1.41411e-20	1	ATP5E
HMGN3.1	9.16646e-25	-0.325592	0.421	0.569	1.7386e-20	1	HMGN3
RPS27A	1.00668e-24	-0.283057	0.992	0.999	1.90936e-20	1	RPS27A
DONSON.1	1.0132e-24	-0.369863	0.11	0.259	1.92173e-20	1	DONSON
RPL31.1	1.08707e-24	0.283651	0.991	0.95	2.06185e-20	1	RPL31
PSME2	1.33469e-24	0.312869	0.523	0.358	2.53151e-20	1	PSME2
COX5B	1.8753e-24	-0.311004	0.815	0.886	3.55689e-20	1	COX5B
EHD2	3.22882e-24	-0.326776	0.307	0.464	6.1241e-20	1	EHD2
RPL36A	3.30277e-24	0.376853	0.922	0.806	6.26436e-20	1	RPL36A
PPP1CB	3.63199e-24	-0.485573	0.429	0.566	6.88879e-20	1	PPP1CB
WFDC1.1	3.73877e-24	-0.316979	0.074	0.214	7.09133e-20	1	WFDC1
TIMP2.1	4.12988e-24	0.332176	0.459	0.301	7.83315e-20	1	TIMP2
ITM2B.1	5.80227e-24	0.37203	0.885	0.807	1.10052e-19	1	ITM2B
EBF1	6.68339e-24	-0.274593	0.179	0.345	1.26764e-19	1	EBF1
RPL18.1	6.78379e-24	-0.278504	0.991	0.994	1.28668e-19	1	RPL18
SLC25A3	6.9489e-24	-0.304333	0.699	0.783	1.318e-19	1	SLC25A3
IFI27L2	7.10299e-24	0.255509	0.505	0.335	1.34722e-19	1	IFI27L2
HILPDA	7.21069e-24	0.312165	0.178	0.074	1.36765e-19	1	HILPDA
C12orf57.1	7.30641e-24	-0.316642	0.722	0.796	1.38581e-19	1	C12orf57
TLE1	8.95432e-24	-0.265009	0.131	0.282	1.69837e-19	1	TLE1
SRSF5	1.12938e-23	-0.328141	0.497	0.639	2.14209e-19	1	SRSF5
SOD1	1.25527e-23	-0.310763	0.725	0.812	2.38087e-19	1	SOD1
TOB1	1.28519e-23	-0.321064	0.184	0.344	2.43762e-19	1	TOB1
ATP1A1	1.37665e-23	0.261718	0.347	0.204	2.61109e-19	1	ATP1A1
TMED10	1.63172e-23	0.283091	0.498	0.343	3.09489e-19	1	TMED10
CREM.1	4.32342e-23	-0.445253	0.203	0.352	8.20023e-19	1	CREM
PTP4A1.1	4.40322e-23	0.263129	0.343	0.201	8.35159e-19	1	PTP4A1
FOS.1	5.37536e-23	-0.613228	0.841	0.912	1.01955e-18	1	FOS
COX8A	5.54598e-23	-0.320291	0.647	0.755	1.05191e-18	1	COX8A
ADM	7.51892e-23	0.319383	0.19	0.084	1.42611e-18	1	ADM
NR4A2.1	7.92299e-23	-0.335272	0.148	0.296	1.50275e-18	1	NR4A2
DDIT4.1	8.37548e-23	0.75664	0.429	0.294	1.58858e-18	1	DDIT4
SNX3.1	8.67505e-23	0.307703	0.623	0.478	1.6454e-18	1	SNX3
NFIB	1.24778e-22	-0.264613	0.243	0.413	2.36667e-18	1	NFIB
SRP14.1	1.35527e-22	-0.250338	0.957	0.988	2.57054e-18	1	SRP14
ATP6V0E1	1.42642e-22	0.271912	0.731	0.601	2.70549e-18	1	ATP6V0E1
MGP	1.49287e-22	1.09679	0.846	0.88	2.83153e-18	1	MGP
TAX1BP3	1.67038e-22	0.257793	0.489	0.329	3.1682e-18	1	TAX1BP3
ZFP36L1.1	2.18733e-22	-0.437228	0.633	0.729	4.14871e-18	1	ZFP36L1
CCND1	2.30907e-22	-0.45172	0.231	0.376	4.37962e-18	1	CCND1
NDUFB7	2.52229e-22	-0.323184	0.589	0.682	4.78402e-18	1	NDUFB7
RP11-394O4.5.1	2.88066e-22	-0.289896	0.044	0.161	5.46376e-18	1	RP11-394O4.5
PRDX6	3.15802e-22	0.307097	0.679	0.543	5.98981e-18	1	PRDX6
PMEPA1	3.81594e-22	-0.335033	0.156	0.3	7.2377e-18	1	PMEPA1
PFN1.1	4.17998e-22	0.428781	0.87	0.834	7.92817e-18	1	PFN1
SRGN.1	4.90799e-22	0.287136	0.578	0.405	9.30898e-18	1	SRGN
STOM	5.5985e-22	-0.300804	0.369	0.528	1.06187e-17	1	STOM
PLS3	6.00897e-22	-0.358974	0.35	0.492	1.13972e-17	1	PLS3
RPL30	6.54367e-22	-0.286776	0.987	0.996	1.24114e-17	1	RPL30
FAM107B	6.67189e-22	-0.287409	0.089	0.22	1.26546e-17	1	FAM107B
OLFML2B.1	1.10772e-21	0.338727	0.338	0.204	2.10101e-17	1	OLFML2B
RPL22.1	1.19075e-21	-0.260017	0.969	0.987	2.2585e-17	1	RPL22
SEPW1.1	1.26283e-21	-0.422008	0.689	0.711	2.3952e-17	1	SEPW1
BTG2.1	1.81866e-21	-0.476668	0.35	0.502	3.44946e-17	1	BTG2
SBDS.1	1.94618e-21	-0.327761	0.574	0.68	3.69132e-17	1	SBDS
LGALS3	4.84897e-21	0.288365	0.549	0.396	9.19704e-17	1	LGALS3
FAM118A.1	5.85946e-21	-0.275201	0.134	0.275	1.11136e-16	1	FAM118A
SQSTM1.1	9.93815e-21	0.298973	0.562	0.409	1.88497e-16	1	SQSTM1
RAC1.1	1.40673e-20	0.295277	0.695	0.568	2.66815e-16	1	RAC1
HEYL	1.46883e-20	-0.276693	0.244	0.399	2.78593e-16	1	HEYL
TMEM165.1	2.20256e-20	0.276549	0.439	0.291	4.17759e-16	1	TMEM165
GSTO1	2.37912e-20	0.254226	0.571	0.414	4.51248e-16	1	GSTO1
COX17.1	2.47585e-20	-0.352042	0.431	0.551	4.69595e-16	1	COX17
SMOC2.1	2.50056e-20	-0.275856	0.182	0.332	4.74282e-16	1	SMOC2
FKBP5.1	4.10662e-20	-0.451009	0.232	0.363	7.78902e-16	1	FKBP5
SNHG15	4.13768e-20	-0.282668	0.126	0.26	7.84794e-16	1	SNHG15
RPLP0	4.69591e-20	0.271949	0.989	0.973	8.90673e-16	1	RPLP0
HSPA1B.1	4.89072e-20	0.345721	0.811	0.711	9.27622e-16	1	HSPA1B
EPHX1	7.68127e-20	-0.348054	0.266	0.402	1.45691e-15	1	EPHX1
OTUD6B-AS1.1	1.09111e-19	-0.283407	0.179	0.317	2.0695e-15	1	OTUD6B-AS1
CNBP	1.53567e-19	-0.283795	0.587	0.704	2.91271e-15	1	CNBP
PSMB5	1.94223e-19	0.257802	0.559	0.414	3.68382e-15	1	PSMB5
VASP	2.02024e-19	-0.250859	0.188	0.328	3.83179e-15	1	VASP
RGCC.1	2.0687e-19	0.491674	0.225	0.118	3.9237e-15	1	RGCC
MTHFD2	3.59244e-19	-0.35908	0.297	0.431	6.81379e-15	1	MTHFD2
IGFBP7.1	4.27622e-19	0.628555	0.972	0.969	8.1107e-15	1	IGFBP7
HINT1	4.90749e-19	-0.261932	0.711	0.796	9.30803e-15	1	HINT1
C3.1	1.17883e-18	0.693218	0.185	0.092	2.23588e-14	1	C3
CHURC1	1.21694e-18	-0.302021	0.418	0.538	2.30816e-14	1	CHURC1
CD99.1	1.39876e-18	0.25177	0.796	0.698	2.65302e-14	1	CD99
CEBPD.1	1.56186e-18	-0.661032	0.348	0.459	2.96238e-14	1	CEBPD
SEPT11.1	1.64143e-18	0.254298	0.497	0.343	3.11331e-14	1	45911
SOX4.1	1.81432e-18	0.274498	0.44	0.296	3.44123e-14	1	SOX4
IQGAP1	1.99407e-18	-0.277369	0.235	0.372	3.78216e-14	1	IQGAP1
HSPB8	3.16193e-18	-0.252128	0.086	0.201	5.99723e-14	1	HSPB8
CALR	3.67762e-18	0.289566	0.766	0.67	6.97533e-14	1	CALR
CDKN1A.1	4.5552e-18	-0.520174	0.381	0.502	8.63985e-14	1	CDKN1A
RBPMS	4.73969e-18	-0.288818	0.294	0.424	8.98977e-14	1	RBPMS
AK1.1	1.06024e-17	-0.326686	0.179	0.304	2.01095e-13	1	AK1
H2AFJ	1.13251e-17	-0.298293	0.521	0.62	2.14802e-13	1	H2AFJ
RAD23A	1.49057e-17	-0.281367	0.328	0.456	2.82716e-13	1	RAD23A
IFI27.1	2.33475e-17	0.554119	0.562	0.458	4.42831e-13	1	IFI27
ID4	2.35089e-17	-0.320549	0.164	0.291	4.45894e-13	1	ID4
CACYBP.1	3.71845e-17	0.264566	0.454	0.319	7.05279e-13	1	CACYBP
HSPB6	7.03662e-17	-0.267934	0.141	0.264	1.33464e-12	1	HSPB6
YWHAZ	7.80547e-17	-0.264747	0.584	0.681	1.48046e-12	1	YWHAZ
RPL23A.1	8.31616e-17	-0.252734	0.992	0.994	1.57733e-12	1	RPL23A
APP.1	1.3698e-16	0.254484	0.584	0.445	2.5981e-12	1	APP
BGN	1.43446e-16	0.453625	0.972	0.963	2.72074e-12	1	BGN
DDX24	1.44287e-16	-0.278661	0.368	0.489	2.73669e-12	1	DDX24
HNRNPH3	1.98894e-16	-0.252348	0.297	0.427	3.77242e-12	1	HNRNPH3
ASAH1	2.40087e-16	-0.27104	0.386	0.514	4.55373e-12	1	ASAH1
NEXN	3.31731e-16	-0.26851	0.323	0.455	6.29194e-12	1	NEXN
VMP1	4.59744e-16	0.387247	0.586	0.465	8.71996e-12	1	VMP1
SMTN	5.45817e-16	-0.263991	0.262	0.385	1.03525e-11	1	SMTN
NDUFB4	6.90012e-16	-0.252179	0.603	0.694	1.30875e-11	1	NDUFB4
DDX3X	7.96807e-16	-0.27038	0.267	0.389	1.5113e-11	1	DDX3X
MAT2A	1.08076e-15	-0.251427	0.187	0.309	2.04987e-11	1	MAT2A
C4orf3	1.22331e-15	0.316507	0.765	0.706	2.32026e-11	1	C4orf3
C20orf27	3.17749e-15	-0.250052	0.127	0.236	6.02674e-11	1	C20orf27
BLOC1S1	4.14112e-15	-0.262239	0.388	0.503	7.85446e-11	1	BLOC1S1
CRIM1	4.38653e-15	-0.269995	0.228	0.353	8.31993e-11	1	CRIM1
NDUFB9	4.55958e-15	-0.256629	0.463	0.567	8.64815e-11	1	NDUFB9
YBX1.1	6.30306e-15	0.265956	0.774	0.687	1.1955e-10	1	YBX1
CCL8.1	1.06985e-14	-0.274467	0.029	0.108	2.02919e-10	1	CCL8
ENAH	1.23685e-14	-0.26949	0.211	0.325	2.34594e-10	1	ENAH
ALB.1	2.45113e-14	-0.905536	0.394	0.508	4.64906e-10	1	ALB
SOD3.1	2.48049e-14	-0.741375	0.417	0.502	4.70475e-10	1	SOD3
VCL	4.08877e-14	-0.265929	0.277	0.392	7.75518e-10	1	VCL
COL14A1	5.40033e-14	-0.304895	0.325	0.449	1.02428e-09	1	COL14A1
DYNLRB1	7.11494e-14	-0.256296	0.476	0.578	1.34949e-09	1	DYNLRB1
RGS5.1	1.22782e-13	-0.780118	0.469	0.578	2.3288e-09	1	RGS5
B2M	1.47144e-13	0.28196	1	1	2.79089e-09	1	B2M
TAF7.1	2.08578e-13	-0.253709	0.312	0.422	3.9561e-09	1	TAF7
RPL17.1	2.3436e-13	0.374632	0.696	0.577	4.4451e-09	1	RPL17
JUND.1	7.56341e-13	-0.427277	0.478	0.561	1.43455e-08	1	JUND
TNFRSF11B	8.32966e-13	0.254729	0.125	0.059	1.57989e-08	1	TNFRSF11B
KRT18.1	8.88556e-13	0.328473	0.464	0.34	1.68532e-08	1	KRT18
DUSP1.1	1.28722e-12	0.475515	0.653	0.568	2.44146e-08	1	DUSP1
MT-ATP8.1	1.37935e-12	-0.260267	0.105	0.196	2.61621e-08	1	MT-ATP8
CPE.1	1.42992e-12	-0.293206	0.303	0.43	2.71214e-08	1	CPE
CYCS.1	1.32879e-11	-0.383335	0.625	0.692	2.52032e-07	1	CYCS
RRAS.1	1.71317e-11	-0.2567	0.23	0.327	3.24937e-07	1	RRAS
RND3.1	2.09948e-11	0.251393	0.393	0.286	3.98208e-07	1	RND3
THBS1.1	3.08561e-11	0.257745	0.407	0.299	5.85247e-07	1	THBS1
UBC.1	3.39378e-11	0.251222	0.964	0.965	6.43698e-07	1	UBC
FILIP1L.1	4.5152e-11	-0.322448	0.422	0.504	8.56398e-07	1	FILIP1L
DNAJA1.1	4.77741e-11	0.425613	0.76	0.715	9.06132e-07	1	DNAJA1
CD81.1	7.90837e-11	-0.491576	0.397	0.475	1.49998e-06	1	CD81
CD36.1	4.89883e-10	-0.627194	0.115	0.194	9.29161e-06	1	CD36
ARID5B	6.25881e-10	-0.27553	0.507	0.587	1.18711e-05	1	ARID5B
ZFP36	9.81923e-10	-0.534005	0.68	0.755	1.86241e-05	1	ZFP36
MT-CO1.1	1.20677e-09	0.260264	0.996	0.998	2.28889e-05	1	MT-CO1
C10orf10	1.81192e-09	0.431919	0.427	0.343	3.43668e-05	1	C10orf10
FABP5.1	5.51288e-09	-0.389219	0.345	0.417	0.00010456	1	FABP5
HSPA8	7.8148e-09	0.449618	0.832	0.815	0.00014822	1	HSPA8
FHL1.1	1.32878e-08	-0.255716	0.315	0.4	0.00025203	1	FHL1
ZFAND5.1	1.5154e-08	-0.292514	0.38	0.445	0.00028743	1	ZFAND5
PNRC1.1	1.98229e-08	-0.306022	0.437	0.497	0.00037598	1	PNRC1
RGS2	3.18188e-08	0.261982	0.337	0.254	0.00060351	1	RGS2
MYC	7.23569e-08	-0.381127	0.254	0.331	0.00137239	1	MYC
CCL21.1	7.45828e-08	1.03975	0.139	0.084	0.00141461	1	CCL21
HP.1	1.25482e-07	-0.278325	0.097	0.159	0.00238002	1	HP
ANGPTL4.1	2.02283e-07	0.322897	0.27	0.199	0.00383669	1	ANGPTL4
FOSB.1	2.27096e-07	-0.321626	0.626	0.698	0.00430732	1	FOSB
IGHG3.1	3.05398e-07	0.349422	0.221	0.162	0.00579248	1	IGHG3
EIF5A.1	4.12674e-07	0.281602	0.412	0.334	0.0078272	1	EIF5A
NFKBIZ	4.19936e-06	0.266135	0.27	0.211	0.0796492	1	NFKBIZ
HES1.1	1.04253e-05	0.654393	0.524	0.494	0.197736	1	HES1
MT-ND4L.1	0.00013111	-0.453691	0.579	0.611	1	1	MT-ND4L
APOH.1	0.00066781	-0.352771	0.147	0.185	1	1	APOH
BAG3	0.00571492	0.255752	0.334	0.3	1	1	BAG3
MT-ND4	0.00635618	0.347482	0.996	0.999	1	1	MT-ND4
ARHGDIB.1	0.00726356	-0.2924	0.505	0.502	1	1	ARHGDIB
IGLC3.1	0	1.28572	0.585	0.066	0	2	IGLC3
TINAGL1.2	3.4595e-219	1.22038	0.812	0.279	6.56163e-215	2	TINAGL1
IGHG3.2	3.5357e-214	0.99803	0.571	0.1	6.70616e-210	2	IGHG3
APOC3.1	3.60164e-190	0.503028	0.737	0.179	6.83124e-186	2	APOC3
FABP4.2	7.28474e-190	2.23825	0.701	0.21	1.3817e-185	2	FABP4
ALB.2	3.55401e-187	0.833863	0.935	0.4	6.7409e-183	2	ALB
IGHG1.1	3.31262e-178	1.26674	0.543	0.112	6.28306e-174	2	IGHG1
RGS5.2	1.03297e-164	1.71318	0.899	0.491	1.95923e-160	2	RGS5
APOA2.1	1.25901e-161	0.721253	0.913	0.488	2.38796e-157	2	APOA2
APOA1.1	6.35817e-161	0.510488	0.762	0.219	1.20595e-156	2	APOA1
GLTSCR2.2	1.62341e-155	0.808682	0.685	0.213	3.07911e-151	2	GLTSCR2
IGKC.2	4.36541e-155	1.31649	0.724	0.279	8.27986e-151	2	IGKC
ATP5D.2	5.89544e-141	0.714668	0.68	0.222	1.11819e-136	2	ATP5D
SOD3.2	8.07075e-132	1.38944	0.785	0.428	1.53078e-127	2	SOD3
BTG1.1	3.73411e-128	0.996869	0.88	0.532	7.08248e-124	2	BTG1
YBX1.2	5.15928e-125	0.884922	0.939	0.662	9.78561e-121	2	YBX1
APOE.2	4.9535e-124	0.962537	0.925	0.51	9.3953e-120	2	APOE
HOXB-AS1.1	6.09016e-124	0.506021	0.374	0.072	1.15512e-119	2	HOXB-AS1
JUNB.1	6.65203e-122	1.65515	0.943	0.738	1.26169e-117	2	JUNB
FTH1.2	1.18026e-121	0.667156	1	0.928	2.2386e-117	2	FTH1
PRKCDBP.1	2.14893e-119	0.828261	0.698	0.296	4.07588e-115	2	PRKCDBP
SOCS3.1	5.49335e-118	1.37474	0.614	0.248	1.04192e-113	2	SOCS3
CD74.1	1.78303e-117	0.409447	0.765	0.304	3.38188e-113	2	CD74
TTR.1	3.10379e-117	0.384322	0.521	0.137	5.88695e-113	2	TTR
EEF1G.1	2.66943e-116	0.505611	0.458	0.113	5.06311e-112	2	EEF1G
HLA-DRA.1	3.97364e-116	0.407673	0.673	0.24	7.5368e-112	2	HLA-DRA
APOC1.1	2.58384e-115	0.329954	0.825	0.35	4.90076e-111	2	APOC1
GABARAP.1	1.99104e-114	0.662824	0.649	0.239	3.77641e-110	2	GABARAP
IGFBP7.2	3.40566e-111	0.905215	0.999	0.964	6.45952e-107	2	IGFBP7
TSC22D3.1	4.33255e-111	0.896054	0.903	0.604	8.21755e-107	2	TSC22D3
CD36.2	3.44785e-110	1.41926	0.455	0.126	6.53953e-106	2	CD36
CEBPD.2	1.13937e-109	0.899093	0.785	0.371	2.16105e-105	2	CEBPD
ZBTB16.1	8.26764e-108	0.688406	0.613	0.232	1.56812e-103	2	ZBTB16
RAC1.2	1.32514e-107	0.699574	0.897	0.538	2.5134e-103	2	RAC1
FAM162B.1	1.25318e-104	0.640568	0.439	0.12	2.37691e-100	2	FAM162B
PNRC1.2	8.03285e-103	0.847793	0.797	0.426	1.52359e-98	2	PNRC1
GPX3.1	1.29291e-102	0.861106	0.967	0.737	2.45225e-98	2	GPX3
HES4.1	5.38173e-102	0.633718	0.682	0.263	1.02075e-97	2	HES4
JUN.1	5.41929e-100	1.44377	0.903	0.768	1.02788e-95	2	JUN
RPL17.2	4.26738e-98	0.750093	0.864	0.553	8.09394e-94	2	RPL17
IGHG4.1	1.64033e-96	1.05394	0.413	0.109	3.11122e-92	2	IGHG4
CST3.2	1.46647e-94	0.621395	0.976	0.7	2.78145e-90	2	CST3
RPS2.2	1.5155e-94	0.641722	1	0.886	2.87446e-90	2	RPS2
FHL1.2	3.28554e-89	0.754298	0.677	0.327	6.23169e-85	2	FHL1
COL1A1.2	6.90693e-89	-2.37685	0.382	0.711	1.31004e-84	2	COL1A1
CPE.2	5.40534e-88	0.848463	0.705	0.347	1.02523e-83	2	CPE
EIF5AL1	5.81451e-82	0.359148	0.311	0.072	1.10284e-77	2	EIF5AL1
HP.2	1.53166e-80	0.384542	0.381	0.102	2.90511e-76	2	HP
HSPB1.2	1.60963e-78	0.482704	0.997	0.903	3.05298e-74	2	HSPB1
HSPA1A.1	2.78139e-78	-1.91046	0.73	0.874	5.27547e-74	2	HSPA1A
RHOB.2	1.07893e-77	0.865638	0.866	0.611	2.0464e-73	2	RHOB
BGN.1	3.21444e-77	-0.917447	0.924	0.973	6.09683e-73	2	BGN
PLAC9.2	1.76601e-75	0.686938	0.858	0.628	3.34959e-71	2	PLAC9
HSPA1B.2	1.0506e-74	-1.57669	0.51	0.773	1.99267e-70	2	HSPA1B
CPM.2	4.3348e-74	0.589092	0.422	0.144	8.22182e-70	2	CPM
LHFP	6.41916e-74	0.621706	0.856	0.543	1.21752e-69	2	LHFP
EFHD1.1	2.66399e-73	0.484885	0.527	0.215	5.05279e-69	2	EFHD1
WFDC1.2	7.09509e-73	0.640808	0.41	0.143	1.34572e-68	2	WFDC1
CXCR4.1	1.04152e-71	0.477274	0.411	0.136	1.97545e-67	2	CXCR4
CCL4L2.1	4.94821e-71	0.40555	0.286	0.071	9.38528e-67	2	CCL4L2
C19orf43	1.79131e-69	0.474533	0.694	0.348	3.39758e-65	2	C19orf43
SEPP1.1	4.22369e-69	0.437989	0.729	0.366	8.01107e-65	2	SEPP1
PDK4.1	1.69383e-68	1.00972	0.661	0.353	3.21268e-64	2	PDK4
ITM2B.2	5.49046e-67	0.525308	0.98	0.794	1.04138e-62	2	ITM2B
RPS10	1.19283e-66	0.49137	0.961	0.865	2.26244e-62	2	RPS10
RPS24.1	6.20939e-65	-0.520435	0.997	0.997	1.17773e-60	2	RPS24
MTHFD2.1	7.44264e-65	0.533198	0.669	0.353	1.41165e-60	2	MTHFD2
CCL4.1	2.06137e-64	0.456658	0.391	0.137	3.90981e-60	2	CCL4
PFN1.2	1.19794e-63	0.524987	0.964	0.819	2.27213e-59	2	PFN1
C1QA.1	1.32093e-62	0.306452	0.401	0.14	2.50541e-58	2	C1QA
SRGN.2	4.01368e-62	0.521532	0.72	0.39	7.61275e-58	2	SRGN
RPL24.2	5.10237e-62	-0.517047	0.983	0.992	9.67766e-58	2	RPL24
PTRF	3.43688e-61	0.648047	0.694	0.421	6.51872e-57	2	PTRF
MAFF.1	5.36407e-61	0.508559	0.415	0.162	1.0174e-56	2	MAFF
NGRN	1.17164e-60	0.263561	0.258	0.065	2.22226e-56	2	NGRN
ATPAF1	2.8316e-60	0.299653	0.282	0.078	5.3707e-56	2	ATPAF1
YWHAH.1	6.67636e-60	0.476587	0.579	0.279	1.26631e-55	2	YWHAH
RPL36A.1	7.80427e-59	0.486839	0.957	0.807	1.48024e-54	2	RPL36A
NDN.1	7.811e-59	0.404268	0.458	0.191	1.48151e-54	2	NDN
DUSP1.2	1.99255e-58	0.659195	0.818	0.542	3.77926e-54	2	DUSP1
RPL7A.2	7.33967e-58	-0.538397	0.991	0.991	1.39211e-53	2	RPL7A
ZFP36.1	1.59714e-57	0.913458	0.88	0.713	3.0293e-53	2	ZFP36
ACTA2.2	2.62508e-56	1.053	0.967	0.912	4.97899e-52	2	ACTA2
RPL18.2	9.25997e-56	-0.483118	0.981	0.995	1.75634e-51	2	RPL18
RPL28	9.09072e-55	-0.510417	0.989	0.997	1.72424e-50	2	RPL28
AC090498.1.2	1.36692e-54	0.485297	0.704	0.389	2.59264e-50	2	AC090498.1
MTRNR2L8	2.22248e-54	-0.570936	0.031	0.309	4.21538e-50	2	MTRNR2L8
ARHGDIB.2	2.24092e-54	0.655653	0.722	0.462	4.25035e-50	2	ARHGDIB
ESAM.1	2.62041e-54	0.413523	0.549	0.264	4.97013e-50	2	ESAM
C18orf32	3.27116e-54	0.297493	0.339	0.117	6.20441e-50	2	C18orf32
EZR	3.90711e-54	0.394722	0.513	0.236	7.41061e-50	2	EZR
MTRNR2L12.2	4.10009e-54	-0.904261	0.027	0.299	7.77663e-50	2	MTRNR2L12
SMIM3.1	7.38691e-54	0.430538	0.533	0.257	1.40108e-49	2	SMIM3
PPP1R14A.1	9.39829e-54	0.604285	0.943	0.788	1.78257e-49	2	PPP1R14A
RGS5-ENSG00000143248.2	1.11634e-53	-1.51659	0.065	0.361	2.11735e-49	2	RGS5-ENSG00000143248
HSPA6.1	6.12026e-53	-2.29937	0.12	0.392	1.16083e-48	2	HSPA6
CEBPB.1	1.00426e-51	0.473337	0.605	0.308	1.90477e-47	2	CEBPB
COL3A1.2	2.55035e-51	-1.7504	0.494	0.706	4.83726e-47	2	COL3A1
FKBP5.2	8.14974e-51	0.349346	0.587	0.288	1.54576e-46	2	FKBP5
SNX3.2	9.62736e-51	0.427113	0.748	0.464	1.82602e-46	2	SNX3
JADE1.1	2.25076e-50	0.326673	0.395	0.156	4.26902e-46	2	JADE1
CDC42EP4	2.31107e-50	0.337995	0.366	0.141	4.38341e-46	2	CDC42EP4
HNRNPA0.1	4.56843e-50	0.469454	0.697	0.426	8.66495e-46	2	HNRNPA0
ZFAND5.2	4.93769e-50	0.524274	0.669	0.387	9.36531e-46	2	ZFAND5
CYC1.1	9.67408e-50	0.33678	0.493	0.225	1.83488e-45	2	CYC1
MFGE8.1	9.89976e-50	0.560699	0.888	0.739	1.87769e-45	2	MFGE8
RPS12	1.48201e-49	-0.494651	0.992	0.997	2.81092e-45	2	RPS12
PPARG	2.45645e-49	0.30495	0.243	0.071	4.65915e-45	2	PPARG
KTN1.1	2.69547e-49	0.450309	0.645	0.377	5.1125e-45	2	KTN1
DUT.1	4.79376e-49	0.38883	0.551	0.281	9.09232e-45	2	DUT
CHCHD10.1	1.2959e-48	0.392711	0.577	0.287	2.45793e-44	2	CHCHD10
IGHA1	1.37053e-48	0.287207	0.251	0.074	2.59948e-44	2	IGHA1
TPM1.1	2.89351e-48	0.517072	0.98	0.92	5.48812e-44	2	TPM1
CCL3.2	5.35891e-48	0.328196	0.355	0.134	1.01643e-43	2	CCL3
DONSON.2	1.02562e-47	-0.579293	0.024	0.266	1.94529e-43	2	DONSON
RPL37	1.72126e-47	-0.462473	0.983	0.995	3.26472e-43	2	RPL37
TPT1.2	1.8404e-47	-0.50587	0.999	0.998	3.49069e-43	2	TPT1
NTN4	2.4173e-47	0.377666	0.355	0.14	4.58489e-43	2	NTN4
SMARCD3	3.86072e-47	0.262595	0.294	0.1	7.32263e-43	2	SMARCD3
GBAS	9.56936e-47	0.250902	0.267	0.085	1.81502e-42	2	GBAS
RPLP1.1	4.09546e-46	-0.368477	1	0.999	7.76786e-42	2	RPLP1
TIMP1.2	6.45212e-46	-1.68464	0.919	0.962	1.22377e-41	2	TIMP1
RPL30.1	3.31418e-45	-0.464577	0.991	0.995	6.286e-41	2	RPL30
HIGD1B.1	8.51309e-45	0.665672	0.567	0.327	1.61468e-40	2	HIGD1B
CAV1.1	1.27183e-44	0.571828	0.879	0.759	2.41228e-40	2	CAV1
NENF.1	1.8675e-44	0.329495	0.541	0.267	3.5421e-40	2	NENF
RTN4.2	4.50961e-44	0.407548	0.694	0.414	8.55338e-40	2	RTN4
ADIRF.2	2.0799e-43	0.570511	0.905	0.695	3.94494e-39	2	ADIRF
GSN	2.62181e-43	0.420618	0.908	0.798	4.97278e-39	2	GSN
RPL14.2	3.80754e-43	-0.41594	0.992	0.993	7.22176e-39	2	RPL14
PHLDA1.1	8.56026e-43	0.501939	0.773	0.533	1.62362e-38	2	PHLDA1
GJA4.2	1.13035e-42	0.518566	0.709	0.464	2.14393e-38	2	GJA4
AC013461.1.2	1.36755e-42	0.417673	0.59	0.327	2.59383e-38	2	AC013461.1
FABP5.2	1.50958e-42	0.648411	0.602	0.364	2.86321e-38	2	FABP5
TLE1.1	4.57814e-42	0.338399	0.446	0.214	8.68336e-38	2	TLE1
NUDT4.1	6.35823e-42	0.431562	0.603	0.342	1.20597e-37	2	NUDT4
PTMS.1	6.41053e-42	0.390974	0.773	0.504	1.21589e-37	2	PTMS
HOXB2.1	7.04718e-42	0.281319	0.319	0.124	1.33664e-37	2	HOXB2
LMNA.1	7.43616e-42	0.506198	0.907	0.76	1.41042e-37	2	LMNA
C4orf32	8.17335e-42	0.277623	0.283	0.102	1.55024e-37	2	C4orf32
GRK5	1.02724e-41	0.33519	0.417	0.194	1.94837e-37	2	GRK5
MAF1.1	1.05135e-41	0.297843	0.402	0.18	1.9941e-37	2	MAF1
KLF4.1	1.23302e-41	0.664805	0.405	0.193	2.33868e-37	2	KLF4
APOLD1.1	3.23062e-41	0.387155	0.402	0.182	6.12751e-37	2	APOLD1
RPL12.1	8.83697e-41	-0.400089	0.999	0.997	1.67611e-36	2	RPL12
TMSB4X	1.64314e-40	0.347388	1	1	3.11654e-36	2	TMSB4X
SRSF2.1	1.87905e-40	0.350385	0.569	0.315	3.564e-36	2	SRSF2
RPS23	3.76113e-40	-0.391253	0.997	0.998	7.13374e-36	2	RPS23
RPL29.1	8.16785e-40	-0.401423	0.983	0.993	1.5492e-35	2	RPL29
ACTB	1.16991e-39	0.427586	1	0.999	2.21897e-35	2	ACTB
BAG1.1	1.63166e-39	0.266447	0.37	0.159	3.09477e-35	2	BAG1
GUCY1A3	2.23125e-39	0.37044	0.519	0.277	4.23201e-35	2	GUCY1A3
CNN3.1	2.23881e-39	0.443418	0.88	0.74	4.24634e-35	2	CNN3
VASN.1	3.89181e-39	0.333655	0.352	0.154	7.38159e-35	2	VASN
NDUFA13	4.10424e-39	0.343034	0.846	0.614	7.78451e-35	2	NDUFA13
LUM.2	4.25916e-39	-2.17437	0.117	0.336	8.07836e-35	2	LUM
MAP1LC3A.1	5.02767e-39	0.299622	0.479	0.239	9.53598e-35	2	MAP1LC3A
CCNI.1	5.29154e-39	0.460433	0.806	0.64	1.00365e-34	2	CCNI
RPS3A.2	6.21188e-39	-0.444718	0.988	0.996	1.17821e-34	2	RPS3A
CLTB.1	9.70869e-39	0.311156	0.45	0.221	1.84145e-34	2	CLTB
STEAP4.1	1.4155e-38	0.297648	0.3	0.116	2.68479e-34	2	STEAP4
CD81.2	1.96426e-38	-0.873761	0.283	0.492	3.72561e-34	2	CD81
PACSIN2.1	2.71157e-38	0.360108	0.499	0.263	5.14304e-34	2	PACSIN2
PTMA.2	3.75839e-38	-0.502261	1	0.998	7.12853e-34	2	PTMA
SEPT4.1	4.65006e-38	0.452399	0.669	0.428	8.81976e-34	2	45904
DKK3.1	1.25893e-37	0.332964	0.493	0.255	2.38781e-33	2	DKK3
RERG	1.52546e-37	0.294067	0.429	0.209	2.89335e-33	2	RERG
TOB1.1	2.17344e-37	0.41791	0.499	0.276	4.12237e-33	2	TOB1
RASD1.2	2.95462e-37	0.467585	0.332	0.141	5.60404e-33	2	RASD1
ASAH1.1	6.66113e-37	0.419498	0.686	0.45	1.26342e-32	2	ASAH1
TACC1.1	7.31904e-37	0.39991	0.628	0.389	1.3882e-32	2	TACC1
RPL41.1	1.50984e-36	0.263716	1	1	2.86372e-32	2	RPL41
FXYD6.1	1.52911e-36	0.521889	0.549	0.341	2.90026e-32	2	FXYD6
VIM.1	1.75769e-36	0.319668	1	0.985	3.33381e-32	2	VIM
STUB1.1	3.07192e-36	0.267782	0.429	0.209	5.82651e-32	2	STUB1
JAK1.1	1.21264e-35	0.311888	0.523	0.289	2.30001e-31	2	JAK1
RCAN2.1	3.23247e-35	0.37937	0.546	0.312	6.13102e-31	2	RCAN2
HNRNPM.1	3.3278e-35	0.345784	0.589	0.352	6.31184e-31	2	HNRNPM
NACA.2	8.14722e-35	-0.388029	0.988	0.988	1.54528e-30	2	NACA
RBPMS.1	2.27147e-34	0.321944	0.603	0.358	4.3083e-30	2	RBPMS
RPS7.1	4.84517e-33	-0.348179	0.999	0.996	9.18984e-29	2	RPS7
ID1.1	7.97819e-33	0.381486	0.368	0.174	1.51322e-28	2	ID1
ZFP36L2.2	9.85575e-33	0.351533	0.501	0.276	1.86934e-28	2	ZFP36L2
NDUFA4L2.2	1.45207e-32	0.528698	0.903	0.82	2.75415e-28	2	NDUFA4L2
HES1.2	1.74369e-32	0.388571	0.676	0.468	3.30725e-28	2	HES1
RNF11	1.85894e-32	0.252307	0.374	0.18	3.52585e-28	2	RNF11
RPL18A	2.53942e-32	-0.337565	0.997	0.998	4.81652e-28	2	RPL18A
RPL32	2.64626e-32	-0.305009	1	1	5.01915e-28	2	RPL32
VAPA.1	3.36737e-32	0.341067	0.69	0.467	6.38688e-28	2	VAPA
ACADVL.1	4.10496e-32	0.332704	0.491	0.275	7.78587e-28	2	ACADVL
CDKN1A.2	5.69941e-32	0.409338	0.669	0.441	1.08101e-27	2	CDKN1A
KCNA5.1	6.76386e-32	0.315215	0.251	0.1	1.2829e-27	2	KCNA5
SPARCL1.2	1.13262e-31	0.490562	0.991	0.801	2.14825e-27	2	SPARCL1
USMG5	1.45779e-31	0.349881	0.891	0.714	2.76499e-27	2	USMG5
XBP1.2	1.6949e-31	0.318596	0.506	0.286	3.21471e-27	2	XBP1
NCOR1	1.98663e-31	0.281188	0.431	0.228	3.76805e-27	2	NCOR1
MYL6.2	2.07695e-31	0.296127	1	0.995	3.93934e-27	2	MYL6
ISG15.1	2.85223e-31	-0.850602	0.356	0.544	5.40983e-27	2	ISG15
FN1.2	3.482e-31	-1.18744	0.658	0.781	6.60432e-27	2	FN1
NDFIP1.1	3.76561e-31	0.304213	0.502	0.288	7.14223e-27	2	NDFIP1
RACK1.2	5.19007e-31	-0.985003	0	0.156	9.844e-27	2	RACK1
ATP5F1E.2	7.32755e-31	-0.897802	0.001	0.158	1.38982e-26	2	ATP5F1E
GTF3A.1	2.65821e-30	0.264192	0.375	0.189	5.04183e-26	2	GTF3A
RALY.1	1.27607e-29	0.250298	0.406	0.21	2.42031e-25	2	RALY
HSPB6.1	1.45312e-29	0.429286	0.389	0.211	2.75614e-25	2	HSPB6
FAM118A.2	1.58179e-29	-0.380928	0.087	0.275	3.00018e-25	2	FAM118A
GADD45GIP1.1	2.84783e-29	0.274905	0.538	0.313	5.40148e-25	2	GADD45GIP1
VCAN.2	2.90704e-29	-0.696633	0.069	0.254	5.51378e-25	2	VCAN
RPL19.2	3.54772e-29	-0.348291	1	0.997	6.72895e-25	2	RPL19
MAP1B.1	5.53117e-29	0.454091	0.892	0.778	1.0491e-24	2	MAP1B
COL1A2.2	9.87416e-29	-1.50406	0.677	0.774	1.87283e-24	2	COL1A2
ELOB.2	1.35649e-28	-0.52439	0	0.145	2.57285e-24	2	ELOB
PHLDA2.1	1.42201e-28	0.523151	0.387	0.212	2.69713e-24	2	PHLDA2
FAM213A.1	1.43533e-28	0.468634	0.347	0.182	2.72239e-24	2	FAM213A
ATP5MC2.2	4.00033e-28	-0.541781	0	0.143	7.58743e-24	2	ATP5MC2
HLA-B	4.80106e-28	-0.353594	0.891	0.97	9.10616e-24	2	HLA-B
SELENOW.2	5.10017e-28	-0.618015	0	0.142	9.67349e-24	2	SELENOW
UBA2.1	6.29595e-28	0.308223	0.571	0.355	1.19415e-23	2	UBA2
TERF2IP.1	6.8962e-28	0.261738	0.441	0.245	1.308e-23	2	TERF2IP
RPL36.1	1.21173e-27	-0.345924	0.997	0.998	2.29829e-23	2	RPL36
H3F3A.2	1.28775e-27	-0.356569	0.972	0.985	2.44247e-23	2	H3F3A
ATP5MG.2	1.88265e-27	-0.488454	0	0.14	3.57082e-23	2	ATP5MG
SELENOM.2	2.29271e-27	-0.672021	0.001	0.142	4.34858e-23	2	SELENOM
TMBIM4-ENSG00000155957.1	2.80324e-27	-0.269095	0.015	0.166	5.3169e-23	2	TMBIM4-ENSG00000155957
ACTN1.1	3.11886e-27	0.451594	0.692	0.52	5.91554e-23	2	ACTN1
CCDC85B.1	3.81092e-27	0.255719	0.467	0.262	7.22818e-23	2	CCDC85B
GUK1.1	3.97682e-27	0.282742	0.822	0.638	7.54283e-23	2	GUK1
ANXA11.1	4.11144e-27	0.272792	0.461	0.264	7.79817e-23	2	ANXA11
PGF.2	4.97247e-27	0.435836	0.626	0.437	9.43129e-23	2	PGF
ATP5ME.2	6.15878e-27	-0.447914	0	0.137	1.16814e-22	2	ATP5ME
UBE2D2	1.02749e-26	0.255307	0.529	0.32	1.94883e-22	2	UBE2D2
HNRNPA1.2	2.31506e-26	0.279778	0.976	0.933	4.39098e-22	2	HNRNPA1
ZYX.1	2.67092e-26	0.252415	0.403	0.221	5.06593e-22	2	ZYX
IFITM3.1	5.35562e-26	-0.365577	0.991	0.993	1.0158e-21	2	IFITM3
CLMN.1	5.42472e-26	0.26425	0.403	0.22	1.02891e-21	2	CLMN
TSPAN3	7.26609e-26	0.257854	0.406	0.225	1.37816e-21	2	TSPAN3
RBP1	8.17554e-26	-0.766017	0.252	0.436	1.55065e-21	2	RBP1
YWHAQ	8.88911e-26	0.316312	0.77	0.583	1.686e-21	2	YWHAQ
ATP5MD.2	9.29154e-26	-0.406745	0	0.131	1.76233e-21	2	ATP5MD
THBS2.2	9.77079e-26	-0.581804	0.087	0.255	1.85322e-21	2	THBS2
PLPP1.1	1.06198e-25	0.280571	0.507	0.302	2.01426e-21	2	PLPP1
SPP1.2	1.20984e-25	-0.598282	0.017	0.159	2.29471e-21	2	SPP1
COL5A1.2	1.29562e-25	-0.513561	0.075	0.24	2.4574e-21	2	COL5A1
TMEM165.2	1.3162e-25	0.275881	0.493	0.29	2.49644e-21	2	TMEM165
KLHL23.1	1.49063e-25	0.316532	0.521	0.324	2.82728e-21	2	KLHL23
PYURF.1	1.87734e-25	0.265495	0.482	0.291	3.56076e-21	2	PYURF
DDX5.1	5.14219e-25	0.299086	0.975	0.932	9.75319e-21	2	DDX5
CDH6.1	5.338e-25	0.265849	0.411	0.231	1.01246e-20	2	CDH6
CCDC3.2	6.4813e-25	0.287583	0.471	0.278	1.22931e-20	2	CCDC3
RAP1B.1	6.57755e-25	0.253278	0.47	0.279	1.24756e-20	2	RAP1B
PDLIM1.1	7.45187e-25	0.371577	0.732	0.555	1.4134e-20	2	PDLIM1
RHEB.1	1.02126e-24	0.267353	0.558	0.354	1.93702e-20	2	RHEB
SDC2.1	1.11795e-24	0.377698	0.626	0.432	2.12042e-20	2	SDC2
SEM1.2	2.73912e-24	-0.339011	0	0.124	5.1953e-20	2	SEM1
UBC.2	3.12933e-24	-0.570602	0.947	0.969	5.93541e-20	2	UBC
MAP1LC3B.1	3.7725e-24	0.260701	0.486	0.293	7.1553e-20	2	MAP1LC3B
ATP5F1D.2	5.72858e-24	-0.353887	0.001	0.125	1.08654e-19	2	ATP5F1D
ATP5MC3.2	6.94951e-24	-0.36269	0	0.122	1.31811e-19	2	ATP5MC3
PPP1CB.1	9.20571e-24	0.385464	0.694	0.508	1.74605e-19	2	PPP1CB
ATP5PF.2	9.22804e-24	-0.330894	0.001	0.124	1.75028e-19	2	ATP5PF
CSRNP1	1.33928e-23	0.304751	0.356	0.197	2.54021e-19	2	CSRNP1
TPM4.1	1.36507e-23	0.329845	0.876	0.767	2.58913e-19	2	TPM4
TOB2	1.65497e-23	0.275081	0.379	0.212	3.13899e-19	2	TOB2
CAVIN3.2	1.97726e-23	-0.430681	0	0.12	3.75028e-19	2	CAVIN3
VASP.1	2.19786e-23	0.272142	0.449	0.27	4.16868e-19	2	VASP
IER2.1	2.33437e-23	0.371275	0.551	0.355	4.42761e-19	2	IER2
COX4I2.2	3.91975e-23	0.415161	0.546	0.353	7.43459e-19	2	COX4I2
LHFPL6.2	4.9784e-23	-0.435474	0	0.118	9.44253e-19	2	LHFPL6
HSP90AA1.1	5.28699e-23	-0.920121	0.991	0.984	1.00278e-18	2	HSP90AA1
HSPE1.1	5.61917e-23	-0.787305	0.682	0.754	1.06579e-18	2	HSPE1
ARHGAP29.1	6.73498e-23	0.263584	0.438	0.257	1.27742e-18	2	ARHGAP29
FAP.2	7.09807e-23	-0.273192	0.007	0.129	1.34629e-18	2	FAP
PLA2G5.1	7.20334e-23	0.268896	0.534	0.332	1.36626e-18	2	PLA2G5
YBX3.1	9.57326e-23	0.287665	0.652	0.443	1.81576e-18	2	YBX3
FKBP1A.2	1.07167e-22	0.311672	0.725	0.534	2.03264e-18	2	FKBP1A
ATP5L.1	1.35801e-22	0.264275	0.927	0.777	2.57575e-18	2	ATP5L
EPHX1.1	1.38139e-22	0.295888	0.53	0.344	2.62008e-18	2	EPHX1
TM4SF1	1.50695e-22	0.308077	0.411	0.24	2.85824e-18	2	TM4SF1
FAU.2	1.74556e-22	-0.298947	0.996	0.993	3.3108e-18	2	FAU
VIMP.1	4.52546e-22	0.251061	0.574	0.373	8.58344e-18	2	VIMP
NUPR1.1	4.82486e-22	-0.41415	0.554	0.689	9.15132e-18	2	NUPR1
NNMT.2	1.13859e-21	-0.546613	0.287	0.452	2.15956e-17	2	NNMT
AXL	1.35085e-21	0.361913	0.523	0.353	2.56216e-17	2	AXL
CAVIN1.2	1.52912e-21	-0.333886	0	0.11	2.90027e-17	2	CAVIN1
ILK	1.80532e-21	0.32773	0.615	0.446	3.42415e-17	2	ILK
RPS8.2	2.2315e-21	-0.287961	0.999	0.998	4.23248e-17	2	RPS8
PCOLCE.2	2.57339e-21	-0.612003	0.246	0.404	4.88095e-17	2	PCOLCE
NAP1L1	3.46966e-21	-0.337853	0.777	0.857	6.5809e-17	2	NAP1L1
ARPC2	4.06239e-21	0.264368	0.923	0.85	7.70514e-17	2	ARPC2
BEX3.2	4.22067e-21	-0.277462	0	0.108	8.00534e-17	2	BEX3
EDF1	4.54998e-21	-0.3185	0.789	0.861	8.62994e-17	2	EDF1
TRIR.2	5.90554e-21	-0.252329	0	0.107	1.1201e-16	2	TRIR
SYNE2.1	9.17745e-21	0.281661	0.49	0.317	1.74069e-16	2	SYNE2
CAV2.1	1.08292e-20	0.290373	0.678	0.494	2.05398e-16	2	CAV2
MYC.1	1.10907e-20	0.667355	0.438	0.292	2.10358e-16	2	MYC
RPS11.1	1.85732e-20	-0.326433	0.972	0.983	3.52278e-16	2	RPS11
MT-CO1.2	2.12786e-20	0.256403	1	0.998	4.03591e-16	2	MT-CO1
S100A6.1	4.12293e-20	-0.481156	0.772	0.873	7.81996e-16	2	S100A6
ATP5F1B.2	4.94892e-20	-0.259307	0.001	0.105	9.38662e-16	2	ATP5F1B
NORAD.2	6.93136e-20	-0.253003	0.001	0.105	1.31467e-15	2	NORAD
PLS3.1	7.54571e-20	0.349056	0.593	0.438	1.4312e-15	2	PLS3
RPL5.2	8.501e-20	-0.330764	0.991	0.991	1.61238e-15	2	RPL5
GMFG.1	1.01132e-19	0.261806	0.366	0.214	1.91817e-15	2	GMFG
CCDC80.2	1.80741e-19	-0.882676	0.198	0.343	3.42812e-15	2	CCDC80
ISLR.2	2.5261e-19	-0.312415	0.027	0.144	4.79125e-15	2	ISLR
MYLK.2	3.48562e-19	0.472335	0.76	0.662	6.61118e-15	2	MYLK
POSTN.2	3.55326e-19	-1.19432	0.091	0.225	6.73947e-15	2	POSTN
MT1A.1	9.21817e-19	0.353267	0.311	0.169	1.74841e-14	2	MT1A
TMEM47	1.42943e-18	0.252229	0.434	0.272	2.71119e-14	2	TMEM47
PI15.1	1.71173e-18	-0.342007	0.009	0.112	3.24664e-14	2	PI15
CYGB.1	1.81906e-18	0.600454	0.24	0.131	3.45022e-14	2	CYGB
GBP2	2.09353e-18	0.277241	0.443	0.29	3.97079e-14	2	GBP2
GNAS.1	2.18625e-18	-0.502008	0.551	0.631	4.14665e-14	2	GNAS
MARCKSL1.2	2.58005e-18	0.261384	0.377	0.221	4.89358e-14	2	MARCKSL1
SERPINF1.2	3.33891e-18	-0.738046	0.226	0.362	6.33291e-14	2	SERPINF1
C1R.2	3.45142e-18	-0.715005	0.389	0.529	6.5463e-14	2	C1R
MT-CO3	5.57582e-18	0.295313	1	0.998	1.05757e-13	2	MT-CO3
SERPINH1.2	1.53476e-17	-0.552931	0.473	0.582	2.91098e-13	2	SERPINH1
CRIP1.2	2.02424e-17	0.376135	0.824	0.689	3.83937e-13	2	CRIP1
HSPD1.1	2.43536e-17	-0.620071	0.525	0.61	4.61914e-13	2	HSPD1
S100A11.2	3.04745e-17	-0.454016	0.842	0.89	5.78009e-13	2	S100A11
INHBA.1	3.82047e-17	-0.327679	0.077	0.206	7.24629e-13	2	INHBA
MAP3K7CL.2	4.4137e-17	0.386183	0.557	0.409	8.37147e-13	2	MAP3K7CL
ISCU	4.89205e-17	0.250369	0.614	0.45	9.27875e-13	2	ISCU
PLCG2.1	6.76033e-17	-0.338081	0.016	0.115	1.28223e-12	2	PLCG2
SULF1.2	7.0442e-17	-0.31304	0.048	0.163	1.33607e-12	2	SULF1
HSPH1.1	7.33361e-17	-0.81286	0.332	0.441	1.39097e-12	2	HSPH1
LINC00152.2	8.60829e-17	0.305984	0.541	0.373	1.63273e-12	2	LINC00152
S100A10.2	8.9523e-17	-0.801286	0.204	0.325	1.69798e-12	2	S100A10
RPL7.1	1.27218e-16	0.256054	1	0.981	2.41294e-12	2	RPL7
C12orf57.2	2.27604e-16	-0.325418	0.721	0.792	4.31696e-12	2	C12orf57
RPS18.1	2.33506e-16	-0.251563	1	0.999	4.4289e-12	2	RPS18
THBS4.1	4.09212e-16	0.40274	0.13	0.051	7.76153e-12	2	THBS4
DCN.2	5.14764e-16	-1.06704	0.609	0.723	9.76353e-12	2	DCN
DYNLL1.1	7.81373e-16	-0.287741	0.916	0.951	1.48203e-11	2	DYNLL1
CALR.1	8.40622e-16	-0.318906	0.606	0.705	1.59441e-11	2	CALR
RPL22.2	2.47805e-15	-0.271329	0.984	0.983	4.70011e-11	2	RPL22
PALLD.1	2.87108e-15	0.325088	0.561	0.426	5.44558e-11	2	PALLD
PDGFRB.2	5.14955e-15	-0.418752	0.597	0.694	9.76715e-11	2	PDGFRB
COL5A2.2	7.44746e-15	-0.415432	0.214	0.336	1.41256e-10	2	COL5A2
MYL12A.1	5.40459e-14	0.283605	0.928	0.911	1.02509e-09	2	MYL12A
UGCG.1	1.31321e-13	-0.309612	0.219	0.341	2.49076e-09	2	UGCG
FOS.2	1.60187e-13	0.426821	0.923	0.892	3.03827e-09	2	FOS
IER3	1.72223e-13	-0.49444	0.252	0.377	3.26656e-09	2	IER3
ATF3	1.90835e-13	0.283499	0.602	0.481	3.61956e-09	2	ATF3
S100A13.2	2.64378e-13	-0.333771	0.179	0.295	5.01445e-09	2	S100A13
FILIP1L.2	5.24164e-13	0.263629	0.613	0.463	9.94181e-09	2	FILIP1L
FBN1.2	6.48459e-13	-0.283396	0.109	0.219	1.22993e-08	2	FBN1
C19orf53.1	8.88951e-13	-0.277916	0.553	0.636	1.68607e-08	2	C19orf53
CD63.2	1.35096e-12	-0.270508	0.984	0.986	2.56237e-08	2	CD63
IFI16	1.90693e-12	-0.292751	0.332	0.442	3.61688e-08	2	IFI16
ITM2C.1	2.2661e-12	0.28505	0.507	0.382	4.2981e-08	2	ITM2C
ANGPT2.2	2.75322e-12	-0.425418	0.263	0.367	5.22202e-08	2	ANGPT2
CTHRC1.2	2.78677e-12	-0.82367	0.092	0.188	5.28566e-08	2	CTHRC1
GGT5.2	2.88016e-12	-0.386788	0.175	0.288	5.46281e-08	2	GGT5
IFI6.1	3.521e-12	-0.44903	0.25	0.358	6.67828e-08	2	IFI6
MDK.2	6.7196e-12	-0.342707	0.188	0.3	1.27451e-07	2	MDK
PRDX1	8.24582e-12	-0.272716	0.692	0.753	1.56398e-07	2	PRDX1
MEG3.2	1.47617e-11	-0.509139	0.179	0.29	2.79985e-07	2	MEG3
TOMM7	1.94075e-11	-0.254298	0.868	0.885	3.68102e-07	2	TOMM7
PRELP.2	2.27405e-11	-0.369129	0.195	0.3	4.31319e-07	2	PRELP
HOPX.2	3.03704e-11	-0.336368	0.063	0.151	5.76036e-07	2	HOPX
CTSK.2	3.44348e-11	-0.255263	0.08	0.172	6.53125e-07	2	CTSK
RAB13.1	3.66469e-11	-0.298909	0.414	0.509	6.95081e-07	2	RAB13
RCN3.2	5.41146e-11	-0.280071	0.138	0.237	1.02639e-06	2	RCN3
CACYBP.2	5.90474e-11	-0.413297	0.27	0.362	1.11995e-06	2	CACYBP
COL6A3.2	5.96101e-11	-0.626705	0.232	0.332	1.13062e-06	2	COL6A3
NUCKS1.1	1.58493e-10	-0.262367	0.664	0.72	3.00614e-06	2	NUCKS1
LOXL2.2	2.95663e-10	-0.286068	0.087	0.174	5.60784e-06	2	LOXL2
DSTN.2	5.4686e-10	0.299591	0.971	0.964	1.03723e-05	2	DSTN
SEPT7.1	8.20886e-10	0.271566	0.929	0.92	1.55698e-05	2	45907
F2R.2	9.79683e-10	-0.343611	0.162	0.254	1.85817e-05	2	F2R
PPIB.2	1.09959e-09	-0.294177	0.758	0.804	2.0856e-05	2	PPIB
MARCKS.2	1.15627e-09	-0.29054	0.208	0.305	2.19309e-05	2	MARCKS
EFEMP1.2	1.77452e-09	-0.504356	0.087	0.17	3.36572e-05	2	EFEMP1
SERPINE1.2	3.30096e-09	-0.530738	0.091	0.17	6.26093e-05	2	SERPINE1
ZFAND2A.1	4.97251e-09	-0.560733	0.167	0.25	9.43135e-05	2	ZFAND2A
LY6E.2	1.23931e-08	-0.331234	0.31	0.394	0.00023506	2	LY6E
[truncated: 3,038 more rows]

## Sheet: Table S6
Table S8. DEGs between two pseudotime trajectory module.
gene	status	family	pval	qval	gene_short_name	use_for_ordering	cluster
A1CF	OK	negbinomial.size	0.140821	0.592744	A1CF	TRUE	1
AADAC	OK	negbinomial.size	0.719773	1	AADAC	TRUE	1
ABCA6	OK	negbinomial.size	0.000132675	0.00146834	ABCA6	TRUE	1
ABCA8	OK	negbinomial.size	0.00266355	0.0220721	ABCA8	TRUE	1
ABCA9	OK	negbinomial.size	3.568319338492e-05	0.000441009	ABCA9	TRUE	1
ABCB1	OK	negbinomial.size	0.012137	0.0824099	ABCB1	TRUE	2
ABCC9	OK	negbinomial.size	1.48247053170078e-30	1.18285012696044e-28	ABCC9	TRUE	2
ABI3BP	OK	negbinomial.size	8.08605916476194e-10	1.87656090113757e-08	ABI3BP	TRUE	1
ABL2	OK	negbinomial.size	0.324259	1	ABL2	TRUE	1
ABRA	OK	negbinomial.size	4.25079547752142e-09	9.10397561581631e-08	ABRA	TRUE	2
ABRAXAS2	OK	negbinomial.size	1.24642255421541e-25	8.15808601472802e-24	ABRAXAS2	TRUE	2
AC004556.1	OK	negbinomial.size	0.0238509	0.144468	AC004556.1	TRUE	1
AC005261.1	OK	negbinomial.size	6.91329579660051e-56	1.10471452858757e-53	AC005261.1	TRUE	2
AC007406.3	OK	negbinomial.size	3.31235688064685e-24	2.04047446707494e-22	AC007406.3	TRUE	2
AC009403.2	OK	negbinomial.size	5.28004543369832e-07	8.71021840954257e-06	AC009403.2	TRUE	2
AC012360.3	OK	negbinomial.size	4.43430053435379e-10	1.05926498915348e-08	AC012360.3	TRUE	2
AC013461.1	OK	negbinomial.size	1.11587043461399e-157	5.36395259327358e-155	AC013461.1	TRUE	2
AC015912.3	OK	negbinomial.size	1.66996491913389e-13	5.42276260701035e-12	AC015912.3	TRUE	2
AC018647.3	OK	negbinomial.size	2.03924401058255e-06	3.07038421054206e-05	AC018647.3	TRUE	2
AC020571.3	OK	negbinomial.size	0.21057	0.81998	AC020571.3	TRUE	1
AC020910.4	OK	negbinomial.size	1.07871855654233e-10	2.7197527836812e-09	AC020910.4	TRUE	2
AC023157.3	OK	negbinomial.size	4.99037182327094e-35	4.66019674483637e-33	AC023157.3	TRUE	2
AC025159.1	OK	negbinomial.size	4.40215428448532e-38	4.36826291055231e-36	AC025159.1	TRUE	2
AC025164.1	OK	negbinomial.size	2.38576257790911e-27	1.66761676259213e-25	AC025164.1	TRUE	2
AC026979.2	OK	negbinomial.size	1.06353825177617e-16	4.37692637020445e-15	AC026979.2	TRUE	2
AC044839.1	OK	negbinomial.size	1.1203602934678e-26	7.64883927944343e-25	AC044839.1	TRUE	2
AC044849.1	OK	negbinomial.size	6.78306422053055e-12	1.92635739086205e-10	AC044849.1	TRUE	2
AC073896.2	OK	negbinomial.size	1.06612219536477e-13	3.52837111439994e-12	AC073896.2	TRUE	2
AC078846.1	OK	negbinomial.size	2.62673415578702e-12	7.72154509103407e-11	AC078846.1	TRUE	2
AC090498.1	OK	negbinomial.size	4.83040702610577e-48	6.52717096880123e-46	AC090498.1	TRUE	1
AC092069.1	OK	negbinomial.size	6.31239668758489e-22	3.45005129304209e-20	AC092069.1	TRUE	2
AC092164.1	OK	negbinomial.size	9.95523880319823e-61	1.73757434408798e-58	AC092164.1	TRUE	2
AC092580.4	OK	negbinomial.size	0.937059	1	AC092580.4	TRUE	1
AC092683.1	OK	negbinomial.size	8.53769486951215e-08	1.57055556970684e-06	AC092683.1	TRUE	2
AC092807.3	OK	negbinomial.size	9.02488835700976e-18	3.97644310816557e-16	AC092807.3	TRUE	2
AC093673.5	OK	negbinomial.size	0.000148206	0.00162519	AC093673.5	TRUE	1
AC097724.3	OK	negbinomial.size	3.04467121472472e-16	1.2171420817146e-14	AC097724.3	TRUE	2
AC098818.2	OK	negbinomial.size	3.59340673028535e-11	9.52260902384023e-10	AC098818.2	TRUE	2
AC098973.2	OK	negbinomial.size	0.455455	1	AC098973.2	TRUE	1
AC100803.3	OK	negbinomial.size	2.37350757918462e-59	3.99983770061155e-57	AC100803.3	TRUE	2
AC104051.2	OK	negbinomial.size	1.70826418965602e-12	5.10867686906565e-11	AC104051.2	TRUE	2
AC104506.1	OK	negbinomial.size	1.27982342607247e-11	3.53533889882337e-10	AC104506.1	TRUE	2
AC104695.3	OK	negbinomial.size	1.25721506671913e-08	2.54942522779195e-07	AC104695.3	TRUE	2
AC106881.1	OK	negbinomial.size	3.01705124956808e-14	1.04386413292578e-12	AC106881.1	TRUE	2
AC108134.2	OK	negbinomial.size	9.99432205444033e-26	6.56346043541605e-24	AC108134.2	TRUE	2
AC109630.1	OK	negbinomial.size	9.15828263029756e-11	2.33110887523351e-09	AC109630.1	TRUE	2
AC110285.6	OK	negbinomial.size	3.26416529238053e-09	7.07939991019439e-08	AC110285.6	TRUE	2
AC114284.1	OK	negbinomial.size	1.81892406399266e-11	4.96605222219971e-10	AC114284.1	TRUE	2
AC129778.2	OK	negbinomial.size	0.364637	1	AC129778.2	TRUE	1
AC130650.2	OK	negbinomial.size	1.51854844137917e-08	3.04670794884302e-07	AC130650.2	TRUE	2
AC133644.2	OK	negbinomial.size	5.98837288819252e-06	8.41169168929462e-05	AC133644.2	TRUE	1
AC140912.1	OK	negbinomial.size	1.37428511632805e-29	1.05767651767793e-27	AC140912.1	TRUE	2
AC245297.3	OK	negbinomial.size	2.22916073806925e-86	5.91534531602131e-84	AC245297.3	TRUE	2
ACAA2	OK	negbinomial.size	0.863642	1	ACAA2	TRUE	1
ACAN	OK	negbinomial.size	0.345527	1	ACAN	TRUE	2
ACE2	OK	negbinomial.size	0.784757	1	ACE2	TRUE	1
ACKR3	OK	negbinomial.size	2.70555597105459e-13	8.62791353575292e-12	ACKR3	TRUE	2
ACOT7	OK	negbinomial.size	0.0313437	0.182701	ACOT7	TRUE	1
ACP5	OK	negbinomial.size	0.00238042	0.0199742	ACP5	TRUE	1
ACSM2B	OK	negbinomial.size	0.794082	1	ACSM2B	TRUE	1
ACTA1	OK	negbinomial.size	0.0318008	0.184924	ACTA1	TRUE	1
ACTA2	OK	negbinomial.size	1.43634965999366e-31	1.19481880582026e-29	ACTA2	TRUE	2
ACTC1	OK	negbinomial.size	0.00962539	0.0676998	ACTC1	TRUE	2
ACTG2	OK	negbinomial.size	2.28108916691774e-28	1.663861619327e-26	ACTG2	TRUE	2
ACTL8	OK	negbinomial.size	0.0781443	0.382344	ACTL8	TRUE	1
ACTRT3	OK	negbinomial.size	0.000106272	0.00119968	ACTRT3	TRUE	2
ACVRL1	OK	negbinomial.size	6.01337861483426e-06	8.44277205810283e-05	ACVRL1	TRUE	1
ACY3	OK	negbinomial.size	0.380291	1	ACY3	TRUE	1
ADAM12	OK	negbinomial.size	0.229435	0.878739	ADAM12	TRUE	1
ADAM19	OK	negbinomial.size	0.0455501	0.249933	ADAM19	TRUE	1
ADAMDEC1	OK	negbinomial.size	0.393982	1	ADAMDEC1	TRUE	1
ADAMTS1	OK	negbinomial.size	0.00303721	0.0247867	ADAMTS1	TRUE	2
ADAMTS13	OK	negbinomial.size	1.33305878482524e-10	3.32810695768737e-09	ADAMTS13	TRUE	1
ADAMTS2	OK	negbinomial.size	1.87530699233547e-20	9.48080849702702e-19	ADAMTS2	TRUE	1
ADAMTS4	OK	negbinomial.size	1.53595381681049e-72	3.34855061661158e-70	ADAMTS4	TRUE	2
ADAMTS5	OK	negbinomial.size	1.49277593899603e-08	3.00275202174913e-07	ADAMTS5	TRUE	2
ADAMTS6	OK	negbinomial.size	0.632275	1	ADAMTS6	TRUE	2
ADAMTS9	OK	negbinomial.size	9.11326205192763e-43	1.06041121633987e-40	ADAMTS9	TRUE	2
ADAMTSL1	OK	negbinomial.size	0.862194	1	ADAMTSL1	TRUE	1
ADAMTSL2	OK	negbinomial.size	1.76408636009051e-08	3.51409118843437e-07	ADAMTSL2	TRUE	1
ADAMTSL3	OK	negbinomial.size	1.05278861404772e-18	4.85765446662695e-17	ADAMTSL3	TRUE	2
ADGRF5	OK	negbinomial.size	1.73622927109001e-31	1.43410092398695e-29	ADGRF5	TRUE	2
ADH1A	OK	negbinomial.size	0.382521	1	ADH1A	TRUE	1
ADH1B	OK	negbinomial.size	9.66892114220972e-24	5.76253943480578e-22	ADH1B	TRUE	1
ADH1C	OK	negbinomial.size	0.350887	1	ADH1C	TRUE	1
ADH4	OK	negbinomial.size	0.581547	1	ADH4	TRUE	1
ADIPOR1	OK	negbinomial.size	0.448294	1	ADIPOR1	TRUE	1
ADIRF	OK	negbinomial.size	7.09367944106216e-82	1.72617772124934e-79	ADIRF	TRUE	2
ADM	OK	negbinomial.size	0.032152	0.186448	ADM	TRUE	1
ADRA2A	OK	negbinomial.size	1.03381065310166e-09	2.36919991211985e-08	ADRA2A	TRUE	2
ADRA2B	OK	negbinomial.size	9.93675523166546e-05	0.00113	ADRA2B	TRUE	2
ADRB1	OK	negbinomial.size	0.987079	1	ADRB1	TRUE	1
AEBP1	OK	negbinomial.size	3.80388723905906e-24	2.33102369001691e-22	AEBP1	TRUE	1
AF121898.1	OK	negbinomial.size	1.41231299409069e-14	5.00151543106572e-13	AF121898.1	TRUE	2
AFDN	OK	negbinomial.size	1.63996160985662e-22	9.20340178086523e-21	AFDN	TRUE	2
AFM	OK	negbinomial.size	0.496727	1	AFM	TRUE	1
AGPAT2	OK	negbinomial.size	6.50571851086499e-06	9.09048992303258e-05	AGPAT2	TRUE	1
AGR2	OK	negbinomial.size	0.410141	1	AGR2	TRUE	1
AGT	OK	negbinomial.size	0.00255245	0.0212505	AGT	TRUE	2
AGTR1	OK	negbinomial.size	7.0872836219132e-05	0.000825653	AGTR1	TRUE	1
AGXT	OK	negbinomial.size	0.148883	0.621221	AGXT	TRUE	1
AHNAK2	OK	negbinomial.size	0.51493	1	AHNAK2	TRUE	1
AHSG	OK	negbinomial.size	0.314888	1	AHSG	TRUE	1
AIF1	OK	negbinomial.size	2.48849406325426e-16	1.0023196039804e-14	AIF1	TRUE	1
AJUBA	OK	negbinomial.size	0.298304	1	AJUBA	TRUE	2
AK4	OK	negbinomial.size	0.0427642	0.237649	AK4	TRUE	1
AKAP12	OK	negbinomial.size	9.11456299458457e-10	2.10194080541649e-08	AKAP12	TRUE	2
AKR1B10	OK	negbinomial.size	2.5441964382951e-64	4.70676341084594e-62	AKR1B10	TRUE	2
AKR1C1	OK	negbinomial.size	0.22754	0.872598	AKR1C1	TRUE	1
AKR1C2	OK	negbinomial.size	0.12392	0.532403	AKR1C2	TRUE	1
AKR1C3	OK	negbinomial.size	1.36409640149753e-12	4.10875364488045e-11	AKR1C3	TRUE	1
AKR1C3-ENSG00000196139	OK	negbinomial.size	6.25358121319227e-11	1.62274898339673e-09	AKR1C3-ENSG00000196139	TRUE	2
AKR1C4	OK	negbinomial.size	0.0478623	0.259608	AKR1C4	TRUE	1
AL034417.2	OK	negbinomial.size	2.68392628982677e-12	7.88176551161196e-11	AL034417.2	TRUE	2
AL078639.1	OK	negbinomial.size	2.35993228881132e-84	6.04359078940349e-82	AL078639.1	TRUE	2
AL118516.1	OK	negbinomial.size	6.81856414850963e-65	1.26542624838401e-62	AL118516.1	TRUE	2
AL135925.1	OK	negbinomial.size	3.41010550401206e-50	4.78434538954036e-48	AL135925.1	TRUE	2
AL139246.5	OK	negbinomial.size	7.26210344025236e-64	1.33926432784151e-61	AL139246.5	TRUE	2
AL355075.4	OK	negbinomial.size	5.00001286577793e-59	8.33027711686212e-57	AL355075.4	TRUE	2
AL355974.2	OK	negbinomial.size	4.18684565004075e-08	8.0162443077584e-07	AL355974.2	TRUE	2
AL391807.1	OK	negbinomial.size	1.33737619515709e-28	9.89034387956965e-27	AL391807.1	TRUE	2
AL591846.2	OK	negbinomial.size	2.32506744886745e-09	5.11262019268209e-08	AL591846.2	TRUE	2
AL627171.1	OK	negbinomial.size	2.99457787965595e-09	6.5260876905397e-08	AL627171.1	TRUE	2
AL645608.8	OK	negbinomial.size	4.12947122088996e-23	2.40012725222093e-21	AL645608.8	TRUE	2
AL731571.1	OK	negbinomial.size	3.01646169698695e-28	2.18665508306303e-26	AL731571.1	TRUE	2
ALB	OK	negbinomial.size	1.03210222324052e-172	5.93408185117062e-170	ALB	TRUE	1
ALDH1A1	OK	negbinomial.size	1.13130497170637e-07	2.0521305309533e-06	ALDH1A1	TRUE	1
ALDH1A3	OK	negbinomial.size	0.00147319	0.0130172	ALDH1A3	TRUE	1
ALDH1L1	OK	negbinomial.size	0.427567	1	ALDH1L1	TRUE	1
ALDH3A1	OK	negbinomial.size	5.80301726100809e-11	1.50850153932544e-09	ALDH3A1	TRUE	2
ALDOB	OK	negbinomial.size	0.00770801	0.0559797	ALDOB	TRUE	1
ALDOC	OK	negbinomial.size	0.00488994	0.0375256	ALDOC	TRUE	1
ALG9	OK	negbinomial.size	0.00254636	0.0212088	ALG9	TRUE	2
ALKAL2	OK	negbinomial.size	1.3158449792877e-09	2.97715003126262e-08	ALKAL2	TRUE	2
ALOX5AP	OK	negbinomial.size	0.0118807	0.0809599	ALOX5AP	TRUE	1
ALPL	OK	negbinomial.size	0.80731	1	ALPL	TRUE	1
AMBP	OK	negbinomial.size	0.763789	1	AMBP	TRUE	1
ANG	OK	negbinomial.size	0.000966866	0.00894351	ANG	TRUE	1
ANGPT2	OK	negbinomial.size	1.66437935646966e-32	1.42909996134939e-30	ANGPT2	TRUE	2
ANGPTL1	OK	negbinomial.size	1.13042557012024e-12	3.42780804341786e-11	ANGPTL1	TRUE	2
ANGPTL2	OK	negbinomial.size	0.0409411	0.229233	ANGPTL2	TRUE	1
ANGPTL3	OK	negbinomial.size	0.119625	0.51745	ANGPTL3	TRUE	1
ANGPTL4	OK	negbinomial.size	1.96466539776508e-18	8.89712758702185e-17	ANGPTL4	TRUE	1
ANGPTL6	OK	negbinomial.size	1.06005194610897e-55	1.68931376031415e-53	ANGPTL6	TRUE	2
ANGPTL8	OK	negbinomial.size	0.748636	1	ANGPTL8	TRUE	1
ANK3	OK	negbinomial.size	1.28585978161314e-34	1.18754719516067e-32	ANK3	TRUE	2
ANKH	OK	negbinomial.size	0.00748158	0.0545582	ANKH	TRUE	1
ANKRD1	OK	negbinomial.size	0.627353	1	ANKRD1	TRUE	1
ANKRD28	OK	negbinomial.size	0.00037924	0.00384186	ANKRD28	TRUE	1
ANKRD37	OK	negbinomial.size	0.140733	0.592481	ANKRD37	TRUE	2
ANLN	OK	negbinomial.size	4.58813268824465e-05	0.000554786	ANLN	TRUE	2
ANXA1	OK	negbinomial.size	0.031604	0.184017	ANXA1	TRUE	1
ANXA2	OK	negbinomial.size	9.06467788666135e-11	2.30928772659972e-09	ANXA2	TRUE	1
AOPEP	OK	negbinomial.size	9.31613554901188e-12	2.61408980512824e-10	AOPEP	TRUE	2
AP001160.1	OK	negbinomial.size	9.63950841879389e-13	2.93514522959589e-11	AP001160.1	TRUE	2
APCS	OK	negbinomial.size	0.101059	0.461452	APCS	TRUE	1
APLNR	OK	negbinomial.size	0.00398402	0.0314323	APLNR	TRUE	2
APOA1	OK	negbinomial.size	0.94932	1	APOA1	TRUE	1
APOA2	OK	negbinomial.size	1.74473094908378e-63	3.20751556454604e-61	APOA2	TRUE	1
APOA5	OK	negbinomial.size	0.343751	1	APOA5	TRUE	1
APOB	OK	negbinomial.size	0.000615424	0.0059616	APOB	TRUE	1
APOC1	OK	negbinomial.size	3.75103614192636e-32	3.18349514534402e-30	APOC1	TRUE	1
APOC2	OK	negbinomial.size	0.000353698	0.00360929	APOC2	TRUE	1
APOC3	OK	negbinomial.size	0.816969	1	APOC3	TRUE	1
APOC4-APOC2	OK	negbinomial.size	0.780606	1	APOC4-APOC2	TRUE	1
APOD	OK	negbinomial.size	2.25303967685209e-47	2.98935547169663e-45	APOD	TRUE	1
APOE	OK	negbinomial.size	2.25558187373303e-213	1.5204436664951e-210	APOE	TRUE	1
APOF	OK	negbinomial.size	0.893109	1	APOF	TRUE	1
APOH	OK	negbinomial.size	0.00198576	0.0170156	APOH	TRUE	1
APOL1	OK	negbinomial.size	0.528726	1	APOL1	TRUE	1
APOLD1	OK	negbinomial.size	7.58733405962955e-05	0.000880236	APOLD1	TRUE	2
APOM	OK	negbinomial.size	0.163881	0.671638	APOM	TRUE	1
AQP9	OK	negbinomial.size	0.781353	1	AQP9	TRUE	1
ARC	OK	negbinomial.size	0.0522534	0.278455	ARC	TRUE	1
AREG	OK	negbinomial.size	9.13996722752444e-12	2.56834392936354e-10	AREG	TRUE	1
ARG1	OK	negbinomial.size	0.394099	1	ARG1	TRUE	1
ARG2	OK	negbinomial.size	0.020092	0.125994	ARG2	TRUE	1
ARHGAP20	OK	negbinomial.size	0.949094	1	ARHGAP20	TRUE	1
ARHGAP26	OK	negbinomial.size	9.95324919251618e-19	4.59975018829875e-17	ARHGAP26	TRUE	2
ARHGAP28	OK	negbinomial.size	0.0952639	0.443795	ARHGAP28	TRUE	1
ARHGDIB	OK	negbinomial.size	9.69766822811946e-18	4.26646476547686e-16	ARHGDIB	TRUE	1
ARID5A	OK	negbinomial.size	0.930342	1	ARID5A	TRUE	1
ARL4C	OK	negbinomial.size	8.94231616728058e-09	1.84590658677282e-07	ARL4C	TRUE	1
ARL4D	OK	negbinomial.size	0.000102935	0.00116605	ARL4D	TRUE	2
ARPC1B	OK	negbinomial.size	1.22167865361366e-09	2.77587542197493e-08	ARPC1B	TRUE	1
ARRDC3	OK	negbinomial.size	7.13663701902622e-05	0.000830743	ARRDC3	TRUE	2
ART4	OK	negbinomial.size	1.69090981496931e-06	2.57969318675533e-05	ART4	TRUE	1
ARTN	OK	negbinomial.size	1.35552044827487e-12	4.08712065239483e-11	ARTN	TRUE	2
ASCL2	OK	negbinomial.size	0.00010501	0.00118658	ASCL2	TRUE	1
ASGR1	OK	negbinomial.size	0.00573132	0.0430473	ASGR1	TRUE	1
ASGR2	OK	negbinomial.size	0.0311828	0.181926	ASGR2	TRUE	1
ASPH	OK	negbinomial.size	3.16645451364833e-11	8.45228606977271e-10	ASPH	TRUE	1
ASPM	OK	negbinomial.size	0.00015871	0.00173196	ASPM	TRUE	2
ASPN	OK	negbinomial.size	1.12497360920973e-156	5.36374612293533e-154	ASPN	TRUE	2
ATAD2	OK	negbinomial.size	4.63296463135201e-07	7.73193542417868e-06	ATAD2	TRUE	2
ATF3	OK	negbinomial.size	6.98048561594974e-07	1.13336262167047e-05	ATF3	TRUE	2
ATF5	OK	negbinomial.size	0.189711	0.755866	ATF5	TRUE	1
ATF7IP2	OK	negbinomial.size	0.0364053	0.207603	ATF7IP2	TRUE	2
ATP1A2	OK	negbinomial.size	0.00521252	0.039597	ATP1A2	TRUE	2
ATP1B1	OK	negbinomial.size	1.63873004516025e-09	3.66806578238254e-08	ATP1B1	TRUE	1
ATP1B3	OK	negbinomial.size	2.69405707488904e-13	8.60059755889319e-12	ATP1B3	TRUE	2
ATP5D	OK	negbinomial.size	0.000422751	0.00424162	ATP5D	TRUE	1
ATP5F1A	OK	negbinomial.size	5.34791703988049e-253	4.12669203689199e-250	ATP5F1A	TRUE	2
ATP5F1B	OK	negbinomial.size	0	0	ATP5F1B	TRUE	2
ATP5F1C	OK	negbinomial.size	0	0	ATP5F1C	TRUE	2
ATP5F1D	OK	negbinomial.size	0	0	ATP5F1D	TRUE	2
ATP5F1E	OK	negbinomial.size	0	0	ATP5F1E	TRUE	2
ATP5IF1	OK	negbinomial.size	0	0	ATP5IF1	TRUE	2
ATP5MC1	OK	negbinomial.size	2.4710126036738e-281	2.13106667856544e-278	ATP5MC1	TRUE	2
ATP5MC2	OK	negbinomial.size	0	0	ATP5MC2	TRUE	2
ATP5MC3	OK	negbinomial.size	0	0	ATP5MC3	TRUE	2
ATP5MD	OK	negbinomial.size	0	0	ATP5MD	TRUE	2
ATP5ME	OK	negbinomial.size	0	0	ATP5ME	TRUE	2
ATP5MF	OK	negbinomial.size	0	0	ATP5MF	TRUE	2
ATP5MG	OK	negbinomial.size	0	0	ATP5MG	TRUE	2
ATP5MPL	OK	negbinomial.size	0	0	ATP5MPL	TRUE	2
ATP5PB	OK	negbinomial.size	8.1474035348092e-128	3.08260955031539e-125	ATP5PB	TRUE	2
ATP5PD	OK	negbinomial.size	0	0	ATP5PD	TRUE	2
ATP5PF	OK	negbinomial.size	0	0	ATP5PF	TRUE	2
ATP5PO	OK	negbinomial.size	0	0	ATP5PO	TRUE	2
ATP6V0C	OK	negbinomial.size	2.25649874270838e-16	9.12637025973331e-15	ATP6V0C	TRUE	2
AURKB	OK	negbinomial.size	0.508535	1	AURKB	TRUE	1
AVPR1A	OK	negbinomial.size	0.00382507	0.0303219	AVPR1A	TRUE	2
AZGP1	OK	negbinomial.size	0.177295	0.716426	AZGP1	TRUE	1
B3GALNT2	OK	negbinomial.size	0.0701216	0.351778	B3GALNT2	TRUE	2
B3GALT2	OK	negbinomial.size	0.0247046	0.148778	B3GALT2	TRUE	1
B4GALT1	OK	negbinomial.size	1.39815523566069e-05	0.000185341	B4GALT1	TRUE	1
BAAT	OK	negbinomial.size	0.442704	1	BAAT	TRUE	1
BACE2	OK	negbinomial.size	0.0106365	0.0736455	BACE2	TRUE	1
BAG3	OK	negbinomial.size	6.17142862815653e-30	4.83208854336769e-28	BAG3	TRUE	2
BAMBI	OK	negbinomial.size	0.373794	1	BAMBI	TRUE	1
BASP1	OK	negbinomial.size	7.24925495040753e-17	3.02800966215562e-15	BASP1	TRUE	1
BATF	OK	negbinomial.size	7.45252753197036e-05	0.000865281	BATF	TRUE	2
BCAM	OK	negbinomial.size	8.4543449248796e-69	1.72154534069293e-66	BCAM	TRUE	2
BCAT1	OK	negbinomial.size	1.85216278296754e-06	2.80672057899565e-05	BCAT1	TRUE	1
BCHE	OK	negbinomial.size	0.0742056	0.368047	BCHE	TRUE	1
BCL2A1	OK	negbinomial.size	0.00697049	0.0512325	BCL2A1	TRUE	1
BCL2L11	OK	negbinomial.size	1.32179965914253e-34	1.21690645228279e-32	BCL2L11	TRUE	2
BCYRN1	OK	negbinomial.size	2.18859359492048e-11	5.93663604875632e-10	BCYRN1	TRUE	2
BDKRB1	OK	negbinomial.size	0.431945	1	BDKRB1	TRUE	1
BEX1	OK	negbinomial.size	7.33412978107528e-06	0.000101729	BEX1	TRUE	2
BEX2	OK	negbinomial.size	0.372373	1	BEX2	TRUE	1
BEX3	OK	negbinomial.size	0	0	BEX3	TRUE	2
BGN	OK	negbinomial.size	4.88213528471777e-16	1.91257731310804e-14	BGN	TRUE	1
BHLHE41	OK	negbinomial.size	0.0332566	0.192208	BHLHE41	TRUE	1
BHMT	OK	negbinomial.size	0.709821	1	BHMT	TRUE	1
BHMT2	OK	negbinomial.size	0.931275	1	BHMT2	TRUE	1
BICC1	OK	negbinomial.size	0.000743602	0.00706898	BICC1	TRUE	1
BID	OK	negbinomial.size	0.0136482	0.0911873	BID	TRUE	1
BIK	OK	negbinomial.size	0.407221	1	BIK	TRUE	1
BIN2	OK	negbinomial.size	0.220052	0.849623	BIN2	TRUE	1
BIRC3	OK	negbinomial.size	0.854823	1	BIRC3	TRUE	1
BIRC5	OK	negbinomial.size	0.00133152	0.0118782	BIRC5	TRUE	1
BLK	OK	negbinomial.size	0.0839084	0.401611	BLK	TRUE	1
BMP2	OK	negbinomial.size	2.49959957272253e-16	1.00610169486831e-14	BMP2	TRUE	2
BMP5	OK	negbinomial.size	0.000390098	0.0039396	BMP5	TRUE	2
BMP8B	OK	negbinomial.size	4.01591932402621e-09	8.62371251400649e-08	BMP8B	TRUE	2
BMPER	OK	negbinomial.size	0.000306549	0.00316729	BMPER	TRUE	2
BNC2	OK	negbinomial.size	0.310834	1	BNC2	TRUE	1
BNIP3	OK	negbinomial.size	0.0165676	0.107041	BNIP3	TRUE	1
BOC	OK	negbinomial.size	0.818254	1	BOC	TRUE	1
BRCA2	OK	negbinomial.size	0.0149725	0.0984377	BRCA2	TRUE	2
BRI3	OK	negbinomial.size	1.5888576551636e-181	9.41197547344137e-179	BRI3	TRUE	2
BST1	OK	negbinomial.size	2.28542678307245e-05	0.000292135	BST1	TRUE	1
BTC	OK	negbinomial.size	0.437593	1	BTC	TRUE	2
BTG1	OK	negbinomial.size	1.50969841295937e-114	5.2388321555031e-112	BTG1	TRUE	2
BTG2	OK	negbinomial.size	1.78164512500729e-50	2.54220385294532e-48	BTG2	TRUE	2
BTNL9	OK	negbinomial.size	0.0431173	0.23909	BTNL9	TRUE	1
C10orf10	OK	negbinomial.size	2.82805572173466e-213	1.88467417955829e-210	C10orf10	TRUE	2
C11orf96	OK	negbinomial.size	0	0	C11orf96	TRUE	2
C12orf75	OK	negbinomial.size	4.97383617837358e-12	1.42566286745219e-10	C12orf75	TRUE	2
C14orf180	OK	negbinomial.size	1.40582838955073e-08	2.83607863450989e-07	C14orf180	TRUE	2
C15orf48	OK	negbinomial.size	0.320159	1	C15orf48	TRUE	1
C16orf13	OK	negbinomial.size	6.29362939054992e-18	2.78348337563198e-16	C16orf13	TRUE	1
C16orf54	OK	negbinomial.size	0.628594	1	C16orf54	TRUE	1
C17orf89	OK	negbinomial.size	0.0027007	0.022342	C17orf89	TRUE	1
C19orf33	OK	negbinomial.size	0.7183	1	C19orf33	TRUE	1
C1orf115	OK	negbinomial.size	0.0341982	0.196874	C1orf115	TRUE	2
C1orf132	OK	negbinomial.size	9.16463277393362e-66	1.73935239167423e-63	C1orf132	TRUE	2
C1orf56	OK	negbinomial.size	0.0230742	0.140591	C1orf56	TRUE	1
C1QA	OK	negbinomial.size	2.287451541923e-16	9.23881512920623e-15	C1QA	TRUE	1
C1QB	OK	negbinomial.size	6.35151319054507e-16	2.47169536204058e-14	C1QB	TRUE	1
C1QC	OK	negbinomial.size	5.59246498511315e-14	1.89140777999977e-12	C1QC	TRUE	1
C1QTNF3	OK	negbinomial.size	0.180492	0.72664	C1QTNF3	TRUE	1
C1QTNF6	OK	negbinomial.size	3.7346719687642e-06	5.40923283793966e-05	C1QTNF6	TRUE	1
C1R	OK	negbinomial.size	0.00010291	0.00116599	C1R	TRUE	1
C1S	OK	negbinomial.size	0.0217705	0.134068	C1S	TRUE	1
C20orf24	OK	negbinomial.size	0.00905538	0.0643076	C20orf24	TRUE	1
C20orf27	OK	negbinomial.size	0.0755857	0.373031	C20orf27	TRUE	2
C21orf58	OK	negbinomial.size	0.0459656	0.251718	C21orf58	TRUE	2
C2CD4B	OK	negbinomial.size	2.99721683335326e-05	0.0003751	C2CD4B	TRUE	2
C2orf40	OK	negbinomial.size	2.5675165012121e-17	1.09986855524897e-15	C2orf40	TRUE	2
C3	OK	negbinomial.size	4.05844883879194e-05	0.00049647	C3	TRUE	1
C4BPA	OK	negbinomial.size	0.764502	1	C4BPA	TRUE	1
C4BPB	OK	negbinomial.size	0.557452	1	C4BPB	TRUE	1
C4orf32	OK	negbinomial.size	1.25119884076817e-09	2.83855149001352e-08	C4orf32	TRUE	2
C4orf48	OK	negbinomial.size	2.56403892171135e-82	6.37152807473568e-80	C4orf48	TRUE	1
C5AR1	OK	negbinomial.size	1.34205332926342e-06	2.0843410353457e-05	C5AR1	TRUE	2
C5orf46	OK	negbinomial.size	0.155381	0.643526	C5orf46	TRUE	1
C7	OK	negbinomial.size	1.62558323847546e-27	1.14444572653533e-25	C7	TRUE	1
C8G	OK	negbinomial.size	0.393561	1	C8G	TRUE	1
C8orf4	OK	negbinomial.size	1.31230972247866e-138	5.34447247741394e-136	C8orf4	TRUE	2
C8orf89	OK	negbinomial.size	0.760437	1	C8orf89	TRUE	1
CA12	OK	negbinomial.size	0.710702	1	CA12	TRUE	1
CA2	OK	negbinomial.size	4.61625837064646e-10	1.09825749349518e-08	CA2	TRUE	2
CA4	OK	negbinomial.size	0.319103	1	CA4	TRUE	1
CA9	OK	negbinomial.size	0.0817428	0.394617	CA9	TRUE	1
CACNA1A	OK	negbinomial.size	0.000158507	0.00173006	CACNA1A	TRUE	2
CACYBP	OK	negbinomial.size	6.98567940751789e-77	1.6002936283355e-74	CACYBP	TRUE	2
CADM1	OK	negbinomial.size	0.947262	1	CADM1	TRUE	1
CADM3	OK	negbinomial.size	0.789524	1	CADM3	TRUE	1
CALCRL	OK	negbinomial.size	1.02010225402583e-17	4.47783657839406e-16	CALCRL	TRUE	2
CALU	OK	negbinomial.size	1.44975940692734e-15	5.47463879067959e-14	CALU	TRUE	1
CALY	OK	negbinomial.size	1.14653389230473e-22	6.4964715086194e-21	CALY	TRUE	2
CAMK2N1	OK	negbinomial.size	5.47420364352152e-82	1.34324130826075e-79	CAMK2N1	TRUE	2
CAMK4	OK	negbinomial.size	6.04770215508561e-13	1.8725844397307e-11	CAMK4	TRUE	2
CAPN6	OK	negbinomial.size	0.455933	1	CAPN6	TRUE	1
CARD16	OK	negbinomial.size	0.0168125	0.108396	CARD16	TRUE	1
CARMIL1	OK	negbinomial.size	7.02730182908265e-115	2.4677611722548e-112	CARMIL1	TRUE	2
CARMN	OK	negbinomial.size	1.99906975024299e-40	2.1831554097393e-38	CARMN	TRUE	2
CASQ2	OK	negbinomial.size	0.000693672	0.00664604	CASQ2	TRUE	2
CAVIN1	OK	negbinomial.size	0	0	CAVIN1	TRUE	2
CAVIN2	OK	negbinomial.size	3.34086038784299e-36	3.19616243792907e-34	CAVIN2	TRUE	2
CAVIN3	OK	negbinomial.size	0	0	CAVIN3	TRUE	2
CBLN1	OK	negbinomial.size	0.104434	0.468665	CBLN1	TRUE	1
CCBE1	OK	negbinomial.size	1.65423760355292e-09	3.69995287034176e-08	CCBE1	TRUE	1
CCDC144NL-AS1	OK	negbinomial.size	0.0841315	0.402405	CCDC144NL-AS1	TRUE	1
CCDC146	OK	negbinomial.size	0.00380023	0.0301535	CCDC146	TRUE	2
CCDC153	OK	negbinomial.size	1.64229628584426e-11	4.50901056569927e-10	CCDC153	TRUE	2
CCDC3	OK	negbinomial.size	3.41927339198235e-17	1.4530673048754e-15	CCDC3	TRUE	2
CCDC34	OK	negbinomial.size	0.00561052	0.042259	CCDC34	TRUE	2
CCDC64B	OK	negbinomial.size	0.251135	0.944939	CCDC64B	TRUE	1
CCDC68	OK	negbinomial.size	1.06836733044079e-20	5.50082546915715e-19	CCDC68	TRUE	2
CCDC71L	OK	negbinomial.size	4.48952119053188e-32	3.79377478701358e-30	CCDC71L	TRUE	2
CCDC74A	OK	negbinomial.size	1.0063808792202e-10	2.54722514725371e-09	CCDC74A	TRUE	2
CCDC80	OK	negbinomial.size	0.00626392	0.0466118	CCDC80	TRUE	1
CCDC85B	OK	negbinomial.size	2.54941409829196e-121	9.11648718258123e-119	CCDC85B	TRUE	2
CCL11	OK	negbinomial.size	0.0561957	0.295251	CCL11	TRUE	1
CCL13	OK	negbinomial.size	0.0976727	0.452629	CCL13	TRUE	1
CCL14	OK	negbinomial.size	0.315177	1	CCL14	TRUE	1
CCL15	OK	negbinomial.size	0.886888	1	CCL15	TRUE	1
CCL19	OK	negbinomial.size	0.779789	1	CCL19	TRUE	1
CCL2	OK	negbinomial.size	1.12358671231326e-28	8.35142493581889e-27	CCL2	TRUE	1
CCL20	OK	negbinomial.size	8.95694863392104e-05	0.00102774	CCL20	TRUE	1
CCL21	OK	negbinomial.size	0.0238931	0.144678	CCL21	TRUE	1
CCL26	OK	negbinomial.size	0.00200156	0.017141	CCL26	TRUE	1
CCL28	OK	negbinomial.size	0.814015	1	CCL28	TRUE	1
CCL3	OK	negbinomial.size	0.00143245	0.0126802	CCL3	TRUE	1
CCL3L1	OK	negbinomial.size	7.72344252743586e-33	6.70031489676739e-31	CCL3L1	TRUE	2
CCL3L3	OK	negbinomial.size	0.0119222	0.0812065	CCL3L3	TRUE	1
CCL4	OK	negbinomial.size	4.49288357600508e-26	3.00439175957603e-24	CCL4	TRUE	1
CCL4L2	OK	negbinomial.size	2.6295278640349e-07	4.52935071973674e-06	CCL4L2	TRUE	1
CCL5	OK	negbinomial.size	0.000357937	0.00364938	CCL5	TRUE	1
CCL8	OK	negbinomial.size	1.91973990136388e-82	4.81124557758482e-80	CCL8	TRUE	2
CCN1	OK	negbinomial.size	1.80421147509794e-32	1.54650028234899e-30	CCN1	TRUE	2
CCN2	OK	negbinomial.size	2.83578222845004e-71	6.02552350679176e-69	CCN2	TRUE	2
CCNA2	OK	negbinomial.size	0.000499443	0.00493095	CCNA2	TRUE	2
CCNB1	OK	negbinomial.size	0.00410986	0.0322953	CCNB1	TRUE	1
CCNB2	OK	negbinomial.size	0.0877892	0.416335	CCNB2	TRUE	1
CCND1	OK	negbinomial.size	1.27082689956536e-17	5.54521157180137e-16	CCND1	TRUE	2
CCR10	OK	negbinomial.size	6.27818421022801e-06	8.79140670985725e-05	CCR10	TRUE	2
CCR6	OK	negbinomial.size	0.744476	1	CCR6	TRUE	1
CCR7	OK	negbinomial.size	0.907407	1	CCR7	TRUE	1
CD14	OK	negbinomial.size	0.000119505	0.00133417	CD14	TRUE	1
CD163	OK	negbinomial.size	2.29156301823567e-10	5.63238529775485e-09	CD163	TRUE	2
CD2	OK	negbinomial.size	0.0540647	0.2859	CD2	TRUE	1
CD200	OK	negbinomial.size	2.26704409837358e-16	9.16270166430866e-15	CD200	TRUE	2
CD226	OK	negbinomial.size	0.127401	0.545002	CD226	TRUE	1
CD24	OK	negbinomial.size	0.752773	1	CD24	TRUE	1
CD247	OK	negbinomial.size	0.00163772	0.014335	CD247	TRUE	2
CD248	OK	negbinomial.size	3.29174150926703e-06	4.80568037866481e-05	CD248	TRUE	1
CD302	OK	negbinomial.size	1.14557680149535e-22	6.4964715086194e-21	CD302	TRUE	2
CD34	OK	negbinomial.size	0.030403	0.17796	CD34	TRUE	2
CD36	OK	negbinomial.size	1.12449971911788e-21	6.0668156419198e-20	CD36	TRUE	1
CD37	OK	negbinomial.size	1.71570307131148e-06	2.6134391329107e-05	CD37	TRUE	2
CD3D	OK	negbinomial.size	0.67801	1	CD3D	TRUE	1
CD48	OK	negbinomial.size	5.59168460574442e-05	0.000666648	CD48	TRUE	2
CD52	OK	negbinomial.size	0.713154	1	CD52	TRUE	1
CD53	OK	negbinomial.size	3.50350337089958e-06	5.09580742029777e-05	CD53	TRUE	2
CD55	OK	negbinomial.size	0.00169853	0.0147988	CD55	TRUE	1
CD5L	OK	negbinomial.size	0.385453	1	CD5L	TRUE	1
CD68	OK	negbinomial.size	0.000118576	0.0013248	CD68	TRUE	1
CD69	OK	negbinomial.size	7.26042729112608e-07	1.17491103335565e-05	CD69	TRUE	1
CD7	OK	negbinomial.size	0.475278	1	CD7	TRUE	1
CD70	OK	negbinomial.size	0.661346	1	CD70	TRUE	1
CD74	OK	negbinomial.size	2.54469924418883e-31	2.09598156145301e-29	CD74	TRUE	1
CD81	OK	negbinomial.size	0	0	CD81	TRUE	2
CD82	OK	negbinomial.size	0.0029613	0.0242414	CD82	TRUE	2
CD83	OK	negbinomial.size	0.000304284	0.00314833	CD83	TRUE	1
CD8A	OK	negbinomial.size	0.373337	1	CD8A	TRUE	1
CDC14B	OK	negbinomial.size	0.0248529	0.149564	CDC14B	TRUE	2
CDC20	OK	negbinomial.size	0.0145427	0.0962269	CDC20	TRUE	1
CDC42EP3	OK	negbinomial.size	9.26476315526639e-06	0.00012621	CDC42EP3	TRUE	1
CDC42EP5	OK	negbinomial.size	2.18169866976574e-60	3.77420998490891e-58	CDC42EP5	TRUE	2
CDC45	OK	negbinomial.size	0.0231324	0.140819	CDC45	TRUE	1
CDCA3	OK	negbinomial.size	0.555439	1	CDCA3	TRUE	1
CDH11	OK	negbinomial.size	4.61302920824716e-18	2.05103182651748e-16	CDH11	TRUE	1
CDH13	OK	negbinomial.size	0.00153294	0.0134964	CDH13	TRUE	1
CDH19	OK	negbinomial.size	1.05002939468684e-06	1.65445926521788e-05	CDH19	TRUE	1
CDH2	OK	negbinomial.size	1.30615017034635e-24	8.16622353304497e-23	CDH2	TRUE	1
CDHR5	OK	negbinomial.size	0.625626	1	CDHR5	TRUE	1
CDK1	OK	negbinomial.size	0.000158742	0.00173199	CDK1	TRUE	1
CDK2AP1	OK	negbinomial.size	1.2484656387293e-08	2.53518931382548e-07	CDK2AP1	TRUE	2
CDKN1A	OK	negbinomial.size	1.78328854921262e-33	1.57977276387574e-31	CDKN1A	TRUE	2
CDKN2A	OK	negbinomial.size	0.150316	0.626218	CDKN2A	TRUE	1
CDKN2B	OK	negbinomial.size	0.489556	1	CDKN2B	TRUE	1
CDKN2C	OK	negbinomial.size	2.7064324544734e-08	5.31187186387525e-07	CDKN2C	TRUE	2
CDKN2D	OK	negbinomial.size	1.08112458010748e-10	2.72464765794599e-09	CDKN2D	TRUE	2
CDKN3	OK	negbinomial.size	0.000102514	0.00116218	CDKN3	TRUE	2
CDT1	OK	negbinomial.size	0.0962957	0.447662	CDT1	TRUE	1
CEBPB	OK	negbinomial.size	4.3902596552109e-191	2.71017660505098e-188	CEBPB	TRUE	2
CEBPD	OK	negbinomial.size	0	0	CEBPD	TRUE	2
CEBPG	OK	negbinomial.size	8.69353756106358e-05	0.00100046	CEBPG	TRUE	2
CEMIP	OK	negbinomial.size	0.35799	1	CEMIP	TRUE	1
CEMIP2	OK	negbinomial.size	9.14050151206508e-61	1.6001334661942e-58	CEMIP2	TRUE	2
CEND1	OK	negbinomial.size	0.00764454	0.0555945	CEND1	TRUE	2
CENPA	OK	negbinomial.size	0.00418728	0.0328336	CENPA	TRUE	2
CENPF	OK	negbinomial.size	3.21317722502364e-12	9.37496409758764e-11	CENPF	TRUE	2
CENPK	OK	negbinomial.size	0.0150158	0.0986449	CENPK	TRUE	2
CENPM	OK	negbinomial.size	2.96592437724721e-05	0.000371898	CENPM	TRUE	2
CENPN	OK	negbinomial.size	0.757591	1	CENPN	TRUE	1
CENPW	OK	negbinomial.size	5.93990251495342e-06	8.35361110286434e-05	CENPW	TRUE	1
CENPX	OK	negbinomial.size	8.88957585816979e-111	2.9961446908182e-108	CENPX	TRUE	2
CEP55	OK	negbinomial.size	0.000532104	0.00522651	CEP55	TRUE	2
CERCAM	OK	negbinomial.size	0.0115398	0.0789124	CERCAM	TRUE	1
CERS2	OK	negbinomial.size	0.0629569	0.322684	CERS2	TRUE	1
CES1	OK	negbinomial.size	0.338824	1	CES1	TRUE	1
CES2	OK	negbinomial.size	0.764246	1	CES2	TRUE	2
CES4A	OK	negbinomial.size	0.35022	1	CES4A	TRUE	1
CETP	OK	negbinomial.size	6.4677502587784e-05	0.000760427	CETP	TRUE	2
CFB	OK	negbinomial.size	0.348864	1	CFB	TRUE	1
CFD	OK	negbinomial.size	9.7693758547978e-06	0.000132652	CFD	TRUE	1
CFH	OK	negbinomial.size	5.48886785850378e-27	3.77810628593843e-25	CFH	TRUE	1
CFHR1	OK	negbinomial.size	0.589623	1	CFHR1	TRUE	1
CFI	OK	negbinomial.size	0.000107894	0.00121518	CFI	TRUE	1
CFP	OK	negbinomial.size	0.0008388	0.0078782	CFP	TRUE	1
CGREF1	OK	negbinomial.size	0.0158753	0.103342	CGREF1	TRUE	1
CH17-373J23.1	OK	negbinomial.size	0.854283	1	CH17-373J23.1	TRUE	1
CH25H	OK	negbinomial.size	0.000190349	0.00203965	CH25H	TRUE	2
CHCHD10	OK	negbinomial.size	1.40206384173347e-150	6.22909348473178e-148	CHCHD10	TRUE	2
CHI3L1	OK	negbinomial.size	0.2065	0.807024	CHI3L1	TRUE	1
CHIC2	OK	negbinomial.size	2.68931054290639e-05	0.000339609	CHIC2	TRUE	1
CHN1	OK	negbinomial.size	0.853405	1	CHN1	TRUE	1
CHORDC1	OK	negbinomial.size	2.45957121270281e-06	3.66653669977011e-05	CHORDC1	TRUE	2
CHPF	OK	negbinomial.size	1.85786591325253e-06	2.81463566217243e-05	CHPF	TRUE	1
CHRDL1	OK	negbinomial.size	0.325128	1	CHRDL1	TRUE	1
CHST1	OK	negbinomial.size	0.00321719	0.0260561	CHST1	TRUE	2
CHST2	OK	negbinomial.size	3.31508221617432e-14	1.14092134135882e-12	CHST2	TRUE	2
CHST7	OK	negbinomial.size	4.46074903533087e-22	2.45403965456828e-20	CHST7	TRUE	2
CILP	OK	negbinomial.size	0.0427266	0.237462	CILP	TRUE	1
CILP2	OK	negbinomial.size	0.538214	1	CILP2	TRUE	1
CISD3	OK	negbinomial.size	1.34109762512302e-08	2.71389476277914e-07	CISD3	TRUE	2
CITED2	OK	negbinomial.size	4.7140813135993e-21	2.47943765592853e-19	CITED2	TRUE	1
CITED4	OK	negbinomial.size	1.85409740860188e-96	5.60482177976584e-94	CITED4	TRUE	2
CKAP2	OK	negbinomial.size	0.000449392	0.00448055	CKAP2	TRUE	2
CKAP4	OK	negbinomial.size	8.51295605293098e-11	2.17819505987843e-09	CKAP4	TRUE	1
CKB	OK	negbinomial.size	1.00828990929509e-07	1.84037229164677e-06	CKB	TRUE	2
CKS1B	OK	negbinomial.size	0.000877979	0.00819499	CKS1B	TRUE	1
CKS2	OK	negbinomial.size	0.816097	1	CKS2	TRUE	1
CLDN1	OK	negbinomial.size	7.31420197486188e-15	2.64942170979478e-13	CLDN1	TRUE	2
CLDN11	OK	negbinomial.size	0.765654	1	CLDN11	TRUE	1
CLDN14	OK	negbinomial.size	0.718408	1	CLDN14	TRUE	1
CLDN3	OK	negbinomial.size	0.038651	0.218539	CLDN3	TRUE	1
CLDN4	OK	negbinomial.size	0.0589189	0.305995	CLDN4	TRUE	1
CLDN5	OK	negbinomial.size	0.028637	0.168854	CLDN5	TRUE	1
CLDN6	OK	negbinomial.size	0.0446787	0.245958	CLDN6	TRUE	1
CLEC11A	OK	negbinomial.size	1.64219994993212e-18	7.47723727203176e-17	CLEC11A	TRUE	1
CLEC14A	OK	negbinomial.size	0.013161	0.0884039	CLEC14A	TRUE	1
CLEC1B	OK	negbinomial.size	0.00579776	0.0434795	CLEC1B	TRUE	1
CLEC2B	OK	negbinomial.size	0.0353807	0.202568	CLEC2B	TRUE	1
CLEC3B	OK	negbinomial.size	0.0168559	0.108616	CLEC3B	TRUE	1
CLEC4E	OK	negbinomial.size	0.000561123	0.00547903	CLEC4E	TRUE	2
CLEC4G	OK	negbinomial.size	0.0520358	0.277523	CLEC4G	TRUE	1
CLEC4M	OK	negbinomial.size	0.865952	1	CLEC4M	TRUE	1
CLGN	OK	negbinomial.size	0.676	1	CLGN	TRUE	1
CLIC3	OK	negbinomial.size	0.00217915	0.0184757	CLIC3	TRUE	1
CLMP	OK	negbinomial.size	0.802987	1	CLMP	TRUE	1
CLRN3	OK	negbinomial.size	0.394289	1	CLRN3	TRUE	1
CLU	OK	negbinomial.size	0.00104502	0.00957431	CLU	TRUE	1
CMB9-22P13.1	OK	negbinomial.size	2.45809211239393e-13	7.87731212739575e-12	CMB9-22P13.1	TRUE	2
CMBL	OK	negbinomial.size	0.00233418	0.0196396	CMBL	TRUE	1
CMTM8	OK	negbinomial.size	0.531611	1	CMTM8	TRUE	1
CNKSR3	OK	negbinomial.size	8.23251985756275e-06	0.000113439	CNKSR3	TRUE	1
CNN1	OK	negbinomial.size	1.31812186435227e-41	1.47240489018931e-39	CNN1	TRUE	2
CNTFR	OK	negbinomial.size	0.0453379	0.249048	CNTFR	TRUE	1
COL10A1	OK	negbinomial.size	0.292561	1	COL10A1	TRUE	1
COL11A1	OK	negbinomial.size	0.707818	1	COL11A1	TRUE	1
COL12A1	OK	negbinomial.size	2.15468803488956e-39	2.26861184571092e-37	COL12A1	TRUE	2
COL14A1	OK	negbinomial.size	4.19865104501362e-49	5.79364448317232e-47	COL14A1	TRUE	2
COL15A1	OK	negbinomial.size	0.000541402	0.0053059	COL15A1	TRUE	1
COL16A1	OK	negbinomial.size	0.0266678	0.158759	COL16A1	TRUE	1
COL18A1	OK	negbinomial.size	1.30015951471628e-153	6.00376808980601e-151	COL18A1	TRUE	2
COL1A1	OK	negbinomial.size	4.44700534528476e-147	1.93181206277204e-144	COL1A1	TRUE	1
COL1A2	OK	negbinomial.size	6.12260425977348e-126	2.28700717716188e-123	COL1A2	TRUE	1
COL25A1	OK	negbinomial.size	6.73464160159076e-11	1.74218375264795e-09	COL25A1	TRUE	2
COL3A1	OK	negbinomial.size	2.57688899084798e-257	2.04218452524702e-254	COL3A1	TRUE	1
COL4A1	OK	negbinomial.size	1.04248523353925e-272	8.86036906100134e-270	COL4A1	TRUE	2
COL4A2	OK	negbinomial.size	1.16005708756565e-226	8.29653023174241e-224	COL4A2	TRUE	2
COL4A3	OK	negbinomial.size	0.145976	0.611438	COL4A3	TRUE	2
COL4A4	OK	negbinomial.size	2.88611869542877e-11	7.73566868799911e-10	COL4A4	TRUE	2
COL5A1	OK	negbinomial.size	2.06516231902001e-50	2.93248048907817e-48	COL5A1	TRUE	1
COL5A2	OK	negbinomial.size	2.02159813406133e-58	3.33024220707941e-56	COL5A2	TRUE	1
COL5A3	OK	negbinomial.size	0.0253578	0.152103	COL5A3	TRUE	2
COL6A1	OK	negbinomial.size	1.2978466905232e-22	7.31848261208969e-21	COL6A1	TRUE	1
COL6A2	OK	negbinomial.size	7.29554176109314e-48	9.83556428917947e-46	COL6A2	TRUE	1
COL6A3	OK	negbinomial.size	3.19992018369878e-51	4.6450326527974e-49	COL6A3	TRUE	1
COL6A6	OK	negbinomial.size	0.096813	0.449568	COL6A6	TRUE	1
COL8A1	OK	negbinomial.size	6.01484354102649e-07	9.84758513298433e-06	COL8A1	TRUE	1
COL8A2	OK	negbinomial.size	0.390628	1	COL8A2	TRUE	1
COL9A1	OK	negbinomial.size	0.00357984	0.0285944	COL9A1	TRUE	2
COLEC10	OK	negbinomial.size	5.00562355914903e-27	3.46173105691385e-25	COLEC10	TRUE	1
COLEC11	OK	negbinomial.size	4.10939363715362e-78	9.5255094802717e-76	COLEC11	TRUE	1
COMP	OK	negbinomial.size	0.0568031	0.297749	COMP	TRUE	1
COPS9	OK	negbinomial.size	0	0	COPS9	TRUE	2
COPZ2	OK	negbinomial.size	2.71612919676646e-26	1.82251026023306e-24	COPZ2	TRUE	2
CORIN	OK	negbinomial.size	0.834647	1	CORIN	TRUE	1
CORO1A	OK	negbinomial.size	0.109916	0.484117	CORO1A	TRUE	1
COTL1	OK	negbinomial.size	5.7211870584583e-15	2.08656103882641e-13	COTL1	TRUE	1
COX4I2	OK	negbinomial.size	3.70483160274202e-13	1.16811746958498e-11	COX4I2	TRUE	2
COX7B2	OK	negbinomial.size	0.48459	1	COX7B2	TRUE	1
CP	OK	negbinomial.size	0.0890086	0.420445	CP	TRUE	1
CPA4	OK	negbinomial.size	0.38759	1	CPA4	TRUE	1
CPB2	OK	negbinomial.size	0.00631897	0.0469797	CPB2	TRUE	1
CPE	OK	negbinomial.size	1.36256231703483e-22	7.66131036265651e-21	CPE	TRUE	2
CPM	OK	negbinomial.size	1.70811981869504e-12	5.10867686906565e-11	CPM	TRUE	1
CPXM1	OK	negbinomial.size	0.00292836	0.0239986	CPXM1	TRUE	1
CPXM2	OK	negbinomial.size	0.036474	0.207974	CPXM2	TRUE	1
CRABP1	OK	negbinomial.size	0.524807	1	CRABP1	TRUE	1
CRABP2	OK	negbinomial.size	0.00267882	0.0221798	CRABP2	TRUE	1
CREB3L1	OK	negbinomial.size	0.830069	1	CREB3L1	TRUE	1
CREB5	OK	negbinomial.size	2.57134428169031e-14	8.93873653821746e-13	CREB5	TRUE	2
CREM	OK	negbinomial.size	3.06126120508433e-54	4.71201216199923e-52	CREM	TRUE	2
CRHBP	OK	negbinomial.size	5.54233727034571e-08	1.04143021217374e-06	CRHBP	TRUE	1
CRIP1	OK	negbinomial.size	5.53559894605045e-06	7.81876686394818e-05	CRIP1	TRUE	2
CRLF1	OK	negbinomial.size	0.0376491	0.213759	CRLF1	TRUE	1
CRP	OK	negbinomial.size	7.42865336664002e-10	1.73084376911642e-08	CRP	TRUE	2
CRYAB	OK	negbinomial.size	0	0	CRYAB	TRUE	2
CRYBG1	OK	negbinomial.size	1.48588286082306e-18	6.7865732377701e-17	CRYBG1	TRUE	2
CSAG1	OK	negbinomial.size	0.279773	1	CSAG1	TRUE	1
CSDC2	OK	negbinomial.size	0.513661	1	CSDC2	TRUE	2
CSRNP1	OK	negbinomial.size	0.0379488	0.215129	CSRNP1	TRUE	2
CSRP2	OK	negbinomial.size	0.0018194	0.0157373	CSRP2	TRUE	2
CST1	OK	negbinomial.size	2.34245717122457e-09	5.14699890619952e-08	CST1	TRUE	1
CST2	OK	negbinomial.size	0.000288291	0.0029982	CST2	TRUE	1
CST3	OK	negbinomial.size	1.1644860657018e-151	5.25317579408326e-149	CST3	TRUE	1
CST4	OK	negbinomial.size	0.112937	0.493974	CST4	TRUE	1
CST7	OK	negbinomial.size	0.0639425	0.327057	CST7	TRUE	1
CSTA	OK	negbinomial.size	0.0459517	0.251666	CSTA	TRUE	1
CSTB	OK	negbinomial.size	0.00164383	0.0143827	CSTB	TRUE	1
CTA-276F8.1	OK	negbinomial.size	3.00131895545802e-23	1.76365080303443e-21	CTA-276F8.1	TRUE	2
CTAG2	OK	negbinomial.size	0.0294732	0.173192	CTAG2	TRUE	1
CTC-425F1.4	OK	negbinomial.size	0.0508405	0.272237	CTC-425F1.4	TRUE	1
CTD-2034I4.2	OK	negbinomial.size	0.825497	1	CTD-2034I4.2	TRUE	1
CTD-2339F6.1	OK	negbinomial.size	0.676703	1	CTD-2339F6.1	TRUE	1
CTD-2521M24.8	OK	negbinomial.size	3.18258531345788e-24	1.96259427663236e-22	CTD-2521M24.8	TRUE	2
CTD-3064M3.7	OK	negbinomial.size	6.05967581006509e-100	1.86057428210088e-97	CTD-3064M3.7	TRUE	2
CTD-3252C9.4	OK	negbinomial.size	3.70552875156989e-56	5.95371872974839e-54	CTD-3252C9.4	TRUE	1
CTGF	OK	negbinomial.size	1.98782273059448e-20	1.0006511934396e-18	CTGF	TRUE	1
CTH	OK	negbinomial.size	0.0886101	0.419245	CTH	TRUE	2
CTHRC1	OK	negbinomial.size	0.0143436	0.0951213	CTHRC1	TRUE	1
CTLA4	OK	negbinomial.size	0.654973	1	CTLA4	TRUE	1
CTSB	OK	negbinomial.size	0.803009	1	CTSB	TRUE	1
CTSC	OK	negbinomial.size	2.76370602483575e-05	0.000348404	CTSC	TRUE	1
CTSD	OK	negbinomial.size	9.21524335647238e-14	3.06018089830307e-12	CTSD	TRUE	1
CTSH	OK	negbinomial.size	0.0170593	0.109686	CTSH	TRUE	1
CTSK	OK	negbinomial.size	0.414058	1	CTSK	TRUE	1
CTSS	OK	negbinomial.size	4.40325174452015e-13	1.37942680853303e-11	CTSS	TRUE	1
CTSZ	OK	negbinomial.size	1.02317938977669e-56	1.65301254307036e-54	CTSZ	TRUE	2
CTXN1	OK	negbinomial.size	1.10186606167162e-20	5.66832764795896e-19	CTXN1	TRUE	2
CX3CL1	OK	negbinomial.size	1.25416079771527e-39	1.33002278448485e-37	CX3CL1	TRUE	2
CXADR	OK	negbinomial.size	0.0934347	0.436877	CXADR	TRUE	1
CXCL1	OK	negbinomial.size	0.0473723	0.257403	CXCL1	TRUE	1
CXCL10	OK	negbinomial.size	0.178917	0.721734	CXCL10	TRUE	1
CXCL11	OK	negbinomial.size	0.941246	1	CXCL11	TRUE	1
CXCL12	OK	negbinomial.size	2.96012485657908e-52	4.3948486636476e-50	CXCL12	TRUE	1
CXCL14	OK	negbinomial.size	9.59895183564536e-21	4.96849541395783e-19	CXCL14	TRUE	1
CXCL2	OK	negbinomial.size	0.280855	1	CXCL2	TRUE	1
CXCL3	OK	negbinomial.size	0.205441	0.803742	CXCL3	TRUE	1
CXCL6	OK	negbinomial.size	0.63153	1	CXCL6	TRUE	1
CXCL8	OK	negbinomial.size	0.000640564	0.00618369	CXCL8	TRUE	1
CXCL9	OK	negbinomial.size	6.73473239603219e-07	1.09588896050307e-05	CXCL9	TRUE	1
CXCR4	OK	negbinomial.size	8.11916422623893e-09	1.68667511883734e-07	CXCR4	TRUE	1
CYB5A	OK	negbinomial.size	4.1861726606611e-05	0.000510603	CYB5A	TRUE	1
CYB5D2	OK	negbinomial.size	0.052809	0.280727	CYB5D2	TRUE	2
CYBA	OK	negbinomial.size	1.19568353974554e-61	2.1184550207969e-59	CYBA	TRUE	1
CYBC1	OK	negbinomial.size	1.14813699848425e-50	1.65436103872503e-48	CYBC1	TRUE	2
CYC1	OK	negbinomial.size	7.37925907884821e-28	5.29689900463957e-26	CYC1	TRUE	2
CYFIP2	OK	negbinomial.size	1.32708208393475e-05	0.000176558	CYFIP2	TRUE	2
CYGB	OK	negbinomial.size	1.88647602649229e-18	8.56287821777404e-17	CYGB	TRUE	1
CYP17A1	OK	negbinomial.size	0.0188102	0.11918	CYP17A1	TRUE	1
CYP1B1	OK	negbinomial.size	2.37128493936693e-07	4.11431968251993e-06	CYP1B1	TRUE	1
CYP2A7	OK	negbinomial.size	0.18993	0.756583	CYP2A7	TRUE	1
CYP2B6	OK	negbinomial.size	0.612009	1	CYP2B6	TRUE	1
CYP2C8	OK	negbinomial.size	0.522657	1	CYP2C8	TRUE	1
CYP2C9	OK	negbinomial.size	0.342841	1	CYP2C9	TRUE	1
CYP2D6	OK	negbinomial.size	0.835255	1	CYP2D6	TRUE	1
CYP2E1	OK	negbinomial.size	0.02104	0.130557	CYP2E1	TRUE	1
CYP2J2	OK	negbinomial.size	0.944125	1	CYP2J2	TRUE	1
CYP3A4	OK	negbinomial.size	0.147151	0.615352	CYP3A4	TRUE	1
CYP3A5	OK	negbinomial.size	0.378646	1	CYP3A5	TRUE	1
CYP4A11	OK	negbinomial.size	0.841941	1	CYP4A11	TRUE	1
CYP4F3	OK	negbinomial.size	0.841896	1	CYP4F3	TRUE	1
CYR61	OK	negbinomial.size	0.0352988	0.202181	CYR61	TRUE	1
CYSLTR2	OK	negbinomial.size	8.80239017666828e-21	4.57638450275453e-19	CYSLTR2	TRUE	2
CYTIP	OK	negbinomial.size	6.32566017690005e-09	1.32488693240823e-07	CYTIP	TRUE	2
CYTL1	OK	negbinomial.size	0.927267	1	CYTL1	TRUE	1
CYTOR	OK	negbinomial.size	0	0	CYTOR	TRUE	2
DAAM1	OK	negbinomial.size	0.000593916	0.00577232	DAAM1	TRUE	1
DAB2	OK	negbinomial.size	0.0710153	0.35538	DAB2	TRUE	1
DACH1	OK	negbinomial.size	3.58651806719103e-08	6.9142456295338e-07	DACH1	TRUE	1
DAP	OK	negbinomial.size	2.67035206115335e-25	1.72090985303668e-23	DAP	TRUE	2
DBH	OK	negbinomial.size	2.5854253147674e-12	7.60392515469077e-11	DBH	TRUE	1
DBNDD2	OK	negbinomial.size	5.6926759706011e-09	1.19830216186612e-07	DBNDD2	TRUE	2
DCAF4L2	OK	negbinomial.size	0.422871	1	DCAF4L2	TRUE	1
DCBLD2	OK	negbinomial.size	2.53758713595841e-19	1.21582350970818e-17	DCBLD2	TRUE	2
DCN	OK	negbinomial.size	5.37763344176269e-25	3.416807293523e-23	DCN	TRUE	1
DCXR	OK	negbinomial.size	7.01766304446726e-05	0.000818355	DCXR	TRUE	1
DDIT3	OK	negbinomial.size	5.91971272434481e-06	8.32921191744724e-05	DDIT3	TRUE	2
DDIT4	OK	negbinomial.size	0.720917	1	DDIT4	TRUE	1
DDIT4L	OK	negbinomial.size	0.000596464	0.00579229	DDIT4L	TRUE	2
DEDD2	OK	negbinomial.size	0.439035	1	DEDD2	TRUE	1
DEFB1	OK	negbinomial.size	0.00561861	0.0423037	DEFB1	TRUE	1
DEPDC1	OK	negbinomial.size	0.00018589	0.00199588	DEPDC1	TRUE	1
DEPP1	OK	negbinomial.size	0	0	DEPP1	TRUE	2
DEPTOR	OK	negbinomial.size	0.0189994	0.120118	DEPTOR	TRUE	1
DES	OK	negbinomial.size	6.27907710757214e-26	4.16557100648833e-24	DES	TRUE	2
DHCR24	OK	negbinomial.size	0.835343	1	DHCR24	TRUE	1
DHRS3	OK	negbinomial.size	0.0557462	0.293214	DHRS3	TRUE	1
DICER1-AS1	OK	negbinomial.size	0.60366	1	DICER1-AS1	TRUE	2
DIO1	OK	negbinomial.size	0.922025	1	DIO1	TRUE	1
DIO2	OK	negbinomial.size	0.312685	1	DIO2	TRUE	1
DIO3	OK	negbinomial.size	0.332695	1	DIO3	TRUE	1
DIO3OS	OK	negbinomial.size	0.921729	1	DIO3OS	TRUE	1
DIRAS3	OK	negbinomial.size	0.512475	1	DIRAS3	TRUE	1
DKK1	OK	negbinomial.size	0.683833	1	DKK1	TRUE	1
DKK2	OK	negbinomial.size	0.819327	1	DKK2	TRUE	1
DKK3	OK	negbinomial.size	1.48391409046477e-05	0.000196	DKK3	TRUE	2
DLGAP5	OK	negbinomial.size	0.000883266	0.00823778	DLGAP5	TRUE	1
DLX5	OK	negbinomial.size	0.575859	1	DLX5	TRUE	1
DMAC1	OK	negbinomial.size	8.49657981181801e-115	2.96596382776231e-112	DMAC1	TRUE	2
DMKN	OK	negbinomial.size	0.46245	1	DMKN	TRUE	1
DNAH14	OK	negbinomial.size	0.149119	0.621938	DNAH14	TRUE	1
DNAJA1	OK	negbinomial.size	4.39549253567178e-24	2.67677735985952e-22	DNAJA1	TRUE	1
DNAJA4	OK	negbinomial.size	4.97805237084993e-59	8.31731855522776e-57	DNAJA4	TRUE	2
DNAJB1	OK	negbinomial.size	2.53768003602238e-292	2.3622578684529e-289	DNAJB1	TRUE	2
DNAJB4	OK	negbinomial.size	1.15807483584286e-13	3.82190763916739e-12	DNAJB4	TRUE	2
DNAJC18	OK	negbinomial.size	0.123849	0.532136	DNAJC18	TRUE	2
DNAJC27	OK	negbinomial.size	0.242375	0.917865	DNAJC27	TRUE	2
DNAJC3-AS1	OK	negbinomial.size	6.55481690640923e-16	2.54911961191227e-14	DNAJC3-AS1	TRUE	2
DNASE1L3	OK	negbinomial.size	3.87556758662319e-05	0.000475387	DNASE1L3	TRUE	1
DOK2	OK	negbinomial.size	0.286798	1	DOK2	TRUE	1
DOK5	OK	negbinomial.size	0.816948	1	DOK5	TRUE	1
DONSON	OK	negbinomial.size	8.39911597930119e-323	8.34872128342538e-320	DONSON	TRUE	2
DPEP1	OK	negbinomial.size	0.655093	1	DPEP1	TRUE	1
DPT	OK	negbinomial.size	0.00510902	0.0389115	DPT	TRUE	1
DPYSL3	OK	negbinomial.size	0.00131025	0.0117062	DPYSL3	TRUE	1
DRAIC	OK	negbinomial.size	0.0913626	0.428911	DRAIC	TRUE	1
DRAM1	OK	negbinomial.size	0.000555839	0.00543377	DRAM1	TRUE	1
DSCR8	OK	negbinomial.size	0.140617	0.592081	DSCR8	TRUE	1
DUOXA1	OK	negbinomial.size	3.82448246855311e-06	5.53521160829953e-05	DUOXA1	TRUE	2
DUSP1	OK	negbinomial.size	2.16565041907494e-59	3.66007402958645e-57	DUSP1	TRUE	1
DUSP10	OK	negbinomial.size	0.973989	1	DUSP10	TRUE	1
DUSP2	OK	negbinomial.size	6.24261691808815e-26	4.14607326343465e-24	DUSP2	TRUE	2
DUSP23	OK	negbinomial.size	0.836853	1	DUSP23	TRUE	1
DUSP26	OK	negbinomial.size	2.27163974621898e-11	6.14768402939605e-10	DUSP26	TRUE	2
DUSP5	OK	negbinomial.size	9.16000708227365e-06	0.000124986	DUSP5	TRUE	2
DUSP6	OK	negbinomial.size	1.29894618079667e-18	5.95130459162663e-17	DUSP6	TRUE	2
EBF2	OK	negbinomial.size	0.00694236	0.051045	EBF2	TRUE	2
ECM1	OK	negbinomial.size	8.29559828761613e-14	2.7720533423205e-12	ECM1	TRUE	1
ECPAS	OK	negbinomial.size	2.43578898346751e-67	4.80965807863475e-65	ECPAS	TRUE	2
ECSCR.1	OK	negbinomial.size	0.544943	1	ECSCR.1	TRUE	1
EDIL3	OK	negbinomial.size	1.0045745550273e-38	1.03538268505406e-36	EDIL3	TRUE	2
EDNRB	OK	negbinomial.size	1.18288058783298e-12	3.57761898264388e-11	EDNRB	TRUE	2
EEF1G	OK	negbinomial.size	3.80975385861701e-08	7.32294379018665e-07	EEF1G	TRUE	1
EFCC1	OK	negbinomial.size	0.201429	0.790986	EFCC1	TRUE	1
EFEMP1	OK	negbinomial.size	0.0940189	0.439167	EFEMP1	TRUE	1
EFEMP2	OK	negbinomial.size	1.884887943252e-11	5.13658240855081e-10	EFEMP2	TRUE	1
EFNA1	OK	negbinomial.size	1.4046365198987e-07	2.51911035808744e-06	EFNA1	TRUE	2
EGFL6	OK	negbinomial.size	6.73758549128529e-22	3.67217194364708e-20	EGFL6	TRUE	2
EGFL7	OK	negbinomial.size	0.000682616	0.00654974	EGFL7	TRUE	1
EGFLAM	OK	negbinomial.size	0.244963	0.925762	EGFLAM	TRUE	1
EGLN1	OK	negbinomial.size	5.72504396931952e-14	1.93401614965866e-12	EGLN1	TRUE	2
EGLN3	OK	negbinomial.size	0.23855	0.906837	EGLN3	TRUE	1
EGOT	OK	negbinomial.size	0.375193	1	EGOT	TRUE	1
EGR1	OK	negbinomial.size	1.54095051353525e-38	1.56890699420616e-36	EGR1	TRUE	2
EGR2	OK	negbinomial.size	0.36845	1	EGR2	TRUE	1
EGR3	OK	negbinomial.size	0.0369246	0.210189	EGR3	TRUE	2
EGR4	OK	negbinomial.size	0.6665	1	EGR4	TRUE	1
EIF2B5	OK	negbinomial.size	2.33039197037359e-08	4.59690000344968e-07	EIF2B5	TRUE	2
EIF4A3	OK	negbinomial.size	9.55872531167353e-15	3.44119979068812e-13	EIF4A3	TRUE	2
EIF4EBP1	OK	negbinomial.size	3.43070530461197e-05	0.000425267	EIF4EBP1	TRUE	2
EIF5A	OK	negbinomial.size	4.55704158085947e-29	3.43506045642035e-27	EIF5A	TRUE	2
EIF5AL1	OK	negbinomial.size	0.721044	1	EIF5AL1	TRUE	1
ELAVL3	OK	negbinomial.size	0.00015954	0.00174005	ELAVL3	TRUE	2
ELF3	OK	negbinomial.size	0.0207893	0.129453	ELF3	TRUE	1
ELL2	OK	negbinomial.size	5.05533584682885e-27	3.49199258818938e-25	ELL2	TRUE	2
ELN	OK	negbinomial.size	2.71700045818579e-60	4.68642623147958e-58	ELN	TRUE	2
ELOB	OK	negbinomial.size	0	0	ELOB	TRUE	2
ELOC	OK	negbinomial.size	5.21089080035152e-241	3.91785501264891e-238	ELOC	TRUE	2
EMILIN1	OK	negbinomial.size	8.38391092759912e-44	1.00341725785521e-41	EMILIN1	TRUE	1
EMP1	OK	negbinomial.size	0.0513784	0.274666	EMP1	TRUE	1
EMP3	OK	negbinomial.size	0.499669	1	EMP3	TRUE	1
ENAH	OK	negbinomial.size	3.38682655800714e-23	1.98223995503322e-21	ENAH	TRUE	2
ENC1	OK	negbinomial.size	2.18699289650665e-43	2.57542567099664e-41	ENC1	TRUE	2
ENG	OK	negbinomial.size	0.00887777	0.0632609	ENG	TRUE	1
ENO1	OK	negbinomial.size	0.897272	1	ENO1	TRUE	1
ENPP1	OK	negbinomial.size	0.00474969	0.0365833	ENPP1	TRUE	1
EPCAM	OK	negbinomial.size	0.419873	1	EPCAM	TRUE	1
EPHB2	OK	negbinomial.size	0.555665	1	EPHB2	TRUE	1
EPHB6	OK	negbinomial.size	6.47214943742234e-17	2.71695922517991e-15	EPHB6	TRUE	2
EPHX1	OK	negbinomial.size	0.819075	1	EPHX1	TRUE	1
EPS8L1	OK	negbinomial.size	0.675963	1	EPS8L1	TRUE	2
EPSTI1	OK	negbinomial.size	0.963855	1	EPSTI1	TRUE	1
ERBB3	OK	negbinomial.size	0.724402	1	ERBB3	TRUE	1
ERBB4	OK	negbinomial.size	0.00860851	0.0616568	ERBB4	TRUE	2
ERBIN	OK	negbinomial.size	1.93789206157406e-92	5.62612276985202e-90	ERBIN	TRUE	2
EREG	OK	negbinomial.size	5.36871284431359e-09	1.13377084895488e-07	EREG	TRUE	2
ERFE	OK	negbinomial.size	5.21549676872251e-09	1.10260565249363e-07	ERFE	TRUE	2
ERO1A	OK	negbinomial.size	8.31112592769862e-06	0.000114361	ERO1A	TRUE	1
ERRFI1	OK	negbinomial.size	4.59293762914847e-08	8.73954663404972e-07	ERRFI1	TRUE	1
ESCO2	OK	negbinomial.size	0.358675	1	ESCO2	TRUE	1
ETS2	OK	negbinomial.size	3.13714482150794e-17	1.33607740056161e-15	ETS2	TRUE	2
EVA1A	OK	negbinomial.size	0.685825	1	EVA1A	TRUE	1
EVA1B	OK	negbinomial.size	1.23066893565421e-144	5.22989708198849e-142	EVA1B	TRUE	2
EVI2A	OK	negbinomial.size	0.448946	1	EVI2A	TRUE	1
EVI2B	OK	negbinomial.size	0.000106748	0.00120412	EVI2B	TRUE	2
EXO1	OK	negbinomial.size	0.589724	1	EXO1	TRUE	1
F12	OK	negbinomial.size	0.0194663	0.122726	F12	TRUE	1
F2	OK	negbinomial.size	0.85545	1	F2	TRUE	1
F2R	OK	negbinomial.size	3.69792302082729e-20	1.84880388368642e-18	F2R	TRUE	1
F2RL2	OK	negbinomial.size	0.442385	1	F2RL2	TRUE	1
F3	OK	negbinomial.size	4.00732724864624e-10	9.63549432131441e-09	F3	TRUE	1
F5	OK	negbinomial.size	5.29617755920063e-09	1.11885566627997e-07	F5	TRUE	2
F9	OK	negbinomial.size	0.0668269	0.338785	F9	TRUE	2
FABP1	OK	negbinomial.size	2.97178231075979e-31	2.43748494565745e-29	FABP1	TRUE	1
FABP4	OK	negbinomial.size	1.73918979775822e-08	3.46803079529177e-07	FABP4	TRUE	1
FABP5	OK	negbinomial.size	1.87693993701078e-11	5.11730091148291e-10	FABP5	TRUE	2
FADS3	OK	negbinomial.size	2.24779713008594e-11	6.08877887731594e-10	FADS3	TRUE	2
FADS6	OK	negbinomial.size	2.06993199357143e-09	4.57045036758271e-08	FADS6	TRUE	2
FAM101B	OK	negbinomial.size	0.0284041	0.167716	FAM101B	TRUE	1
FAM107B	OK	negbinomial.size	2.34651285668754e-05	0.00029922	FAM107B	TRUE	2
FAM111B	OK	negbinomial.size	0.741432	1	FAM111B	TRUE	1
FAM133A	OK	negbinomial.size	0.829221	1	FAM133A	TRUE	1
FAM134B	OK	negbinomial.size	0.866239	1	FAM134B	TRUE	1
FAM150A	OK	negbinomial.size	0.263918	0.98332	FAM150A	TRUE	1
FAM153A	OK	negbinomial.size	0.563098	1	FAM153A	TRUE	1
FAM153B	OK	negbinomial.size	0.940899	1	FAM153B	TRUE	1
FAM162A	OK	negbinomial.size	0.126448	0.541755	FAM162A	TRUE	1
FAM162B	OK	negbinomial.size	9.03244139223951e-24	5.38868286315245e-22	FAM162B	TRUE	2
FAM167B	OK	negbinomial.size	0.0218766	0.134594	FAM167B	TRUE	1
FAM180A	OK	negbinomial.size	4.57567747072503e-06	6.5464895162398e-05	FAM180A	TRUE	1
FAM195A	OK	negbinomial.size	0.00534581	0.0404262	FAM195A	TRUE	1
FAM198B	OK	negbinomial.size	0.161119	0.662472	FAM198B	TRUE	1
FAM213A	OK	negbinomial.size	3.13310126101084e-06	4.59581599429667e-05	FAM213A	TRUE	1
FAM241A	OK	negbinomial.size	1.47646109882733e-102	4.73153339566825e-100	FAM241A	TRUE	2
FAM26F	OK	negbinomial.size	0.635304	1	FAM26F	TRUE	1
FAM43A	OK	negbinomial.size	0.0312323	0.182178	FAM43A	TRUE	1
FAM46A	OK	negbinomial.size	1.81375167312423e-43	2.14450538045101e-41	FAM46A	TRUE	2
FAM46B	OK	negbinomial.size	0.025476	0.15277	FAM46B	TRUE	2
FAM46C	OK	negbinomial.size	3.67842415683437e-15	1.35079013573921e-13	FAM46C	TRUE	2
FAM64A	OK	negbinomial.size	0.782306	1	FAM64A	TRUE	1
FAM83D	OK	negbinomial.size	0.0952669	0.443795	FAM83D	TRUE	1
FAM95B1	OK	negbinomial.size	0.924487	1	FAM95B1	TRUE	1
FAP	OK	negbinomial.size	3.63566844942536e-05	0.000448338	FAP	TRUE	1
FAT1	OK	negbinomial.size	2.1978606920492e-63	4.0279231339133e-61	FAT1	TRUE	2
FBH1	OK	negbinomial.size	4.84794827514895e-67	9.41416975483808e-65	FBH1	TRUE	2
FBLN1	OK	negbinomial.size	5.63050614792025e-07	9.24156263769334e-06	FBLN1	TRUE	1
FBLN2	OK	negbinomial.size	0.000985353	0.00909916	FBLN2	TRUE	1
FBLN5	OK	negbinomial.size	0.0108991	0.0752331	FBLN5	TRUE	1
FBN1	OK	negbinomial.size	5.155386247535e-44	6.19544316571086e-42	FBN1	TRUE	1
FBN2	OK	negbinomial.size	0.676131	1	FBN2	TRUE	1
FBXO32	OK	negbinomial.size	2.51764038949723e-38	2.52388069473616e-36	FBXO32	TRUE	2
FCER1G	OK	negbinomial.size	4.3600530703199e-07	7.29724064808535e-06	FCER1G	TRUE	1
FCGR1A	OK	negbinomial.size	2.2931654244139e-06	3.42805726012626e-05	FCGR1A	TRUE	2
FCGR2B	OK	negbinomial.size	0.00552664	0.0416808	FCGR2B	TRUE	1
FCGR3A	OK	negbinomial.size	0.000183775	0.0019757	FCGR3A	TRUE	1
FCN2	OK	negbinomial.size	0.00172565	0.0150127	FCN2	TRUE	1
FCN3	OK	negbinomial.size	1.88444248902209e-08	3.74747812033572e-07	FCN3	TRUE	1
FDX1	OK	negbinomial.size	1.302150582042e-20	6.63463257027393e-19	FDX1	TRUE	2
FGA	OK	negbinomial.size	0.00112999	0.0102583	FGA	TRUE	1
FGB	OK	negbinomial.size	0.369193	1	FGB	TRUE	1
FGD2	OK	negbinomial.size	0.00101532	0.0093387	FGD2	TRUE	2
FGF19	OK	negbinomial.size	0.135949	0.575065	FGF19	TRUE	1
FGF7	OK	negbinomial.size	0.000445732	0.00444659	FGF7	TRUE	1
FGFR2	OK	negbinomial.size	9.11202508714216e-11	2.32034177696679e-09	FGFR2	TRUE	1
FGG	OK	negbinomial.size	0.126921	0.543424	FGG	TRUE	1
FGGY	OK	negbinomial.size	0.657698	1	FGGY	TRUE	1
FGL1	OK	negbinomial.size	0.474816	1	FGL1	TRUE	1
FGL2	OK	negbinomial.size	5.84809179496513e-06	8.23436598597191e-05	FGL2	TRUE	1
FHL1	OK	negbinomial.size	6.06408648366416e-06	8.50582042177672e-05	FHL1	TRUE	2
FHL2	OK	negbinomial.size	0.00340751	0.0273877	FHL2	TRUE	1
FHL5	OK	negbinomial.size	2.65094429923762e-36	2.54860046604574e-34	FHL5	TRUE	2
FIBIN	OK	negbinomial.size	0.00349757	0.0280135	FIBIN	TRUE	1
FJX1	OK	negbinomial.size	1.7863791005732e-09	3.97881512924858e-08	FJX1	TRUE	2
FKBP10	OK	negbinomial.size	0.709611	1	FKBP10	TRUE	1
FKBP11	OK	negbinomial.size	0.433789	1	FKBP11	TRUE	1
FKBP4	OK	negbinomial.size	0.0254769	0.15277	FKBP4	TRUE	1
FKBP5	OK	negbinomial.size	8.89844990138412e-211	5.86347858951316e-208	FKBP5	TRUE	2
FLNA	OK	negbinomial.size	1.63133629194411e-44	1.98073947911102e-42	FLNA	TRUE	2
FLNB	OK	negbinomial.size	0.0740073	0.367343	FLNB	TRUE	1
FLRT2	OK	negbinomial.size	0.220417	0.850644	FLRT2	TRUE	1
FLRT3	OK	negbinomial.size	0.513482	1	FLRT3	TRUE	1
FLT1	OK	negbinomial.size	0.884814	1	FLT1	TRUE	1
FLVCR1-AS1	OK	negbinomial.size	0.00413895	0.0324851	FLVCR1-AS1	TRUE	2
FMC1	OK	negbinomial.size	1.22587370858209e-124	4.49321022748727e-122	FMC1	TRUE	2
FMO1	OK	negbinomial.size	0.636489	1	FMO1	TRUE	1
FMO2	OK	negbinomial.size	5.02704516281023e-16	1.96803113199604e-14	FMO2	TRUE	1
FMO3	OK	negbinomial.size	0.0164595	0.106416	FMO3	TRUE	1
FMO5	OK	negbinomial.size	0.00643637	0.0477014	FMO5	TRUE	1
FMOD	OK	negbinomial.size	0.0563113	0.295727	FMOD	TRUE	1
FN1	OK	negbinomial.size	3.31476399209099e-206	2.15993704795751e-203	FN1	TRUE	1
FNDC1	OK	negbinomial.size	6.26011829554895e-08	1.16807075228275e-06	FNDC1	TRUE	1
FOLH1	OK	negbinomial.size	0.220653	0.85116	FOLH1	TRUE	1
FOLR2	OK	negbinomial.size	0.000627405	0.00606464	FOLR2	TRUE	1
FOS	OK	negbinomial.size	1.67510806758409e-28	1.23103649904097e-26	FOS	TRUE	2
FOSB	OK	negbinomial.size	1.24315783406409e-06	1.9405108112507e-05	FOSB	TRUE	2
FOSL1	OK	negbinomial.size	0.88916	1	FOSL1	TRUE	1
FOXC1	OK	negbinomial.size	6.59922553121265e-29	4.95533394722107e-27	FOXC1	TRUE	2
FOXS1	OK	negbinomial.size	0.781941	1	FOXS1	TRUE	2
FRMD3	OK	negbinomial.size	0.000908794	0.0084557	FRMD3	TRUE	2
FSCN1	OK	negbinomial.size	0.0461764	0.252637	FSCN1	TRUE	1
FST	OK	negbinomial.size	0.0654678	0.332913	FST	TRUE	1
FSTL1	OK	negbinomial.size	7.74275810507674e-35	7.20752458844802e-33	FSTL1	TRUE	1
FSTL3	OK	negbinomial.size	2.1028733963346e-10	5.18163908941355e-09	FSTL3	TRUE	2
FTCD	OK	negbinomial.size	0.735792	1	FTCD	TRUE	1
FTH1	OK	negbinomial.size	1.66271347360775e-166	8.78466951889428e-164	FTH1	TRUE	1
FTL	OK	negbinomial.size	1.03703233044125e-41	1.16507205016718e-39	FTL	TRUE	1
FXYD5	OK	negbinomial.size	0.924909	1	FXYD5	TRUE	1
FXYD6	OK	negbinomial.size	0.68949	1	FXYD6	TRUE	1
FYB	OK	negbinomial.size	0.276877	1	FYB	TRUE	1
FYB1	OK	negbinomial.size	1.61923166430508e-18	7.37838702044845e-17	FYB1	TRUE	2
FYN	OK	negbinomial.size	1.42444412722379e-14	5.0383911846224e-13	FYN	TRUE	2
FZD10	OK	negbinomial.size	0.126127	0.540497	FZD10	TRUE	2
FZD5	OK	negbinomial.size	0.0399685	0.224753	FZD5	TRUE	1
G0S2	OK	negbinomial.size	3.94750826788011e-09	8.48924174440151e-08	G0S2	TRUE	1
GABARAP	OK	negbinomial.size	1.10362923328487e-08	2.25434818481335e-07	GABARAP	TRUE	1
GABBR2	OK	negbinomial.size	0.809877	1	GABBR2	TRUE	1
GADD45A	OK	negbinomial.size	1.42669691354998e-33	1.26963035652714e-31	GADD45A	TRUE	2
GADD45B	OK	negbinomial.size	3.28506096196034e-31	2.6794492366365e-29	GADD45B	TRUE	2
GADD45G	OK	negbinomial.size	5.79942570419311e-67	1.11510596859805e-64	GADD45G	TRUE	2
GAGE1	OK	negbinomial.size	0.0180701	0.115012	GAGE1	TRUE	1
GAGE2A	OK	negbinomial.size	0.138312	0.584009	GAGE2A	TRUE	1
GAL	OK	negbinomial.size	0.381602	1	GAL	TRUE	1
GALK1	OK	negbinomial.size	0.000213364	0.00226967	GALK1	TRUE	1
GALNT14	OK	negbinomial.size	0.00659838	0.0487603	GALNT14	TRUE	1
GAMT	OK	negbinomial.size	5.09117872752684e-36	4.86273903055068e-34	GAMT	TRUE	2
GAP43	OK	negbinomial.size	0.269302	0.999129	GAP43	TRUE	1
GAPDH	OK	negbinomial.size	4.0551405513813e-05	0.000496169	GAPDH	TRUE	1
GARS	OK	negbinomial.size	0.00210976	0.0179574	GARS	TRUE	1
GAS1	OK	negbinomial.size	0.114333	0.498665	GAS1	TRUE	1
GAS5	OK	negbinomial.size	9.03386714096632e-34	8.088414327969e-32	GAS5	TRUE	2
GAS6	OK	negbinomial.size	1.43262859389674e-50	2.05922803649692e-48	GAS6	TRUE	2
GATA2	OK	negbinomial.size	0.00447787	0.0348282	GATA2	TRUE	2
GATM	OK	negbinomial.size	0.402461	1	GATM	TRUE	1
GATM-AS1	OK	negbinomial.size	0.0508621	0.272246	GATM-AS1	TRUE	1
GBP1	OK	negbinomial.size	3.8396291938666e-07	6.47426837476443e-06	GBP1	TRUE	1
GBP2	OK	negbinomial.size	9.47333338729286e-09	1.94729630738798e-07	GBP2	TRUE	2
GC	OK	negbinomial.size	0.225608	0.866173	GC	TRUE	1
GCHFR	OK	negbinomial.size	0.00208599	0.0177939	GCHFR	TRUE	1
GCLM	OK	negbinomial.size	5.67939080641824e-05	0.000675868	GCLM	TRUE	1
GDF15	OK	negbinomial.size	0.265577	0.988122	GDF15	TRUE	1
GDF2	OK	negbinomial.size	1.33188885040792e-07	2.39523525397647e-06	GDF2	TRUE	2
GEM	OK	negbinomial.size	0.675495	1	GEM	TRUE	1
GFPT2	OK	negbinomial.size	0.114478	0.499151	GFPT2	TRUE	1
GFRA1	OK	negbinomial.size	0.0302139	0.17696	GFRA1	TRUE	1
GGH	OK	negbinomial.size	0.332338	1	GGH	TRUE	1
GGT5	OK	negbinomial.size	1.1913815089379e-08	2.42514989905113e-07	GGT5	TRUE	1
GIMAP7	OK	negbinomial.size	0.00705836	0.051794	GIMAP7	TRUE	2
GINS2	OK	negbinomial.size	0.0103973	0.0721942	GINS2	TRUE	1
GJA1	OK	negbinomial.size	0.697496	1	GJA1	TRUE	1
GJA4	OK	negbinomial.size	7.03964706042394e-14	2.36720241891377e-12	GJA4	TRUE	2
GJB1	OK	negbinomial.size	0.940567	1	GJB1	TRUE	1
GK	OK	negbinomial.size	0.00781096	0.0566012	GK	TRUE	2
GLA	OK	negbinomial.size	3.99535337305562e-08	7.6696398874909e-07	GLA	TRUE	2
GLB1	OK	negbinomial.size	0.0147667	0.0974557	GLB1	TRUE	1
GLTSCR2	OK	negbinomial.size	0.0905979	0.426072	GLTSCR2	TRUE	1
GLUL	OK	negbinomial.size	4.09475952039402e-12	1.18762201816769e-10	GLUL	TRUE	1
GMFG	OK	negbinomial.size	1.90968267717488e-25	1.24161131488826e-23	GMFG	TRUE	1
GMNN	OK	negbinomial.size	0.642647	1	GMNN	TRUE	1
GNLY	OK	negbinomial.size	0.111615	0.489651	GNLY	TRUE	1
GNMT	OK	negbinomial.size	0.196994	0.777803	GNMT	TRUE	1
GP2	OK	negbinomial.size	0.0445639	0.245486	GP2	TRUE	1
GPAT2	OK	negbinomial.size	4.83987099229703e-14	1.64446253964808e-12	GPAT2	TRUE	2
GPBAR1	OK	negbinomial.size	0.000517629	0.00509506	GPBAR1	TRUE	2
GPC1	OK	negbinomial.size	3.02785636713612e-14	1.04636792369297e-12	GPC1	TRUE	2
GPC3	OK	negbinomial.size	4.5361049192922e-11	1.19184530910346e-09	GPC3	TRUE	1
GPIHBP1	OK	negbinomial.size	0.632479	1	GPIHBP1	TRUE	1
GPM6A	OK	negbinomial.size	9.41066398948545e-22	5.09122130685769e-20	GPM6A	TRUE	2
GPM6B	OK	negbinomial.size	0.113407	0.495777	GPM6B	TRUE	1
GPNMB	OK	negbinomial.size	0.203184	0.796557	GPNMB	TRUE	1
GPR171	OK	negbinomial.size	0.5909	1	GPR171	TRUE	1
GPR183	OK	negbinomial.size	0.00878163	0.0626443	GPR183	TRUE	1
GPR20	OK	negbinomial.size	0.978961	1	GPR20	TRUE	2
GPR34	OK	negbinomial.size	0.0468686	0.255542	GPR34	TRUE	1
GPR4	OK	negbinomial.size	1.06236174040535e-84	2.74459049630272e-82	GPR4	TRUE	2
GPR65	OK	negbinomial.size	0.00354079	0.0283326	GPR65	TRUE	1
GPRC5A	OK	negbinomial.size	3.54623814153125e-10	8.5760468375299e-09	GPRC5A	TRUE	2
GPX2	OK	negbinomial.size	0.683713	1	GPX2	TRUE	1
GPX3	OK	negbinomial.size	2.42137240558698e-26	1.63219982443274e-24	GPX3	TRUE	2
GPX8	OK	negbinomial.size	0.00709467	0.0520149	GPX8	TRUE	1
GRASP	OK	negbinomial.size	2.83239087942595e-15	1.04666391382442e-13	GRASP	TRUE	2
GREM1	OK	negbinomial.size	0.315495	1	GREM1	TRUE	1
GRIA3	OK	negbinomial.size	0.0938932	0.438615	GRIA3	TRUE	1
GRIK1	OK	negbinomial.size	0.0748245	0.370146	GRIK1	TRUE	2
GRINA	OK	negbinomial.size	2.87094600430553e-08	5.61783878620279e-07	GRINA	TRUE	1
GRK3	OK	negbinomial.size	8.66808295185823e-20	4.26459500597085e-18	GRK3	TRUE	2
GS1-600G8.5	OK	negbinomial.size	0.410033	1	GS1-600G8.5	TRUE	1
GSN	OK	negbinomial.size	0.0141752	0.0941986	GSN	TRUE	2
GSTA1	OK	negbinomial.size	0.162199	0.666072	GSTA1	TRUE	1
GSTA2	OK	negbinomial.size	0.357666	1	GSTA2	TRUE	1
GTF2B	OK	negbinomial.size	0.648352	1	GTF2B	TRUE	2
GTSE1	OK	negbinomial.size	0.0152449	0.0999237	GTSE1	TRUE	2
GTSF1	OK	negbinomial.size	0.0378133	0.214506	GTSF1	TRUE	1
GUCY1A1	OK	negbinomial.size	0	0	GUCY1A1	TRUE	2
GUCY1A2	OK	negbinomial.size	8.07352409404921e-57	1.30793320578872e-54	GUCY1A2	TRUE	2
GUCY1B1	OK	negbinomial.size	0	0	GUCY1B1	TRUE	2
GUK1	OK	negbinomial.size	2.80891675759916e-50	3.96937164456392e-48	GUK1	TRUE	2
GYPC	OK	negbinomial.size	5.25423290512689e-16	2.05286135057406e-14	GYPC	TRUE	1
GZMA	OK	negbinomial.size	0.0317266	0.184584	GZMA	TRUE	1
GZMB	OK	negbinomial.size	0.125316	0.53761	GZMB	TRUE	1
GZMH	OK	negbinomial.size	0.858478	1	GZMH	TRUE	1
GZMK	OK	negbinomial.size	0.000126369	0.00140438	GZMK	TRUE	1
H1FX	OK	negbinomial.size	8.19853530459257e-171	4.49348694334422e-168	H1FX	TRUE	2
HACD1	OK	negbinomial.size	1.05680039450952e-16	4.35837265372789e-15	HACD1	TRUE	2
HAL	OK	negbinomial.size	0.261699	0.97704	HAL	TRUE	1
HAND2	OK	negbinomial.size	0.0577706	0.301695	HAND2	TRUE	2
HAND2-AS1	OK	negbinomial.size	2.95331677137321e-05	0.000370475	HAND2-AS1	TRUE	2
HAPLN2	OK	negbinomial.size	1.12566291722708e-29	8.72054184686687e-28	HAPLN2	TRUE	2
HAS1	OK	negbinomial.size	0.355576	1	HAS1	TRUE	1
HAS2	OK	negbinomial.size	0.546447	1	HAS2	TRUE	1
HBA2	OK	negbinomial.size	0.0086302	0.0617744	HBA2	TRUE	2
HBB	OK	negbinomial.size	5.678934903706e-15	2.07244018312283e-13	HBB	TRUE	2
HBEGF	OK	negbinomial.size	0.000978996	0.00904572	HBEGF	TRUE	2
HCST	OK	negbinomial.size	6.6069377391294e-05	0.000774928	HCST	TRUE	1
HDGFL3	OK	negbinomial.size	5.69678776795891e-95	1.68731373056541e-92	HDGFL3	TRUE	2
HEBP2	OK	negbinomial.size	2.47205257513697e-48	3.3481183202981e-46	HEBP2	TRUE	2
HERPUD1	OK	negbinomial.size	4.18843649939071e-08	8.01667292776659e-07	HERPUD1	TRUE	1
HES1	OK	negbinomial.size	9.52160309413731e-05	0.00108785	HES1	TRUE	1
HES4	OK	negbinomial.size	0	0	HES4	TRUE	2
HES5	OK	negbinomial.size	0.00723861	0.0529708	HES5	TRUE	2
HEXB	OK	negbinomial.size	0.0587586	0.305379	HEXB	TRUE	1
HEY1	OK	negbinomial.size	0.142194	0.597817	HEY1	TRUE	1
HGF	OK	negbinomial.size	2.52661513109438e-25	1.63546737707538e-23	HGF	TRUE	1
HHEX	OK	negbinomial.size	0.734799	1	HHEX	TRUE	1
HHIP	OK	negbinomial.size	7.7603899968908e-23	4.42712131680604e-21	HHIP	TRUE	1
HHIP-AS1	OK	negbinomial.size	2.99682442641154e-05	0.0003751	HHIP-AS1	TRUE	1
HIC1	OK	negbinomial.size	9.68234326287013e-25	6.07945418255909e-23	HIC1	TRUE	2
HIF3A	OK	negbinomial.size	0.106836	0.474051	HIF3A	TRUE	2
HIGD1B	OK	negbinomial.size	3.24910636277387e-06	4.75053210283903e-05	HIGD1B	TRUE	2
HIKESHI	OK	negbinomial.size	1.17769682366231e-134	4.63530404185745e-132	HIKESHI	TRUE	2
HILPDA	OK	negbinomial.size	0.439472	1	HILPDA	TRUE	1
HIPK1-AS1	OK	negbinomial.size	0.017473	0.111916	HIPK1-AS1	TRUE	2
HIST1H1B	OK	negbinomial.size	3.59195007037331e-06	5.21410672962978e-05	HIST1H1B	TRUE	2
HIST1H1C	OK	negbinomial.size	7.1543705110592e-06	9.9494441219129e-05	HIST1H1C	TRUE	2
HIST1H2BD	OK	negbinomial.size	0.00880095	0.0627668	HIST1H2BD	TRUE	1
HIST1H2BE	OK	negbinomial.size	0.000141592	0.00155908	HIST1H2BE	TRUE	2
HIST1H2BG	OK	negbinomial.size	0.0941263	0.439563	HIST1H2BG	TRUE	2
HIST1H4C	OK	negbinomial.size	0.19655	0.776469	HIST1H4C	TRUE	2
HK2	OK	negbinomial.size	0.00159339	0.0139782	HK2	TRUE	2
HLA-DMA	OK	negbinomial.size	4.05967313428888e-11	1.0719474604249e-09	HLA-DMA	TRUE	1
HLA-DMB	OK	negbinomial.size	0.0144683	0.0958102	HLA-DMB	TRUE	1
HLA-DPA1	OK	negbinomial.size	4.36325633669708e-33	3.81915175918806e-31	HLA-DPA1	TRUE	1
HLA-DPB1	OK	negbinomial.size	1.68820754318974e-33	1.49780531573922e-31	HLA-DPB1	TRUE	1
HLA-DQA1	OK	negbinomial.size	2.72256671815872e-07	4.67951128916818e-06	HLA-DQA1	TRUE	1
HLA-DQA2	OK	negbinomial.size	0.00176011	0.0152898	HLA-DQA2	TRUE	1
HLA-DQB1	OK	negbinomial.size	8.78581590022982e-19	4.07952631408534e-17	HLA-DQB1	TRUE	2
HLA-DRA	OK	negbinomial.size	8.92293388173065e-63	1.60517011501256e-60	HLA-DRA	TRUE	1
HLA-DRB1	OK	negbinomial.size	5.79484853561309e-35	5.40284407585103e-33	HLA-DRB1	TRUE	1
HLA-DRB5	OK	negbinomial.size	4.3172109521147e-24	2.63183821503915e-22	HLA-DRB5	TRUE	1
HMCN1	OK	negbinomial.size	2.95279117619213e-27	2.05416890305798e-25	HMCN1	TRUE	2
HMGA1	OK	negbinomial.size	0.213342	0.828519	HMGA1	TRUE	1
HMGA2	OK	negbinomial.size	0.844793	1	HMGA2	TRUE	1
HMGB2	OK	negbinomial.size	0.611871	1	HMGB2	TRUE	1
HMGB3	OK	negbinomial.size	0.00220056	0.0186356	HMGB3	TRUE	1
HMGCS2	OK	negbinomial.size	0.856981	1	HMGCS2	TRUE	1
HMGN1	OK	negbinomial.size	5.15053632059964e-42	5.83114290582174e-40	HMGN1	TRUE	1
HMMR	OK	negbinomial.size	0.000113728	0.00127428	HMMR	TRUE	2
HMOX1	OK	negbinomial.size	0.00434337	0.0339035	HMOX1	TRUE	1
HN1	OK	negbinomial.size	6.75713849625606e-11	1.74663848987543e-09	HN1	TRUE	1
HNF4A	OK	negbinomial.size	0.61303	1	HNF4A	TRUE	1
HOPX	OK	negbinomial.size	0.00094824	0.00878924	HOPX	TRUE	1
HOXB-AS1	OK	negbinomial.size	8.16716672459668e-23	4.65013099576672e-21	HOXB-AS1	TRUE	2
HOXB5	OK	negbinomial.size	0.0206923	0.129002	HOXB5	TRUE	2
HP	OK	negbinomial.size	0.0192571	0.121564	HP	TRUE	1
HPD	OK	negbinomial.size	0.422208	1	HPD	TRUE	1
HPF1	OK	negbinomial.size	1.92133636032235e-84	4.94196363382037e-82	HPF1	TRUE	2
HPGD	OK	negbinomial.size	0.000145673	0.00159981	HPGD	TRUE	2
HPN	OK	negbinomial.size	0.554498	1	HPN	TRUE	1
HPX	OK	negbinomial.size	0.243192	0.920351	HPX	TRUE	1
HRG	OK	negbinomial.size	9.32971246324326e-16	3.58311059205567e-14	HRG	TRUE	2
HRH2	OK	negbinomial.size	0.000891709	0.00831123	HRH2	TRUE	2
HS3ST3B1	OK	negbinomial.size	0.104899	0.469627	HS3ST3B1	TRUE	1
HSBP1L1	OK	negbinomial.size	0.0300602	0.17617	HSBP1L1	TRUE	1
HSD11B1	OK	negbinomial.size	0.938274	1	HSD11B1	TRUE	1
HSD17B2	OK	negbinomial.size	0.498392	1	HSD17B2	TRUE	1
HSD17B6	OK	negbinomial.size	0.791436	1	HSD17B6	TRUE	1
HSP90AA1	OK	negbinomial.size	8.75168378320311e-255	6.84323327287929e-252	HSP90AA1	TRUE	2
HSPA1A	OK	negbinomial.size	0	0	HSPA1A	TRUE	2
HSPA1B	OK	negbinomial.size	0	0	HSPA1B	TRUE	2
HSPA4L	OK	negbinomial.size	0.00447102	0.0347796	HSPA4L	TRUE	2
HSPA5	OK	negbinomial.size	4.00924970942208e-05	0.000490861	HSPA5	TRUE	1
HSPA6	OK	negbinomial.size	0	0	HSPA6	TRUE	2
HSPA8	OK	negbinomial.size	2.59548153460913e-29	1.98192727340042e-27	HSPA8	TRUE	1
HSPB1	OK	negbinomial.size	7.30113553170015e-15	2.64632319688847e-13	HSPB1	TRUE	1
HSPB6	OK	negbinomial.size	4.94984434228975e-07	8.22799380537365e-06	HSPB6	TRUE	2
HSPB7	OK	negbinomial.size	0.996052	1	HSPB7	TRUE	2
HSPB8	OK	negbinomial.size	1.01951691674189e-07	1.85912840741071e-06	HSPB8	TRUE	2
HSPD1	OK	negbinomial.size	4.10939886396765e-63	7.50765409275336e-61	HSPD1	TRUE	2
HSPE1	OK	negbinomial.size	2.22069434212512e-147	9.71885221596474e-145	HSPE1	TRUE	2
HSPG2	OK	negbinomial.size	0.189879	0.756485	HSPG2	TRUE	1
HSPH1	OK	negbinomial.size	2.13203977348426e-204	1.37399420347236e-201	HSPH1	TRUE	2
HTATIP2	OK	negbinomial.size	6.65537786494541e-07	1.08387846400923e-05	HTATIP2	TRUE	1
HTR2B	OK	negbinomial.size	0.132736	0.564243	HTR2B	TRUE	1
HTRA1	OK	negbinomial.size	3.62856628493924e-24	2.22824366262054e-22	HTRA1	TRUE	2
HTRA3	OK	negbinomial.size	1.08413124981948e-05	0.000146192	HTRA3	TRUE	1
HULC	OK	negbinomial.size	0.0447089	0.246031	HULC	TRUE	1
HYAL2	OK	negbinomial.size	1.12263342903806e-09	2.56074824760549e-08	HYAL2	TRUE	1
IBSP	OK	negbinomial.size	1.20554176009818e-09	2.74346125420868e-08	IBSP	TRUE	2
ICAM1	OK	negbinomial.size	0.156643	0.647526	ICAM1	TRUE	1
ICAM4	OK	negbinomial.size	0.0884402	0.418737	ICAM4	TRUE	1
ID1	OK	negbinomial.size	9.61972707591556e-92	2.75194582618082e-89	ID1	TRUE	2
ID2	OK	negbinomial.size	7.13812349498095e-49	9.7579312905165e-47	ID2	TRUE	2
ID3	OK	negbinomial.size	0.957216	1	ID3	TRUE	2
ID4	OK	negbinomial.size	5.75461486639642e-82	1.40616412016591e-79	ID4	TRUE	2
IDH2	OK	negbinomial.size	2.88055444593214e-06	4.2519535736645e-05	IDH2	TRUE	1
IDO1	OK	negbinomial.size	0.457644	1	IDO1	TRUE	1
IER2	OK	negbinomial.size	2.93245141202893e-187	1.79139180269205e-184	IER2	TRUE	2
IER3	OK	negbinomial.size	1.22845401138994e-08	2.4980126732997e-07	IER3	TRUE	2
IER5	OK	negbinomial.size	0.599921	1	IER5	TRUE	2
IER5L	OK	negbinomial.size	4.30491819849588e-72	9.28168852024966e-70	IER5L	TRUE	2
IFI27	OK	negbinomial.size	0.167207	0.682812	IFI27	TRUE	1
IFI44	OK	negbinomial.size	0.070922	0.35502	IFI44	TRUE	1
IFI44L	OK	negbinomial.size	0.22788	0.873808	IFI44L	TRUE	1
IFI6	OK	negbinomial.size	6.2388036647748e-11	1.61963099123824e-09	IFI6	TRUE	1
IFIT1	OK	negbinomial.size	0.160191	0.659026	IFIT1	TRUE	1
IFIT2	OK	negbinomial.size	0.69369	1	IFIT2	TRUE	1
IFIT3	OK	negbinomial.size	0.0451343	0.248102	IFIT3	TRUE	1
IFITM1	OK	negbinomial.size	0.0224079	0.137129	IFITM1	TRUE	1
IFITM10	OK	negbinomial.size	0.501753	1	IFITM10	TRUE	1
IFNG	OK	negbinomial.size	0.000650616	0.00626834	IFNG	TRUE	1
IGF1	OK	negbinomial.size	2.98496604459588e-05	0.000373886	IGF1	TRUE	2
IGF2	OK	negbinomial.size	3.23233117885845e-07	5.50087237330684e-06	IGF2	TRUE	1
IGF2BP1	OK	negbinomial.size	0.965014	1	IGF2BP1	TRUE	1
IGF2BP2	OK	negbinomial.size	0.0717346	0.358062	IGF2BP2	TRUE	1
IGFBP1	OK	negbinomial.size	0.0497214	0.267589	IGFBP1	TRUE	1
IGFBP2	OK	negbinomial.size	3.8160148174966e-96	1.14178667842902e-93	IGFBP2	TRUE	2
IGFBP3	OK	negbinomial.size	3.52866696237429e-287	3.13543445467334e-284	IGFBP3	TRUE	1
IGFBP5	OK	negbinomial.size	8.60254733599819e-53	1.28370582320512e-50	IGFBP5	TRUE	2
IGFBP6	OK	negbinomial.size	2.27153220595136e-08	4.48381037421803e-07	IGFBP6	TRUE	1
IGFBP7	OK	negbinomial.size	0	0	IGFBP7	TRUE	2
IGFL2	OK	negbinomial.size	0.203241	0.796677	IGFL2	TRUE	1
IGHA1	OK	negbinomial.size	8.33290331886742e-07	1.33556467650992e-05	IGHA1	TRUE	1
IGHG1	OK	negbinomial.size	0.000433692	0.00433507	IGHG1	TRUE	1
IGHG3	OK	negbinomial.size	2.48239302375578e-15	9.1848541878964e-14	IGHG3	TRUE	1
IGHG4	OK	negbinomial.size	5.87554986078164e-05	0.000697031	IGHG4	TRUE	1
IGHM	OK	negbinomial.size	0.255589	0.958316	IGHM	TRUE	1
IGHV3-48	OK	negbinomial.size	0.917341	1	IGHV3-48	TRUE	1
IGHV4-39	OK	negbinomial.size	0.590331	1	IGHV4-39	TRUE	1
IGHV6-1	OK	negbinomial.size	0.892527	1	IGHV6-1	TRUE	1
IGKC	OK	negbinomial.size	1.95092034029817e-12	5.81065126240663e-11	IGKC	TRUE	1
IGKV1-16	OK	negbinomial.size	0.519764	1	IGKV1-16	TRUE	1
IGLC2	OK	negbinomial.size	0.603526	1	IGLC2	TRUE	1
IGLC3	OK	negbinomial.size	3.46118660286122e-18	1.54711347808534e-16	IGLC3	TRUE	1
IGLV1-44	OK	negbinomial.size	0.677254	1	IGLV1-44	TRUE	1
IGLV2-14	OK	negbinomial.size	0.730149	1	IGLV2-14	TRUE	1
IGSF10	OK	negbinomial.size	0.253342	0.95181	IGSF10	TRUE	1
IKBIP	OK	negbinomial.size	0.00048144	0.00476804	IKBIP	TRUE	1
IL13RA2	OK	negbinomial.size	0.513953	1	IL13RA2	TRUE	1
IL17B	OK	negbinomial.size	0.264161	0.983789	IL17B	TRUE	2
IL18	OK	negbinomial.size	1.83328385034752e-05	0.000237913	IL18	TRUE	2
IL1B	OK	negbinomial.size	2.57817570394685e-13	8.24411745681369e-12	IL1B	TRUE	2
IL1R1	OK	negbinomial.size	2.94395417758497e-34	2.68922418605094e-32	IL1R1	TRUE	2
IL1R2	OK	negbinomial.size	4.58435493971385e-05	0.000554517	IL1R2	TRUE	1
IL1RL1	OK	negbinomial.size	0.00103061	0.00946748	IL1RL1	TRUE	1
IL24	OK	negbinomial.size	1.09631299929331e-08	2.2409646512219e-07	IL24	TRUE	2
IL2RG	OK	negbinomial.size	0.039017	0.220375	IL2RG	TRUE	1
IL32	OK	negbinomial.size	0.252889	0.950442	IL32	TRUE	1
IL33	OK	negbinomial.size	0.710505	1	IL33	TRUE	2
IL34	OK	negbinomial.size	1.12542428466434e-18	5.18464314015241e-17	IL34	TRUE	1
IL6	OK	negbinomial.size	4.74630843488549e-49	6.53397319633473e-47	IL6	TRUE	2
IL7R	OK	negbinomial.size	0.00226302	0.0190935	IL7R	TRUE	1
ILF3-DT	OK	negbinomial.size	1.99122188746486e-68	3.99915094487591e-66	ILF3-DT	TRUE	2
IMPA2	OK	negbinomial.size	2.42997646669034e-34	2.23014037385063e-32	IMPA2	TRUE	2
INAFM1	OK	negbinomial.size	1.88214920780134e-83	4.73728069920643e-81	INAFM1	TRUE	2
INHBA	OK	negbinomial.size	0.700411	1	INHBA	TRUE	1
INMT	OK	negbinomial.size	5.16752971100339e-16	2.02033186601196e-14	INMT	TRUE	1
INPP4B	OK	negbinomial.size	3.50576098879688e-32	2.97964279982599e-30	INPP4B	TRUE	2
INSIG1	OK	negbinomial.size	0.194044	0.769211	INSIG1	TRUE	1
INSR	OK	negbinomial.size	0.0123174	0.0834034	INSR	TRUE	2
INTS6	OK	negbinomial.size	4.44715534185435e-06	6.37661185875424e-05	INTS6	TRUE	2
IPCEF1	OK	negbinomial.size	4.90312740354331e-06	6.98600356124386e-05	IPCEF1	TRUE	2
IQGAP2	OK	negbinomial.size	0.000802312	0.00756092	IQGAP2	TRUE	1
IQGAP3	OK	negbinomial.size	0.107425	0.475899	IQGAP3	TRUE	1
IRF1	OK	negbinomial.size	0.000218999	0.00232541	IRF1	TRUE	1
IRF8	OK	negbinomial.size	0.0166345	0.107378	IRF8	TRUE	1
IRS1	OK	negbinomial.size	0.770647	1	IRS1	TRUE	2
ISG15	OK	negbinomial.size	5.14305531754222e-39	5.36680567788725e-37	ISG15	TRUE	2
ISG20	OK	negbinomial.size	0.000673637	0.0064743	ISG20	TRUE	1
ISLR	OK	negbinomial.size	0.0294995	0.173312	ISLR	TRUE	1
ITGA10	OK	negbinomial.size	0.0223897	0.137047	ITGA10	TRUE	2
ITGA11	OK	negbinomial.size	2.78906570154669e-35	2.61285556017901e-33	ITGA11	TRUE	2
ITGA2	OK	negbinomial.size	0.00116087	0.0105015	ITGA2	TRUE	1
ITGA5	OK	negbinomial.size	0.000145458	0.00159775	ITGA5	TRUE	1
ITGA8	OK	negbinomial.size	0.615033	1	ITGA8	TRUE	2
ITGA9	OK	negbinomial.size	2.68776584153634e-22	1.49406661399904e-20	ITGA9	TRUE	2
ITGB2	OK	negbinomial.size	1.73036974664505e-07	3.06301037706003e-06	ITGB2	TRUE	2
ITGBL1	OK	negbinomial.size	8.37173961329869e-10	1.93672847977082e-08	ITGBL1	TRUE	1
ITIH1	OK	negbinomial.size	0.0776615	0.380394	ITIH1	TRUE	1
ITIH2	OK	negbinomial.size	0.00982988	0.0689041	ITIH2	TRUE	1
ITIH3	OK	negbinomial.size	0.075576	0.373031	ITIH3	TRUE	2
ITIH5	OK	negbinomial.size	0.0629023	0.322485	ITIH5	TRUE	2
ITLN1	OK	negbinomial.size	2.65598413564499e-08	5.21809680518929e-07	ITLN1	TRUE	2
ITM2A	OK	negbinomial.size	0.21016	0.81871	ITM2A	TRUE	1
ITM2C	OK	negbinomial.size	2.94930320719353e-12	8.63083266396529e-11	ITM2C	TRUE	1
ITPKC	OK	negbinomial.size	1.04699989615092e-06	1.65012923702689e-05	ITPKC	TRUE	2
JADE1	OK	negbinomial.size	6.02884570691048e-57	9.79395170309598e-55	JADE1	TRUE	2
JAG1	OK	negbinomial.size	0.0012731	0.0114038	JAG1	TRUE	2
JAML	OK	negbinomial.size	0.215166	0.83422	JAML	TRUE	1
JCHAIN	OK	negbinomial.size	0.109966	0.484191	JCHAIN	TRUE	1
JDP2	OK	negbinomial.size	5.44507213674535e-24	3.29202325215909e-22	JDP2	TRUE	2
JPT1	OK	negbinomial.size	1.89503050910199e-73	4.14679344053306e-71	JPT1	TRUE	2
JPT2	OK	negbinomial.size	3.22915638280858e-25	2.06965984775748e-23	JPT2	TRUE	2
JTB	OK	negbinomial.size	4.35601810150379e-05	0.00052914	JTB	TRUE	1
JUN	OK	negbinomial.size	3.05773393505904e-92	8.8335372719969e-90	JUN	TRUE	2
JUNB	OK	negbinomial.size	8.67430585843507e-150	3.82484712081147e-147	JUNB	TRUE	2
JUND	OK	negbinomial.size	4.94065645841247e-324	5.08393549570643e-321	JUND	TRUE	2
KBTBD7	OK	negbinomial.size	0.00325584	0.0263219	KBTBD7	TRUE	2
KCNA5	OK	negbinomial.size	8.80194444381307e-07	1.40459872627869e-05	KCNA5	TRUE	2
KCNAB1	OK	negbinomial.size	0.57979	1	KCNAB1	TRUE	2
KCND3	OK	negbinomial.size	0.000144317	0.00158611	KCND3	TRUE	2
KCNE4	OK	negbinomial.size	7.09188521837423e-08	1.31448675294424e-06	KCNE4	TRUE	2
KCNG1	OK	negbinomial.size	0.0962443	0.447565	KCNG1	TRUE	1
KCNJ8	OK	negbinomial.size	0.0630702	0.323204	KCNJ8	TRUE	1
KCNK17	OK	negbinomial.size	0.343984	1	KCNK17	TRUE	2
KCNK6	OK	negbinomial.size	2.51079856344966e-08	4.94611292420239e-07	KCNK6	TRUE	2
KCNMA1	OK	negbinomial.size	1.1991712706866e-09	2.73002325968229e-08	KCNMA1	TRUE	2
KCNMB1	OK	negbinomial.size	8.05973814080338e-52	1.17871157922048e-49	KCNMB1	TRUE	2
KCNQ1OT1	OK	negbinomial.size	1.50522264503558e-08	3.02307472664766e-07	KCNQ1OT1	TRUE	2
KCTD12	OK	negbinomial.size	7.25729570560097e-05	0.000844118	KCTD12	TRUE	1
KDELR2	OK	negbinomial.size	1.18234245522559e-20	6.05576185910085e-19	KDELR2	TRUE	1
KDELR3	OK	negbinomial.size	0.00503493	0.0384571	KDELR3	TRUE	1
KDM6B	OK	negbinomial.size	6.27826867892397e-08	1.17108481767015e-06	KDM6B	TRUE	2
KHK	OK	negbinomial.size	0.623434	1	KHK	TRUE	1
KIAA0101	OK	negbinomial.size	0.0845958	0.404005	KIAA0101	TRUE	1
KIAA1462	OK	negbinomial.size	0.415231	1	KIAA1462	TRUE	1
KIF11	OK	negbinomial.size	0.00824515	0.0593807	KIF11	TRUE	2
KIF20A	OK	negbinomial.size	0.997362	1	KIF20A	TRUE	1
KIFC1	OK	negbinomial.size	0.0514474	0.27501	KIFC1	TRUE	1
KIRREL1	OK	negbinomial.size	4.87428548623398e-95	1.45102777837661e-92	KIRREL1	TRUE	2
KLF2	OK	negbinomial.size	1.71663232321611e-22	9.60609757585962e-21	KLF2	TRUE	2
KLF4	OK	negbinomial.size	0.0201263	0.126182	KLF4	TRUE	1
KLF6	OK	negbinomial.size	0.5872	1	KLF6	TRUE	1
KLHL3	OK	negbinomial.size	7.38866730947272e-05	0.000858036	KLHL3	TRUE	2
KLRB1	OK	negbinomial.size	0.0307594	0.179759	KLRB1	TRUE	1
KLRC1	OK	negbinomial.size	0.000117087	0.00130955	KLRC1	TRUE	2
KLRD1	OK	negbinomial.size	0.000230375	0.00244045	KLRD1	TRUE	1
KLRF1	OK	negbinomial.size	0.000106656	0.00120332	KLRF1	TRUE	2
KNG1	OK	negbinomial.size	0.502668	1	KNG1	TRUE	1
KNL1	OK	negbinomial.size	8.27145226208805e-12	2.33211210533728e-10	KNL1	TRUE	2
KPNA2	OK	negbinomial.size	0.0622101	0.319635	KPNA2	TRUE	1
KRT10	OK	negbinomial.size	2.47580839337152e-67	4.85597937221647e-65	KRT10	TRUE	2
KRT17	OK	negbinomial.size	0.0191924	0.121208	KRT17	TRUE	1
KRT18	OK	negbinomial.size	4.178146712003e-30	3.29337921942763e-28	KRT18	TRUE	1
KRT19	OK	negbinomial.size	0.202647	0.794877	KRT19	TRUE	1
KRT7	OK	negbinomial.size	7.04828714571298e-08	1.30681884179683e-06	KRT7	TRUE	2
KRT8	OK	negbinomial.size	6.97257506255228e-05	0.000813907	KRT8	TRUE	1
LAG3	OK	negbinomial.size	0.0113625	0.0778542	LAG3	TRUE	2
LAGE3	OK	negbinomial.size	2.00219606077258e-05	0.000258063	LAGE3	TRUE	1
LAMA2	OK	negbinomial.size	1.05476096032215e-35	9.97684782549874e-34	LAMA2	TRUE	2
LAMB1	OK	negbinomial.size	8.1887663562169e-67	1.5642677620858e-64	LAMB1	TRUE	2
LAMC3	OK	negbinomial.size	6.06355865185185e-24	3.65089730120998e-22	LAMC3	TRUE	2
LAMP5	OK	negbinomial.size	0.727719	1	LAMP5	TRUE	1
LAP3	OK	negbinomial.size	0.0451773	0.248282	LAP3	TRUE	1
LAPTM4B	OK	negbinomial.size	0.00474125	0.0365231	LAPTM4B	TRUE	1
LAPTM5	OK	negbinomial.size	8.81705933098323e-09	1.82197478670018e-07	LAPTM5	TRUE	1
LARP6	OK	negbinomial.size	5.05222301331559e-07	8.37443806150065e-06	LARP6	TRUE	2
LAYN	OK	negbinomial.size	0.146687	0.613848	LAYN	TRUE	1
LBP	OK	negbinomial.size	0.315391	1	LBP	TRUE	1
LCK	OK	negbinomial.size	0.379922	1	LCK	TRUE	1
LCN2	OK	negbinomial.size	0.266886	0.991922	LCN2	TRUE	1
LCP1	OK	negbinomial.size	1.66733525695201e-06	2.55036192342073e-05	LCP1	TRUE	2
LDB3	OK	negbinomial.size	0.0132323	0.0888287	LDB3	TRUE	2
LDHA	OK	negbinomial.size	3.67729756594821e-05	0.000453152	LDHA	TRUE	1
LEAP2	OK	negbinomial.size	0.00935396	0.066076	LEAP2	TRUE	1
LGALS1	OK	negbinomial.size	2.4529775925575e-10	6.01399962021465e-09	LGALS1	TRUE	1
LGALS4	OK	negbinomial.size	2.68269321158486e-07	4.61368162443971e-06	LGALS4	TRUE	1
LGALS9	OK	negbinomial.size	0.149028	0.62165	LGALS9	TRUE	1
LGI2	OK	negbinomial.size	3.12808252820081e-07	5.32964555102662e-06	LGI2	TRUE	2
LGR6	OK	negbinomial.size	2.98962338567559e-05	0.000374389	LGR6	TRUE	2
LHFPL6	OK	negbinomial.size	0	0	LHFPL6	TRUE	2
LHX2	OK	negbinomial.size	7.43511166349108e-10	1.73166053814708e-08	LHX2	TRUE	1
LIF	OK	negbinomial.size	0.0460176	0.251933	LIF	TRUE	2
LIFR	OK	negbinomial.size	3.8482556465406e-29	2.90825969576512e-27	LIFR	TRUE	1
LINC00152	OK	negbinomial.size	2.07899120522936e-18	9.4003422691346e-17	LINC00152	TRUE	1
LINC00261	OK	negbinomial.size	0.338298	1	LINC00261	TRUE	1
LINC00473	OK	negbinomial.size	0.00756762	0.0551034	LINC00473	TRUE	2
LINC00839	OK	negbinomial.size	0.229548	0.879112	LINC00839	TRUE	1
LINC00844	OK	negbinomial.size	0.546165	1	LINC00844	TRUE	1
LINC01133	OK	negbinomial.size	0.217061	0.840233	LINC01133	TRUE	1
LINC01436	OK	negbinomial.size	0.00116093	0.0105015	LINC01436	TRUE	2
LINC01480	OK	negbinomial.size	0.0137	0.0914974	LINC01480	TRUE	1
LINC01485	OK	negbinomial.size	0.305216	1	LINC01485	TRUE	1
LINC01578	OK	negbinomial.size	1.86179734851027e-12	5.55366762479068e-11	LINC01578	TRUE	2
LINC01615	OK	negbinomial.size	0.861567	1	LINC01615	TRUE	2
LINC01943	OK	negbinomial.size	1.67399340051876e-72	3.63597566568233e-70	LINC01943	TRUE	2
LINC02381	OK	negbinomial.size	8.14420920842549e-30	6.35129187537384e-28	LINC02381	TRUE	2
LIPA	OK	negbinomial.size	0.0194282	0.122552	LIPA	TRUE	1
LMCD1	OK	negbinomial.size	2.34192055580495e-13	7.52558526000994e-12	LMCD1	TRUE	1
LMNB1	OK	negbinomial.size	1.22276492341827e-06	1.91122198651025e-05	LMNB1	TRUE	2
LMO7	OK	negbinomial.size	0.0216576	0.133527	LMO7	TRUE	1
LMO7-AS1	OK	negbinomial.size	0.00281178	0.0231402	LMO7-AS1	TRUE	1
LNPK	OK	negbinomial.size	8.92762481394957e-71	1.876561136968e-68	LNPK	TRUE	2
LOX	OK	negbinomial.size	0.02603	0.155562	LOX	TRUE	1
LOXL1	OK	negbinomial.size	0.117914	0.511282	LOXL1	TRUE	1
LOXL2	OK	negbinomial.size	5.97937278124574e-06	8.4030749282568e-05	LOXL2	TRUE	1
LOXL4	OK	negbinomial.size	0.857233	1	LOXL4	TRUE	1
LPAR1	OK	negbinomial.size	0.0865616	0.411445	LPAR1	TRUE	1
LPAR4	OK	negbinomial.size	0.127757	0.546047	LPAR4	TRUE	1
LPL	OK	negbinomial.size	0.000658274	0.00633483	LPL	TRUE	1
LRAT	OK	negbinomial.size	0.17176	0.698291	LRAT	TRUE	1
LRG1	OK	negbinomial.size	0.000213742	0.00227288	LRG1	TRUE	2
LRIF1	OK	negbinomial.size	0.020339	0.127308	LRIF1	TRUE	2
LRP1	OK	negbinomial.size	1.5143003489628e-27	1.06995354174607e-25	LRP1	TRUE	1
LRRC10B	OK	negbinomial.size	0.157539	0.650258	LRRC10B	TRUE	2
LRRC15	OK	negbinomial.size	0.594089	1	LRRC15	TRUE	1
LRRC17	OK	negbinomial.size	1.22434161650872e-10	3.06925310358739e-09	LRRC17	TRUE	1
LRRC4	OK	negbinomial.size	3.30155537721108e-06	4.81760923355422e-05	LRRC4	TRUE	2
LRRC61	OK	negbinomial.size	0.0617782	0.318084	LRRC61	TRUE	1
LRRN3	OK	negbinomial.size	0.505165	1	LRRN3	TRUE	2
LSAMP	OK	negbinomial.size	0.000361789	0.00368545	LSAMP	TRUE	1
LSP1	OK	negbinomial.size	0.000283675	0.0029549	LSP1	TRUE	1
LST1	OK	negbinomial.size	0.00998457	0.0698158	LST1	TRUE	1
LTB	OK	negbinomial.size	0.000732589	0.00697333	LTB	TRUE	1
LTBP2	OK	negbinomial.size	4.11292170814773e-12	1.19230001766843e-10	LTBP2	TRUE	1
LTBP4	OK	negbinomial.size	5.9385678274442e-95	1.75008698613299e-92	LTBP4	TRUE	2
LTC4S	OK	negbinomial.size	0.0012877	0.0115231	LTC4S	TRUE	1
LUM	OK	negbinomial.size	1.40801932788636e-28	1.03996591289541e-26	LUM	TRUE	1
LURAP1L	OK	negbinomial.size	0.00300198	0.0245401	LURAP1L	TRUE	2
LUZP2	OK	negbinomial.size	0.994191	1	LUZP2	TRUE	1
LVCAT1	OK	negbinomial.size	0.556671	1	LVCAT1	TRUE	1
LXN	OK	negbinomial.size	0.215354	0.834781	LXN	TRUE	1
LY6E	OK	negbinomial.size	0.324738	1	LY6E	TRUE	1
LY6K	OK	negbinomial.size	0.578046	1	LY6K	TRUE	1
LY9	OK	negbinomial.size	0.433509	1	LY9	TRUE	2
LY96	OK	negbinomial.size	0.150521	0.626941	LY96	TRUE	1
LYPD1	OK	negbinomial.size	0.822542	1	LYPD1	TRUE	1
LYVE1	OK	negbinomial.size	0.000294915	0.00306057	LYVE1	TRUE	1
LYZ	OK	negbinomial.size	1.37051148854282e-07	2.46016670479319e-06	LYZ	TRUE	1
LZTS1	OK	negbinomial.size	4.05035382530905e-24	2.47430208422135e-22	LZTS1	TRUE	2
MAD2L1	OK	negbinomial.size	0.0143722	0.0952595	MAD2L1	TRUE	1
MAD2L2	OK	negbinomial.size	0.91815	1	MAD2L2	TRUE	1
MAFB	OK	negbinomial.size	1.63186748317378e-31	1.3536190742677e-29	MAFB	TRUE	2
MAFF	OK	negbinomial.size	8.46142225717929e-16	3.26675515649954e-14	MAFF	TRUE	2
MAGEA6	OK	negbinomial.size	0.146509	0.613364	MAGEA6	TRUE	1
MAGEB2	OK	negbinomial.size	0.335864	1	MAGEB2	TRUE	1
MAGEC2	OK	negbinomial.size	0.230842	0.883259	MAGEC2	TRUE	1
MALL	OK	negbinomial.size	0.20632	0.806481	MALL	TRUE	1
MAOB	OK	negbinomial.size	0.151745	0.631318	MAOB	TRUE	2
MAP1LC3A	OK	negbinomial.size	1.88999537568225e-68	3.82202685540985e-66	MAP1LC3A	TRUE	2
MAP3K20	OK	negbinomial.size	0	0	MAP3K20	TRUE	2
MAP3K7CL	OK	negbinomial.size	3.45254680439058e-14	1.18683826109898e-12	MAP3K7CL	TRUE	2
MARCH3	OK	negbinomial.size	0.0297603	0.174599	MARCH3	TRUE	1
MARCKS	OK	negbinomial.size	6.85953585072746e-88	1.88862666650663e-85	MARCKS	TRUE	1
MARCKSL1	OK	negbinomial.size	2.72703052700381e-36	2.61487223182914e-34	MARCKSL1	TRUE	1
MARCO	OK	negbinomial.size	6.34645175156342e-11	1.64539196715489e-09	MARCO	TRUE	1
MASP1	OK	negbinomial.size	1.8012950820949e-28	1.32046187611819e-26	MASP1	TRUE	1
MASP2	OK	negbinomial.size	0.369047	1	MASP2	TRUE	1
MAT1A	OK	negbinomial.size	0.558456	1	MAT1A	TRUE	1
MATK	OK	negbinomial.size	1.57841353526958e-05	0.000207361	MATK	TRUE	2
MATN2	OK	negbinomial.size	0.108939	0.480755	MATN2	TRUE	1
MBP	OK	negbinomial.size	3.1932520849165e-11	8.51993942310865e-10	MBP	TRUE	2
MCHR1	OK	negbinomial.size	0.213651	0.829442	MCHR1	TRUE	1
MCOLN3	OK	negbinomial.size	0.791813	1	MCOLN3	TRUE	1
MCRIP1	OK	negbinomial.size	4.57479074685099e-239	3.39605827024147e-236	MCRIP1	TRUE	2
MCUR1	OK	negbinomial.size	1.2308628696443e-22	6.95641469606436e-21	MCUR1	TRUE	2
MDK	OK	negbinomial.size	1.71341216704302e-08	3.42128214287497e-07	MDK	TRUE	1
MDM2	OK	negbinomial.size	2.07946433402089e-10	5.12826685738667e-09	MDM2	TRUE	2
MEDAG	OK	negbinomial.size	0.224111	0.86157	MEDAG	TRUE	1
MEG3	OK	negbinomial.size	0.000943316	0.0087519	MEG3	TRUE	1
MEG8	OK	negbinomial.size	2.72586262628036e-19	1.30071776825233e-17	MEG8	TRUE	2
MEGF6	OK	negbinomial.size	5.80055226617627e-06	8.17331541686467e-05	MEGF6	TRUE	1
MEOX1	OK	negbinomial.size	0.286127	1	MEOX1	TRUE	1
MESD	OK	negbinomial.size	1.46410106016517e-136	5.84096644036643e-134	MESD	TRUE	2
MEST	OK	negbinomial.size	0.000769263	0.00727988	MEST	TRUE	1
MET	OK	negbinomial.size	0.146499	0.613364	MET	TRUE	1
METRNL	OK	negbinomial.size	1.06390937408976e-58	1.75754831671814e-56	METRNL	TRUE	2
METTL20	OK	negbinomial.size	0.00208374	0.0177799	METTL20	TRUE	2
METTL26	OK	negbinomial.size	7.28009263253576e-152	3.30962040647333e-149	METTL26	TRUE	2
MFAP2	OK	negbinomial.size	0.0134685	0.0901767	MFAP2	TRUE	1
MFAP4	OK	negbinomial.size	0.0158235	0.103051	MFAP4	TRUE	2
MFAP5	OK	negbinomial.size	0.0584433	0.304173	MFAP5	TRUE	1
MGAT4C	OK	negbinomial.size	0.665781	1	MGAT4C	TRUE	1
MGLL	OK	negbinomial.size	1.04096964693322e-09	2.38467441189057e-08	MGLL	TRUE	2
MGP	OK	negbinomial.size	1.78084840983541e-153	8.15920742146857e-151	MGP	TRUE	2
MGST1	OK	negbinomial.size	1.84947292836256e-06	2.80336882615204e-05	MGST1	TRUE	1
MIAT	OK	negbinomial.size	0.222828	0.857462	MIAT	TRUE	1
MICAL2	OK	negbinomial.size	1.27869350173368e-75	2.87314101184565e-73	MICAL2	TRUE	2
MICOS10	OK	negbinomial.size	4.316733486118e-14	1.47354386084628e-12	MICOS10	TRUE	2
MICOS13	OK	negbinomial.size	4.61417579387897e-14	1.57050690326194e-12	MICOS13	TRUE	2
MID1	OK	negbinomial.size	0.00110477	0.0100511	MID1	TRUE	1
MID1IP1	OK	negbinomial.size	0.000532142	0.00522651	MID1IP1	TRUE	2
MIF	OK	negbinomial.size	7.14302144685583e-20	3.54701517993954e-18	MIF	TRUE	1
MIGA1	OK	negbinomial.size	9.14049495156609e-80	2.16146905820401e-77	MIGA1	TRUE	2
MINDY2	OK	negbinomial.size	4.306221442518e-91	1.2259143519246e-88	MINDY2	TRUE	2
MIR210HG	OK	negbinomial.size	0.637944	1	MIR210HG	TRUE	1
MIR222HG	OK	negbinomial.size	0.297001	1	MIR222HG	TRUE	1
MIR29B2CHG	OK	negbinomial.size	4.63670447670337e-90	1.31362093737328e-87	MIR29B2CHG	TRUE	2
MIR4435-2HG	OK	negbinomial.size	9.87929952436111e-41	1.08700097674701e-38	MIR4435-2HG	TRUE	2
MIR503HG	OK	negbinomial.size	0.00468418	0.0361738	MIR503HG	TRUE	1
MKI67	OK	negbinomial.size	1.46267174769685e-07	2.61439758133744e-06	MKI67	TRUE	2
MLF1	OK	negbinomial.size	0.0010909	0.00994039	MLF1	TRUE	2
MME	OK	negbinomial.size	0.591013	1	MME	TRUE	1
MMP1	OK	negbinomial.size	0.55991	1	MMP1	TRUE	1
MMP11	OK	negbinomial.size	6.45331836553614e-30	5.03934561314071e-28	MMP11	TRUE	1
MMP14	OK	negbinomial.size	0.171988	0.699025	MMP14	TRUE	1
MMP19	OK	negbinomial.size	2.1480067448359e-05	0.000275525	MMP19	TRUE	1
MMP2	OK	negbinomial.size	9.29266570350558e-05	0.00106315	MMP2	TRUE	1
MMP23B	OK	negbinomial.size	7.84081511094302e-16	3.0311443782548e-14	MMP23B	TRUE	1
MMP24-AS1	OK	negbinomial.size	0.00186032	0.0160462	MMP24-AS1	TRUE	1
MMP24OS	OK	negbinomial.size	3.1203016758478e-131	1.21185491245096e-128	MMP24OS	TRUE	2
MMP9	OK	negbinomial.size	0.580084	1	MMP9	TRUE	1
MNDA	OK	negbinomial.size	0.126471	0.541815	MNDA	TRUE	1
MOSMO	OK	negbinomial.size	3.05197462786511e-70	6.32448947177207e-68	MOSMO	TRUE	2
MOXD1	OK	negbinomial.size	0.308451	1	MOXD1	TRUE	1
MPC2	OK	negbinomial.size	0.917035	1	MPC2	TRUE	1
MPEG1	OK	negbinomial.size	0.19237	0.76371	MPEG1	TRUE	2
MPRIP-AS1	OK	negbinomial.size	0.00135554	0.0120667	MPRIP-AS1	TRUE	2
MPST	OK	negbinomial.size	6.7822014021751e-08	1.26187246583299e-06	MPST	TRUE	1
MRAP2	OK	negbinomial.size	8.69670329107941e-07	1.38969527113175e-05	MRAP2	TRUE	2
MRAS	OK	negbinomial.size	0.0187154	0.118643	MRAS	TRUE	2
MRC1	OK	negbinomial.size	3.42088651099569e-06	4.98429538974763e-05	MRC1	TRUE	2
MRC2	OK	negbinomial.size	9.14867091211697e-08	1.6745437129872e-06	MRC2	TRUE	1
MRO	OK	negbinomial.size	0.0208706	0.129862	MRO	TRUE	1
MROH8	OK	negbinomial.size	3.92569005675951e-07	6.60987922419356e-06	MROH8	TRUE	2
MRPL18	OK	negbinomial.size	1.71026792966059e-46	2.19471909704476e-44	MRPL18	TRUE	2
MRPL23	OK	negbinomial.size	4.17381876184097e-10	1.00030078172523e-08	MRPL23	TRUE	1
MRPS24	OK	negbinomial.size	0.416406	1	MRPS24	TRUE	2
MRPS6	OK	negbinomial.size	1.22531277382065e-05	0.000163761	MRPS6	TRUE	2
MS4A1	OK	negbinomial.size	0.281386	1	MS4A1	TRUE	1
MS4A4A	OK	negbinomial.size	0.000651168	0.00627262	MS4A4A	TRUE	1
MS4A6A	OK	negbinomial.size	2.08775444177807e-12	6.20244980942628e-11	MS4A6A	TRUE	2
MS4A7	OK	negbinomial.size	3.23322033149388e-09	7.01487999779721e-08	MS4A7	TRUE	2
MSMO1	OK	negbinomial.size	0.0122058	0.0827718	MSMO1	TRUE	1
MSR1	OK	negbinomial.size	2.56627821610558e-05	0.000325334	MSR1	TRUE	2
MT-ATP8	OK	negbinomial.size	1.32429764332506e-252	1.00861604276361e-249	MT-ATP8	TRUE	2
MT-CO1	OK	negbinomial.size	1.28070099326459e-16	5.2412218946268e-15	MT-CO1	TRUE	2
MT-ND4L	OK	negbinomial.size	0	0	MT-ND4L	TRUE	2
MT1A	OK	negbinomial.size	1.19559574824769e-48	1.63059796874386e-46	MT1A	TRUE	2
MT1E	OK	negbinomial.size	7.44295157846464e-32	6.25346554898365e-30	MT1E	TRUE	2
MT1F	OK	negbinomial.size	0.553162	1	MT1F	TRUE	1
MT1G	OK	negbinomial.size	2.57336276760844e-43	3.02434588189172e-41	MT1G	TRUE	1
MT1H	OK	negbinomial.size	0.0375222	0.213164	MT1H	TRUE	1
MT1M	OK	negbinomial.size	0	0	MT1M	TRUE	2
MT1X	OK	negbinomial.size	6.95485054799025e-182	4.16191031007029e-179	MT1X	TRUE	2
MT2A	OK	negbinomial.size	9.24949991291809e-105	3.01353845773934e-102	MT2A	TRUE	2
MTRNR2L1	OK	negbinomial.size	0.120957	0.522198	MTRNR2L1	TRUE	1
MTRNR2L12	OK	negbinomial.size	0	0	MTRNR2L12	TRUE	2
MTRNR2L8	OK	negbinomial.size	8.87244076133038e-06	0.000121429	MTRNR2L8	TRUE	2
MURC	OK	negbinomial.size	0.665422	1	MURC	TRUE	1
MUSTN1	OK	negbinomial.size	0.0291355	0.171379	MUSTN1	TRUE	2
MX1	OK	negbinomial.size	0.000943872	0.00875568	MX1	TRUE	1
MXD3	OK	negbinomial.size	0.0194566	0.12268	MXD3	TRUE	2
MXRA5	OK	negbinomial.size	2.28741405566899e-09	5.03548788643798e-08	MXRA5	TRUE	1
MXRA8	OK	negbinomial.size	4.47115947263568e-65	8.37735294801021e-63	MXRA8	TRUE	2
MYBL1	OK	negbinomial.size	0.00787947	0.0570554	MYBL1	TRUE	2
MYBL2	OK	negbinomial.size	0.0162598	0.105319	MYBL2	TRUE	2
MYC	OK	negbinomial.size	0.548061	1	MYC	TRUE	1
MYDGF	OK	negbinomial.size	8.56044029894423e-15	3.08819103183715e-13	MYDGF	TRUE	1
MYH10	OK	negbinomial.size	1.43769911908533e-21	7.70693462877142e-20	MYH10	TRUE	2
MYH11	OK	negbinomial.size	9.14615519934828e-90	2.56639364433387e-87	MYH11	TRUE	2
MYL4	OK	negbinomial.size	1.80969986831727e-08	3.60250674736816e-07	MYL4	TRUE	2
MYL9	OK	negbinomial.size	9.31235064510151e-172	5.25118080367287e-169	MYL9	TRUE	2
MYLK	OK	negbinomial.size	0.879272	1	MYLK	TRUE	2
MYO10	OK	negbinomial.size	1.44363379295382e-12	4.34386371409835e-11	MYO10	TRUE	2
MYO1B	OK	negbinomial.size	1.1663566218649e-29	9.02387652892706e-28	MYO1B	TRUE	2
MYOCD	OK	negbinomial.size	3.44937159069876e-16	1.37424182701446e-14	MYOCD	TRUE	2
MZB1	OK	negbinomial.size	0.169505	0.690418	MZB1	TRUE	1
NAXE	OK	negbinomial.size	2.70834053746703e-96	8.14516055485917e-94	NAXE	TRUE	2
NBDY	OK	negbinomial.size	3.11494150539704e-154	1.44980749669849e-151	NBDY	TRUE	2
NBL1	OK	negbinomial.size	0.000356436	0.00363533	NBL1	TRUE	1
NCAM1	OK	negbinomial.size	0.0113106	0.0775255	NCAM1	TRUE	1
NCOA7	OK	negbinomial.size	1.33263775718307e-33	1.19134971448172e-31	NCOA7	TRUE	2
NDRG1	OK	negbinomial.size	0.924426	1	NDRG1	TRUE	1
NDUFA4L2	OK	negbinomial.size	2.4617648475592e-26	1.65752238214821e-24	NDUFA4L2	TRUE	2
NDUFAF8	OK	negbinomial.size	1.00674154284793e-160	5.04618442566809e-158	NDUFAF8	TRUE	2
NEAT1	OK	negbinomial.size	1.46978324693723e-39	1.55307096426367e-37	NEAT1	TRUE	2
NEB	OK	negbinomial.size	0.326739	1	NEB	TRUE	1
NECTIN2	OK	negbinomial.size	9.57828613495958e-109	3.1557224178916e-106	NECTIN2	TRUE	2
NEDD4L	OK	negbinomial.size	0.185709	0.743253	NEDD4L	TRUE	1
NEDD9	OK	negbinomial.size	8.37193786270568e-14	2.79596979475156e-12	NEDD9	TRUE	2
NEFM	OK	negbinomial.size	4.54224400010054e-13	1.41993549779262e-11	NEFM	TRUE	2
NEK6	OK	negbinomial.size	0.0334027	0.192843	NEK6	TRUE	1
NES	OK	negbinomial.size	3.22825819530896e-17	1.3728876132262e-15	NES	TRUE	2
NET1	OK	negbinomial.size	8.99741784179276e-14	2.99293005860429e-12	NET1	TRUE	2
NFATC1	OK	negbinomial.size	0.240239	0.911839	NFATC1	TRUE	1
NFATC2	OK	negbinomial.size	1.37936923829459e-15	5.22903096184786e-14	NFATC2	TRUE	2
NFE2L3	OK	negbinomial.size	0.615964	1	NFE2L3	TRUE	1
NFKBIA	OK	negbinomial.size	8.77859161400947e-38	8.66701187211424e-36	NFKBIA	TRUE	1
NFKBIE	OK	negbinomial.size	0.885526	1	NFKBIE	TRUE	1
NFKBIZ	OK	negbinomial.size	0.000178204	0.0019218	NFKBIZ	TRUE	1
NGF	OK	negbinomial.size	1.92940251345075e-31	1.5914178678104e-29	NGF	TRUE	2
NGFR	OK	negbinomial.size	1.45598124883726e-09	3.27777429320772e-08	NGFR	TRUE	1
NIBAN1	OK	negbinomial.size	1.33619609201707e-22	7.52027061577167e-21	NIBAN1	TRUE	2
NID1	OK	negbinomial.size	2.10814480189504e-109	6.98486733938614e-107	NID1	TRUE	2
NID2	OK	negbinomial.size	1.37124316414191e-13	4.48252816951516e-12	NID2	TRUE	1
NIPSNAP2	OK	negbinomial.size	1.61138375162872e-110	5.36929546103786e-108	NIPSNAP2	TRUE	2
NKD2	OK	negbinomial.size	0.483866	1	NKD2	TRUE	1
NKG7	OK	negbinomial.size	9.92171426732526e-07	1.5683529196962e-05	NKG7	TRUE	1
NMB	OK	negbinomial.size	0.373222	1	NMB	TRUE	1
NME1	OK	negbinomial.size	0.93921	1	NME1	TRUE	1
NME2	OK	negbinomial.size	4.24525139602817e-29	3.20415402985936e-27	NME2	TRUE	2
NME4	OK	negbinomial.size	5.20419959688873e-45	6.39832883353332e-43	NME4	TRUE	2
NMNAT2	OK	negbinomial.size	0.730629	1	NMNAT2	TRUE	2
NMRK2	OK	negbinomial.size	0.613024	1	NMRK2	TRUE	2
NMU	OK	negbinomial.size	3.56561353390611e-09	7.70469438820648e-08	NMU	TRUE	2
NNMT	OK	negbinomial.size	7.2932435731013e-11	1.87840258825e-09	NNMT	TRUE	1
NOP53	OK	negbinomial.size	0	0	NOP53	TRUE	2
NORAD	OK	negbinomial.size	0	0	NORAD	TRUE	2
NOSTRIN	OK	negbinomial.size	0.0515172	0.275208	NOSTRIN	TRUE	1
NOV	OK	negbinomial.size	0.0938641	0.438548	NOV	TRUE	1
NOX4	OK	negbinomial.size	0.000938726	0.00871345	NOX4	TRUE	1
NPAS4	OK	negbinomial.size	5.01671863922309e-07	8.32735535231355e-06	NPAS4	TRUE	2
NPC2	OK	negbinomial.size	0.0105734	0.0732431	NPC2	TRUE	1
NPDC1	OK	negbinomial.size	7.34702425589965e-29	5.5097984333406e-27	NPDC1	TRUE	2
NPL	OK	negbinomial.size	0.00721357	0.0528206	NPL	TRUE	1
NPNT	OK	negbinomial.size	5.34709743773132e-06	7.57257979318409e-05	NPNT	TRUE	2
NPR3	OK	negbinomial.size	5.58020972306915e-05	0.000665551	NPR3	TRUE	1
NPW	OK	negbinomial.size	7.9045417648481e-08	1.45820022585567e-06	NPW	TRUE	1
NPY1R	OK	negbinomial.size	0.902445	1	NPY1R	TRUE	1
NQO1	OK	negbinomial.size	0.952548	1	NQO1	TRUE	1
NR1D1	OK	negbinomial.size	2.88584623902613e-05	0.000362788	NR1D1	TRUE	1
NR1H3	OK	negbinomial.size	0.287325	1	NR1H3	TRUE	1
NR1H4	OK	negbinomial.size	1.46005214722922e-24	9.1090168270487e-23	NR1H4	TRUE	2
NR1I3	OK	negbinomial.size	0.194892	0.771686	NR1I3	TRUE	1
NR2F1	OK	negbinomial.size	6.47604131031706e-56	1.03767060831569e-53	NR2F1	TRUE	2
NR4A1	OK	negbinomial.size	1.7533804448358e-27	1.23293760416542e-25	NR4A1	TRUE	2
NR4A2	OK	negbinomial.size	8.34047429189117e-20	4.11376883808207e-18	NR4A2	TRUE	2
NR4A3	OK	negbinomial.size	0.000715832	0.00683045	NR4A3	TRUE	2
NRARP	OK	negbinomial.size	2.80266494710866e-67	5.46054105724875e-65	NRARP	TRUE	2
NRGN	OK	negbinomial.size	2.44622954490864e-27	1.70784680549008e-25	NRGN	TRUE	2
NRIP2	OK	negbinomial.size	1.57850699816787e-14	5.56319368434824e-13	NRIP2	TRUE	2
NRXN2	OK	negbinomial.size	0.959678	1	NRXN2	TRUE	1
NRXN3	OK	negbinomial.size	0.000432395	0.00432727	NRXN3	TRUE	2
NSD3	OK	negbinomial.size	3.13599731040787e-174	1.82089665612742e-171	NSD3	TRUE	2
NSG1	OK	negbinomial.size	0.250113	0.94171	NSG1	TRUE	1
NT5E	OK	negbinomial.size	0.820067	1	NT5E	TRUE	1
NTM	OK	negbinomial.size	0.378768	1	NTM	TRUE	1
NTN4	OK	negbinomial.size	0.0489928	0.264152	NTN4	TRUE	2
NTRK2	OK	negbinomial.size	0.355925	1	NTRK2	TRUE	2
NTRK3	OK	negbinomial.size	0.0042096	0.0329866	NTRK3	TRUE	2
NTS	OK	negbinomial.size	6.31700937352039e-05	0.000744196	NTS	TRUE	1
NUCB2	OK	negbinomial.size	0.0177591	0.113332	NUCB2	TRUE	1
NUF2	OK	negbinomial.size	0.00160881	0.014105	NUF2	TRUE	2
NUPR1	OK	negbinomial.size	1.67391554561966e-35	1.57824400599461e-33	NUPR1	TRUE	2
NUSAP1	OK	negbinomial.size	0.00947713	0.0667692	NUSAP1	TRUE	1
OAS1	OK	negbinomial.size	0.63711	1	OAS1	TRUE	1
OASL	OK	negbinomial.size	1.76271326300128e-07	3.11556116060006e-06	OASL	TRUE	2
OAZ2	OK	negbinomial.size	3.39972916103377e-135	1.34714268005963e-132	OAZ2	TRUE	2
OCIAD2	OK	negbinomial.size	0.253797	0.952938	OCIAD2	TRUE	1
OGA	OK	negbinomial.size	7.56345194900772e-143	3.12365239119407e-140	OGA	TRUE	2
OGFRL1	OK	negbinomial.size	3.13677380494565e-14	1.08273160559763e-12	OGFRL1	TRUE	2
OGN	OK	negbinomial.size	2.79677703991649e-16	1.12110040673891e-14	OGN	TRUE	2
OIT3	OK	negbinomial.size	3.7542568167256e-05	0.000461666	OIT3	TRUE	2
OLFM2	OK	negbinomial.size	0.000363055	0.00369771	OLFM2	TRUE	2
OLFML2A	OK	negbinomial.size	0.00187349	0.0161503	OLFML2A	TRUE	2
OLFML2B	OK	negbinomial.size	1.60413149290095e-23	9.50245367688646e-22	OLFML2B	TRUE	2
OLFML3	OK	negbinomial.size	1.99491022577248e-05	0.000257294	OLFML3	TRUE	1
OLR1	OK	negbinomial.size	6.8122228901533e-13	2.10264637575284e-11	OLR1	TRUE	2
OMD	OK	negbinomial.size	0.847609	1	OMD	TRUE	1
OMG	OK	negbinomial.size	0.741249	1	OMG	TRUE	1
OOEP	OK	negbinomial.size	0.646561	1	OOEP	TRUE	1
OPN3	OK	negbinomial.size	0.00334961	0.0270018	OPN3	TRUE	1
OR51E1	OK	negbinomial.size	4.67407878553885e-09	9.94598513708004e-08	OR51E1	TRUE	2
ORC6	OK	negbinomial.size	0.403181	1	ORC6	TRUE	1
ORM1	OK	negbinomial.size	0.0987265	0.456899	ORM1	TRUE	1
ORM2	OK	negbinomial.size	0.0654491	0.33288	ORM2	TRUE	1
OSGIN1	OK	negbinomial.size	0.000770802	0.00729209	OSGIN1	TRUE	1
OSM	OK	negbinomial.size	0.00276495	0.0227996	OSM	TRUE	2
OSR2	OK	negbinomial.size	0.451039	1	OSR2	TRUE	1
OXTR	OK	negbinomial.size	0.515143	1	OXTR	TRUE	1
P2RX1	OK	negbinomial.size	0.21099	0.821288	P2RX1	TRUE	2
P2RY14	OK	negbinomial.size	0.0175722	0.112416	P2RY14	TRUE	1
P4HA1	OK	negbinomial.size	0.00429048	0.0335353	P4HA1	TRUE	1
P4HA2	OK	negbinomial.size	0.159399	0.656137	P4HA2	TRUE	1
P4HB	OK	negbinomial.size	0.00401939	0.0316568	P4HB	TRUE	1
PAGE2	OK	negbinomial.size	0.128161	0.547614	PAGE2	TRUE	1
PAGE2B	OK	negbinomial.size	0.245792	0.92829	PAGE2B	TRUE	1
PAGE5	OK	negbinomial.size	0.000148714	0.00163015	PAGE5	TRUE	1
PAH	OK	negbinomial.size	0.68872	1	PAH	TRUE	1
PALLD	OK	negbinomial.size	3.25999275570365e-87	8.85103125732595e-85	PALLD	TRUE	2
PALM2-AKAP2	OK	negbinomial.size	2.07053157624556e-26	1.39731098146054e-24	PALM2-AKAP2	TRUE	2
PAMR1	OK	negbinomial.size	0.190468	0.758019	PAMR1	TRUE	1
PAPPA	OK	negbinomial.size	0.0648946	0.331021	PAPPA	TRUE	1
PAQR9	OK	negbinomial.size	0.182782	0.733739	PAQR9	TRUE	1
PAQR9-AS1	OK	negbinomial.size	0.742798	1	PAQR9-AS1	TRUE	1
PARP8	OK	negbinomial.size	1.71073830103858e-09	3.81613722572871e-08	PARP8	TRUE	2
PAXX	OK	negbinomial.size	1.61721493679269e-123	5.85441789927207e-121	PAXX	TRUE	2
PCAT19	OK	negbinomial.size	0.759172	1	PCAT19	TRUE	1
PCDH10	OK	negbinomial.size	0.0232548	0.141382	PCDH10	TRUE	1
PCDH17	OK	negbinomial.size	2.04453197129557e-160	1.00757628114814e-157	PCDH17	TRUE	2
PCDH7	OK	negbinomial.size	0.0996867	0.459936	PCDH7	TRUE	1
PCDH9	OK	negbinomial.size	0.0124506	0.0841887	PCDH9	TRUE	1
PCDHB15	OK	negbinomial.size	0.170336	0.693319	PCDHB15	TRUE	1
PCK1	OK	negbinomial.size	0.00208649	0.0177956	PCK1	TRUE	1
PCLAF	OK	negbinomial.size	8.789527267163e-27	6.0273646285631e-25	PCLAF	TRUE	2
PCNX1	OK	negbinomial.size	1.93543295797142e-47	2.5737747351527e-45	PCNX1	TRUE	2
PCOLCE	OK	negbinomial.size	0.0996366	0.459804	PCOLCE	TRUE	1
PCOLCE2	OK	negbinomial.size	0.262994	0.980867	PCOLCE2	TRUE	1
PCSK1N	OK	negbinomial.size	0.606132	1	PCSK1N	TRUE	1
PDCD1LG2	OK	negbinomial.size	0.857813	1	PDCD1LG2	TRUE	1
PDE4C	OK	negbinomial.size	1.51932515853327e-28	1.12076508078219e-26	PDE4C	TRUE	2
PDE8B	OK	negbinomial.size	0.000617245	0.00597628	PDE8B	TRUE	1
PDGFA	OK	negbinomial.size	7.04987520094118e-43	8.25229403511368e-41	PDGFA	TRUE	2
PDGFD	OK	negbinomial.size	0.985688	1	PDGFD	TRUE	1
PDGFRA	OK	negbinomial.size	3.95653068030121e-07	6.65989499845765e-06	PDGFRA	TRUE	1
PDGFRL	OK	negbinomial.size	0.834547	1	PDGFRL	TRUE	2
PDIA3	OK	negbinomial.size	2.78090952992419e-14	9.64437843775304e-13	PDIA3	TRUE	1
PDIA4	OK	negbinomial.size	0.76321	1	PDIA4	TRUE	1
PDK4	OK	negbinomial.size	1.68743553006668e-15	6.32330074509652e-14	PDK4	TRUE	2
PDLIM4	OK	negbinomial.size	0.0647087	0.330346	PDLIM4	TRUE	1
PDPN	OK	negbinomial.size	0.0260149	0.155519	PDPN	TRUE	1
PDZK1	OK	negbinomial.size	0.545423	1	PDZK1	TRUE	1
PDZK1IP1	OK	negbinomial.size	0.500507	1	PDZK1IP1	TRUE	1
PECAM1	OK	negbinomial.size	0.0152318	0.0998623	PECAM1	TRUE	2
PEG10	OK	negbinomial.size	0.00112536	0.0102178	PEG10	TRUE	2
PERP	OK	negbinomial.size	0.134395	0.569849	PERP	TRUE	1
PFKFB3	OK	negbinomial.size	0.000887081	0.00827072	PFKFB3	TRUE	1
PFN1	OK	negbinomial.size	1.38698707977675e-45	1.7269608767199e-43	PFN1	TRUE	1
PGAM2	OK	negbinomial.size	0.0922172	0.432276	PGAM2	TRUE	2
PGAP1	OK	negbinomial.size	0.418911	1	PGAP1	TRUE	2
PGC	OK	negbinomial.size	0.117692	0.510451	PGC	TRUE	1
PGF	OK	negbinomial.size	1.65809732122621e-07	2.9430725606329e-06	PGF	TRUE	2
PGK1	OK	negbinomial.size	0.268486	0.996605	PGK1	TRUE	1
PGLS	OK	negbinomial.size	7.70553152239373e-60	1.31363632596157e-57	PGLS	TRUE	2
PGM2L1	OK	negbinomial.size	0.00176266	0.0153097	PGM2L1	TRUE	2
PHGDH	OK	negbinomial.size	0.0104788	0.0726397	PHGDH	TRUE	1
PHLDA1	OK	negbinomial.size	3.6432677067196e-89	1.01742587933605e-86	PHLDA1	TRUE	2
PHLDA2	OK	negbinomial.size	7.48233637143777e-160	3.6264596405204e-157	PHLDA2	TRUE	2
PHLDA3	OK	negbinomial.size	0.0015046	0.0132748	PHLDA3	TRUE	1
PHYH	OK	negbinomial.size	0.00292201	0.0239532	PHYH	TRUE	2
PHYHIP	OK	negbinomial.size	0.258693	0.967851	PHYHIP	TRUE	1
PHYHIPL	OK	negbinomial.size	5.04845324887931e-06	7.17737068558853e-05	PHYHIPL	TRUE	1
PI15	OK	negbinomial.size	1.08834766946654e-10	2.74049588131666e-09	PI15	TRUE	2
PI16	OK	negbinomial.size	0.845281	1	PI16	TRUE	1
PI3	OK	negbinomial.size	0.229668	0.879283	PI3	TRUE	1
PIEZO2	OK	negbinomial.size	7.24642768555907e-15	2.62811843920601e-13	PIEZO2	TRUE	1
PIK3R3-ENSG00000117461	OK	negbinomial.size	3.05268129308779e-08	5.93385795270579e-07	PIK3R3-ENSG00000117461	TRUE	2
PIM1	OK	negbinomial.size	0.00111083	0.0100999	PIM1	TRUE	1
PIM3	OK	negbinomial.size	1.06656789589015e-20	5.49638613835481e-19	PIM3	TRUE	2
PIP4P2	OK	negbinomial.size	1.17530779644311e-70	2.46164020437166e-68	PIP4P2	TRUE	2
PITX2	OK	negbinomial.size	6.6071303208683e-09	1.38235875015099e-07	PITX2	TRUE	2
PKIB	OK	negbinomial.size	1.99813099264774e-11	5.43256337801699e-10	PKIB	TRUE	2
PKM	OK	negbinomial.size	5.58256296281864e-07	9.16543686882697e-06	PKM	TRUE	1
PKMYT1	OK	negbinomial.size	0.0261905	0.156378	PKMYT1	TRUE	2
PLA2G2A	OK	negbinomial.size	9.43832203853231e-07	1.49718797930681e-05	PLA2G2A	TRUE	2
PLA2G5	OK	negbinomial.size	0.265641	0.988298	PLA2G5	TRUE	2
PLAC8	OK	negbinomial.size	0.00082394	0.00774855	PLAC8	TRUE	2
PLAT	OK	negbinomial.size	5.88405349406771e-10	1.38304736336513e-08	PLAT	TRUE	1
PLAU	OK	negbinomial.size	0.0673304	0.340866	PLAU	TRUE	1
PLAUR	OK	negbinomial.size	0.000465009	0.00461976	PLAUR	TRUE	1
PLCE1	OK	negbinomial.size	1.37216589297652e-14	4.87110585917724e-13	PLCE1	TRUE	2
PLCG2	OK	negbinomial.size	0	0	PLCG2	TRUE	2
PLCXD2	OK	negbinomial.size	0.253578	0.952361	PLCXD2	TRUE	1
PLCXD3	OK	negbinomial.size	2.40231165331148e-05	0.000305936	PLCXD3	TRUE	1
PLD5	OK	negbinomial.size	3.43498801626364e-05	0.000425708	PLD5	TRUE	2
PLEK	OK	negbinomial.size	0.000680477	0.00653028	PLEK	TRUE	2
PLEKHO1	OK	negbinomial.size	3.84984062036728e-23	2.24204471878291e-21	PLEKHO1	TRUE	2
PLG	OK	negbinomial.size	0.89455	1	PLG	TRUE	1
PLIN2	OK	negbinomial.size	0.0398328	0.224134	PLIN2	TRUE	1
PLK1	OK	negbinomial.size	0.0134309	0.089987	PLK1	TRUE	1
PLK2	OK	negbinomial.size	6.3881807339144e-14	2.15431201345837e-12	PLK2	TRUE	2
PLN	OK	negbinomial.size	5.90220173340356e-33	5.13552849637169e-31	PLN	TRUE	2
PLOD1	OK	negbinomial.size	0.0155895	0.101797	PLOD1	TRUE	1
PLOD2	OK	negbinomial.size	3.97466988680943e-10	9.5648139315527e-09	PLOD2	TRUE	1
PLPBP	OK	negbinomial.size	3.64052416351539e-69	7.46498390102656e-67	PLPBP	TRUE	2
PLPP3	OK	negbinomial.size	1.64922115459855e-06	2.52462998202642e-05	PLPP3	TRUE	2
PLPP4	OK	negbinomial.size	0.955158	1	PLPP4	TRUE	1
PLTP	OK	negbinomial.size	2.8981933682087e-06	4.27368745483025e-05	PLTP	TRUE	1
PLVAP	OK	negbinomial.size	0.0214251	0.132358	PLVAP	TRUE	1
PLXDC1	OK	negbinomial.size	2.68127011483525e-47	3.54151094334489e-45	PLXDC1	TRUE	2
PLXDC2	OK	negbinomial.size	1.02272807284816e-35	9.68948107143466e-34	PLXDC2	TRUE	2
PMAIP1	OK	negbinomial.size	0.213288	0.82839	PMAIP1	TRUE	1
PMEPA1	OK	negbinomial.size	4.58278326308504e-84	1.16345162105464e-81	PMEPA1	TRUE	2
PNCK	OK	negbinomial.size	0.0827106	0.397563	PNCK	TRUE	1
PNRC1	OK	negbinomial.size	4.54379348063745e-168	2.46732193214799e-165	PNRC1	TRUE	2
PODN	OK	negbinomial.size	3.82752950045862e-07	6.45572239155582e-06	PODN	TRUE	1
PODNL1	OK	negbinomial.size	0.174718	0.707668	PODNL1	TRUE	1
PODXL	OK	negbinomial.size	0.743584	1	PODXL	TRUE	1
POLR2J3.1	OK	negbinomial.size	3.08526287465459e-113	1.05810082622292e-110	POLR2J3.1	TRUE	2
PON1	OK	negbinomial.size	0.0162026	0.105029	PON1	TRUE	1
POPDC2	OK	negbinomial.size	0.00874891	0.0624413	POPDC2	TRUE	2
POSTN	OK	negbinomial.size	9.47485132042621e-16	3.63647025972772e-14	POSTN	TRUE	1
PPARG	OK	negbinomial.size	9.91458976280261e-06	0.000134375	PPARG	TRUE	2
PPEF1	OK	negbinomial.size	0.0127947	0.0862168	PPEF1	TRUE	2
PPIC	OK	negbinomial.size	8.57892107542208e-20	4.22427226253676e-18	PPIC	TRUE	1
PPIF	OK	negbinomial.size	9.15233470568154e-20	4.49906679643499e-18	PPIF	TRUE	2
PPP1R14B	OK	negbinomial.size	7.73814477216072e-172	4.40585922488704e-169	PPP1R14B	TRUE	2
PPP1R16A	OK	negbinomial.size	0.0969193	0.449919	PPP1R16A	TRUE	1
PPP1R1A	OK	negbinomial.size	2.26096319366827e-09	4.98099874127257e-08	PPP1R1A	TRUE	2
PPP1R3C	OK	negbinomial.size	0.0142685	0.0946901	PPP1R3C	TRUE	2
PQLC2L	OK	negbinomial.size	0.851484	1	PQLC2L	TRUE	1
PRAF2	OK	negbinomial.size	0.0403173	0.22624	PRAF2	TRUE	1
PRAM1	OK	negbinomial.size	0.0551372	0.290758	PRAM1	TRUE	1
PRAP1	OK	negbinomial.size	0.158715	0.653822	PRAP1	TRUE	1
PRC1	OK	negbinomial.size	0.5907	1	PRC1	TRUE	2
PRDM1	OK	negbinomial.size	2.75166688133732e-05	0.000346961	PRDM1	TRUE	1
PRDX4	OK	negbinomial.size	8.43849468114346e-09	1.74805906243609e-07	PRDX4	TRUE	1
PRELID1	OK	negbinomial.size	1.52767397471887e-60	2.65060474104699e-58	PRELID1	TRUE	2
PRELP	OK	negbinomial.size	0.688076	1	PRELP	TRUE	1
PRF1	OK	negbinomial.size	0.0156743	0.102284	PRF1	TRUE	1
PRG4	OK	negbinomial.size	0.00533995	0.0403975	PRG4	TRUE	2
PRKCDBP	OK	negbinomial.size	1.1893263184914e-32	1.02570649923423e-30	PRKCDBP	TRUE	2
PRLR	OK	negbinomial.size	1.73187525169207e-07	3.06388154010899e-06	PRLR	TRUE	2
PRMT9	OK	negbinomial.size	1.00616044530218e-16	4.1612326738185e-15	PRMT9	TRUE	2
PROC	OK	negbinomial.size	0.86864	1	PROC	TRUE	1
PROCR	OK	negbinomial.size	0.0705877	0.353678	PROCR	TRUE	1
PROS1	OK	negbinomial.size	3.80480979344647e-22	2.09908814992162e-20	PROS1	TRUE	2
PROX1	OK	negbinomial.size	0.145309	0.608952	PROX1	TRUE	1
PRPS2	OK	negbinomial.size	0.0862565	0.410316	PRPS2	TRUE	1
PRRX1	OK	negbinomial.size	0.00707774	0.0519167	PRRX1	TRUE	1
PRRX2	OK	negbinomial.size	0.173133	0.702802	PRRX2	TRUE	1
PRSS23	OK	negbinomial.size	2.41125216389238e-32	2.05833891050173e-30	PRSS23	TRUE	1
PRSS35	OK	negbinomial.size	2.48980792627358e-17	1.06814034993646e-15	PRSS35	TRUE	2
PSAT1	OK	negbinomial.size	0.401722	1	PSAT1	TRUE	1
PSMB9	OK	negbinomial.size	2.43649142253729e-13	7.81235863721702e-12	PSMB9	TRUE	1
PSRC1	OK	negbinomial.size	0.000433262	0.00433373	PSRC1	TRUE	2
PTCH1	OK	negbinomial.size	3.00514997587107e-12	8.78987632593311e-11	PTCH1	TRUE	2
PTGDS	OK	negbinomial.size	3.78342110164568e-10	9.12705596487088e-09	PTGDS	TRUE	1
PTGER1	OK	negbinomial.size	8.27919563173013e-13	2.54072960660813e-11	PTGER1	TRUE	2
PTGER3	OK	negbinomial.size	0.00177759	0.0154234	PTGER3	TRUE	1
PTGER4	OK	negbinomial.size	0.0110421	0.076014	PTGER4	TRUE	1
PTGFR	OK	negbinomial.size	0.663182	1	PTGFR	TRUE	1
PTGIS	OK	negbinomial.size	0.00923274	0.0653614	PTGIS	TRUE	1
PTGS2	OK	negbinomial.size	5.65497629725535e-09	1.19122156951343e-07	PTGS2	TRUE	2
PTH1R	OK	negbinomial.size	6.21197946331956e-101	1.95861040659342e-98	PTH1R	TRUE	2
PTN	OK	negbinomial.size	0.0340002	0.19583	PTN	TRUE	2
PTP4A1	OK	negbinomial.size	0.0034368	0.0275871	PTP4A1	TRUE	1
PTP4A3	OK	negbinomial.size	5.51464595533254e-306	5.39010686750794e-303	PTP4A3	TRUE	2
PTPN22	OK	negbinomial.size	1.36969065671679e-05	0.000181855	PTPN22	TRUE	2
PTPRC	OK	negbinomial.size	7.62860186927875e-08	1.40862517828669e-06	PTPRC	TRUE	2
PTPRS	OK	negbinomial.size	2.66970704992458e-05	0.000337352	PTPRS	TRUE	1
PTRF	OK	negbinomial.size	8.15010680683428e-75	1.81734986192698e-72	PTRF	TRUE	2
PTTG1	OK	negbinomial.size	1.12043131729991e-05	0.000150775	PTTG1	TRUE	1
PTX3	OK	negbinomial.size	0.133729	0.567558	PTX3	TRUE	1
PVRL2	OK	negbinomial.size	1.27174586101971e-06	1.9809172913546e-05	PVRL2	TRUE	1
PXMP2	OK	negbinomial.size	7.01456007377959e-16	2.72069362120902e-14	PXMP2	TRUE	2
PYCR1	OK	negbinomial.size	0.489213	1	PYCR1	TRUE	1
PYY	OK	negbinomial.size	0.178794	0.721339	PYY	TRUE	1
QPCT	OK	negbinomial.size	0.0623893	0.320331	QPCT	TRUE	1
QPRT	OK	negbinomial.size	0.000417147	0.00418754	QPRT	TRUE	1
QSOX1	OK	negbinomial.size	1.20778190970897e-05	0.000161602	QSOX1	TRUE	1
RAB20	OK	negbinomial.size	0.0191091	0.120773	RAB20	TRUE	2
RAB32	OK	negbinomial.size	8.96571635008361e-39	9.27327046473815e-37	RAB32	TRUE	2
RAB3B	OK	negbinomial.size	0.850058	1	RAB3B	TRUE	1
RAB4A	OK	negbinomial.size	7.35054839798691e-24	4.39870317142798e-22	RAB4A	TRUE	2
RACGAP1	OK	negbinomial.size	0.0164568	0.106416	RACGAP1	TRUE	2
RACK1	OK	negbinomial.size	0	0	RACK1	TRUE	2
RAD51AP1	OK	negbinomial.size	0.00856196	0.0613459	RAD51AP1	TRUE	1
RAI14	OK	negbinomial.size	0.00445949	0.034699	RAI14	TRUE	1
RALA	OK	negbinomial.size	6.29014881755542e-05	0.000741249	RALA	TRUE	2
RAMP1	OK	negbinomial.size	3.46822175221562e-12	1.01040171216436e-10	RAMP1	TRUE	1
RAMP3	OK	negbinomial.size	0.350648	1	RAMP3	TRUE	1
RANBP1	OK	negbinomial.size	2.58057732138413e-25	1.66671758824419e-23	RANBP1	TRUE	1
RARRES1	OK	negbinomial.size	8.24246160970087e-06	0.000113549	RARRES1	TRUE	1
RARRES2	OK	negbinomial.size	0.000335945	0.00344793	RARRES2	TRUE	1
RARRES3	OK	negbinomial.size	0.00298597	0.0244229	RARRES3	TRUE	1
RASA4	OK	negbinomial.size	0.111257	0.488482	RASA4	TRUE	2
RASD1	OK	negbinomial.size	1.66826335476567e-50	2.38622693756665e-48	RASD1	TRUE	2
RASGEF1B	OK	negbinomial.size	0.229621	0.879161	RASGEF1B	TRUE	1
RASIP1	OK	negbinomial.size	0.00341651	0.0274543	RASIP1	TRUE	2
RASL11A	OK	negbinomial.size	1.98336178935801e-16	8.03830353399452e-15	RASL11A	TRUE	2
RASL11B	OK	negbinomial.size	0.445543	1	RASL11B	TRUE	1
RASSF7	OK	negbinomial.size	0.994373	1	RASSF7	TRUE	1
RASSF9	OK	negbinomial.size	0.000698025	0.00668228	RASSF9	TRUE	2
RBCK1	OK	negbinomial.size	0.0316793	0.184346	RBCK1	TRUE	1
RBP1	OK	negbinomial.size	3.53983029221259e-46	4.49336249971445e-44	RBP1	TRUE	1
RBP4	OK	negbinomial.size	0.0966622	0.448984	RBP4	TRUE	1
RBP5	OK	negbinomial.size	0.37536	1	RBP5	TRUE	1
RBP7	OK	negbinomial.size	0.190174	0.757298	RBP7	TRUE	1
RCAN1	OK	negbinomial.size	0.000902751	0.0084048	RCAN1	TRUE	1
RCAN2	OK	negbinomial.size	2.78354138977177e-35	2.61185255685065e-33	RCAN2	TRUE	2
RCN1	OK	negbinomial.size	1.5185565351481e-10	3.77354864422712e-09	RCN1	TRUE	1
RCN3	OK	negbinomial.size	1.01741146727681e-11	2.84259626004995e-10	RCN3	TRUE	1
RDH10	OK	negbinomial.size	0.126952	0.543515	RDH10	TRUE	1
REG1A	OK	negbinomial.size	0.830677	1	REG1A	TRUE	1
REL	OK	negbinomial.size	0.263409	0.981861	REL	TRUE	1
RELN	OK	negbinomial.size	1.23993790875016e-16	5.08149256873887e-15	RELN	TRUE	1
REN	OK	negbinomial.size	1.62885897098134e-77	3.74605624914512e-75	REN	TRUE	2
REPIN1	OK	negbinomial.size	8.98324129741869e-06	0.000122736	REPIN1	TRUE	2
RERGL	OK	negbinomial.size	0.0263967	0.157353	RERGL	TRUE	2
REX1BD	OK	negbinomial.size	1.00423122370345e-216	6.92860471930453e-214	REX1BD	TRUE	2
RFPL4B	OK	negbinomial.size	0.327491	1	RFPL4B	TRUE	1
RFTN1	OK	negbinomial.size	0.000100559	0.00114244	RFTN1	TRUE	1
RGCC	OK	negbinomial.size	1.81495415958522e-22	1.01369511132262e-20	RGCC	TRUE	1
RGS1	OK	negbinomial.size	2.23055978820085e-15	8.28443184161108e-14	RGS1	TRUE	1
RGS10	OK	negbinomial.size	0.00150386	0.0132702	RGS10	TRUE	1
RGS16	OK	negbinomial.size	2.41007105730723e-28	1.75140789536286e-26	RGS16	TRUE	2
RGS2	OK	negbinomial.size	1.4117712873318e-22	7.93039532045725e-21	RGS2	TRUE	2
RGS3	OK	negbinomial.size	0.0923703	0.432741	RGS3	TRUE	1
RGS4	OK	negbinomial.size	0.00641566	0.04759	RGS4	TRUE	1
RGS5	OK	negbinomial.size	0	0	RGS5	TRUE	2
RGS5-ENSG00000143248	OK	negbinomial.size	0	0	RGS5-ENSG00000143248	TRUE	2
RHBDD2	OK	negbinomial.size	0.165466	0.676786	RHBDD2	TRUE	1
RHEB	OK	negbinomial.size	3.29262457143184e-12	9.60198746850425e-11	RHEB	TRUE	1
RHOB	OK	negbinomial.size	3.45659554851977e-55	5.43463930141935e-53	RHOB	TRUE	2
RIN2	OK	negbinomial.size	0.352063	1	RIN2	TRUE	1
RIOX2	OK	negbinomial.size	5.99108032424196e-23	3.43783664985489e-21	RIOX2	TRUE	2
RIPOR2	OK	negbinomial.size	3.95489071577966e-32	3.35165557842339e-30	RIPOR2	TRUE	2
RLTPR	OK	negbinomial.size	0.886613	1	RLTPR	TRUE	1
RN7SL832P	OK	negbinomial.size	0.163299	0.669979	RN7SL832P	TRUE	2
RNASE1	OK	negbinomial.size	0.000371707	0.00377533	RNASE1	TRUE	1
RNASE4	OK	negbinomial.size	0.655325	1	RNASE4	TRUE	1
RNASE6	OK	negbinomial.size	0.637385	1	RNASE6	TRUE	1
RNASEH2A	OK	negbinomial.size	0.0247325	0.148931	RNASEH2A	TRUE	1
RNASEK	OK	negbinomial.size	3.57276592571179e-14	1.22744497781703e-12	RNASEK	TRUE	2
RNASET2	OK	negbinomial.size	1.77762770030757e-07	3.13908390498457e-06	RNASET2	TRUE	1
RND3	OK	negbinomial.size	3.67813217649682e-40	3.96514818916647e-38	RND3	TRUE	2
RNF122	OK	negbinomial.size	0.675989	1	RNF122	TRUE	1
RNF128	OK	negbinomial.size	0.0673102	0.340799	RNF128	TRUE	1
RNF144B	OK	negbinomial.size	0.000610581	0.00591665	RNF144B	TRUE	1
RNF187	OK	negbinomial.size	2.1895919017637e-42	2.52276261451734e-40	RNF187	TRUE	2
RNF227	OK	negbinomial.size	2.82634825496608e-12	8.28341796164347e-11	RNF227	TRUE	2
ROR2	OK	negbinomial.size	0.710948	1	ROR2	TRUE	1
RP1-191J18.66	OK	negbinomial.size	0.0515245	0.275221	RP1-191J18.66	TRUE	2
RP1-193H18.3	OK	negbinomial.size	0.177845	0.71825	RP1-193H18.3	TRUE	2
RP1-28O10.1	OK	negbinomial.size	0.475783	1	RP1-28O10.1	TRUE	1
RP11-106E15.1	OK	negbinomial.size	0.24433	0.923957	RP11-106E15.1	TRUE	1
RP11-1143G9.4	OK	negbinomial.size	0.0245944	0.148175	RP11-1143G9.4	TRUE	1
RP11-119D9.1	OK	negbinomial.size	0.205234	0.803145	RP11-119D9.1	TRUE	1
RP11-138A9.1	OK	negbinomial.size	6.8029429196997e-10	1.59137849033023e-08	RP11-138A9.1	TRUE	1
RP11-138A9.2	OK	negbinomial.size	3.13245119893474e-06	4.59581599429667e-05	RP11-138A9.2	TRUE	1
RP11-14N7.2	OK	negbinomial.size	1.19033512383744e-06	1.86450863614975e-05	RP11-14N7.2	TRUE	1
RP11-169K16.4	OK	negbinomial.size	0.00279247	0.0229974	RP11-169K16.4	TRUE	2
RP11-295G20.2	OK	negbinomial.size	9.09235943245704e-05	0.00104186	RP11-295G20.2	TRUE	1
RP11-314N14.1	OK	negbinomial.size	0.824682	1	RP11-314N14.1	TRUE	1
RP11-334A14.8	OK	negbinomial.size	0.400942	1	RP11-334A14.8	TRUE	1
RP11-338I21.1	OK	negbinomial.size	0.139864	0.589426	RP11-338I21.1	TRUE	1
RP11-347P5.1	OK	negbinomial.size	0.180234	0.725843	RP11-347P5.1	TRUE	1
RP11-386I14.4	OK	negbinomial.size	0.0169695	0.109216	RP11-386I14.4	TRUE	2
RP11-390F4.3	OK	negbinomial.size	0.34373	1	RP11-390F4.3	TRUE	1
RP11-390P2.4	OK	negbinomial.size	0.756659	1	RP11-390P2.4	TRUE	1
RP11-394O4.5	OK	negbinomial.size	1.81428606003838e-160	9.01684796533483e-158	RP11-394O4.5	TRUE	2
RP11-400N13.3	OK	negbinomial.size	0.138249	0.583827	RP11-400N13.3	TRUE	1
RP11-417E7.2	OK	negbinomial.size	0.798915	1	RP11-417E7.2	TRUE	1
RP11-465N4.4	OK	negbinomial.size	0.411401	1	RP11-465N4.4	TRUE	1
RP11-467L13.7	OK	negbinomial.size	1.4478929832419e-18	6.61821387390656e-17	RP11-467L13.7	TRUE	2
RP11-473M20.16	OK	negbinomial.size	3.46155644737102e-38	3.44657008244607e-36	RP11-473M20.16	TRUE	2
RP11-490M8.1	OK	negbinomial.size	0.461682	1	RP11-490M8.1	TRUE	1
RP11-596C23.2	OK	negbinomial.size	8.30405304499287e-05	0.000958455	RP11-596C23.2	TRUE	2
RP11-59C5.3	OK	negbinomial.size	5.21182245107261e-10	1.23443993393842e-08	RP11-59C5.3	TRUE	2
RP11-600F24.7	OK	negbinomial.size	4.93628668522165e-06	7.02812655146452e-05	RP11-600F24.7	TRUE	2
RP11-629O1.2	OK	negbinomial.size	2.08441202512878e-10	5.13830782739292e-09	RP11-629O1.2	TRUE	2
RP11-680A11.5	OK	negbinomial.size	0.439349	1	RP11-680A11.5	TRUE	1
RP11-706C16.7	OK	negbinomial.size	0.934641	1	RP11-706C16.7	TRUE	1
RP11-725P16.2	OK	negbinomial.size	1.86014909972795e-48	2.52519546188763e-46	RP11-725P16.2	TRUE	2
RP11-727F15.9	OK	negbinomial.size	5.73007594426499e-10	1.35064430768256e-08	RP11-727F15.9	TRUE	2
RP11-796E2.4	OK	negbinomial.size	2.14158083057694e-19	1.0328372352729e-17	RP11-796E2.4	TRUE	2
RP11-798K3.2	OK	negbinomial.size	0.0732541	0.364314	RP11-798K3.2	TRUE	1
RP11-834C11.4	OK	negbinomial.size	8.00207908502709e-42	9.00733067066054e-40	RP11-834C11.4	TRUE	2
RP11-863P13.3	OK	negbinomial.size	0.586821	1	RP11-863P13.3	TRUE	1
RP11-879F14.2	OK	negbinomial.size	1.01463041895443e-07	1.85079318567908e-06	RP11-879F14.2	TRUE	2
RP11-91J3.3	OK	negbinomial.size	0.00585291	0.0438426	RP11-91J3.3	TRUE	2
RP3-395M20.12	OK	negbinomial.size	1.96452518555085e-21	1.04926757292012e-19	RP3-395M20.12	TRUE	2
RP4-621F18.2	OK	negbinomial.size	0.209084	0.815058	RP4-621F18.2	TRUE	1
RP4-665J23.1	OK	negbinomial.size	0.00180779	0.0156507	RP4-665J23.1	TRUE	1
RPA3	OK	negbinomial.size	0.0608686	0.314367	RPA3	TRUE	1
RPL17	OK	negbinomial.size	0.0192833	0.121717	RPL17	TRUE	1
RPL22L1	OK	negbinomial.size	8.42093211533443e-13	2.58152411868159e-11	RPL22L1	TRUE	2
RPP25	OK	negbinomial.size	0.00750646	0.0547261	RPP25	TRUE	1
RPPH1	OK	negbinomial.size	9.85631924586477e-12	2.75774733861517e-10	RPPH1	TRUE	2
RPS2	OK	negbinomial.size	1.30083467792118e-29	1.00378223271958e-27	RPS2	TRUE	1
RPS4Y1	OK	negbinomial.size	2.49244075019208e-47	3.29953019853306e-45	RPS4Y1	TRUE	1
RRAD	OK	negbinomial.size	3.0068186109942e-50	4.23881916927295e-48	RRAD	TRUE	2
RRM2	OK	negbinomial.size	0.182631	0.733187	RRM2	TRUE	1
RSPO3	OK	negbinomial.size	6.69233248128508e-08	1.24594234401576e-06	RSPO3	TRUE	1
RTF2	OK	negbinomial.size	5.463387676287e-168	2.93945293831056e-165	RTF2	TRUE	2
RTL8A	OK	negbinomial.size	2.52916928127418e-137	1.01591186644058e-134	RTL8A	TRUE	2
RTL8C	OK	negbinomial.size	3.4957171966751e-196	2.18091845743629e-193	RTL8C	TRUE	2
RTRAF	OK	negbinomial.size	1.60512975100213e-291	1.4708255351175e-288	RTRAF	TRUE	2
RUNX2	OK	negbinomial.size	0.197286	0.778746	RUNX2	TRUE	1
RXYLT1	OK	negbinomial.size	1.09089794668717e-41	1.22324493467436e-39	RXYLT1	TRUE	2
S100A1	OK	negbinomial.size	0.417018	1	S100A1	TRUE	1
S100A10	OK	negbinomial.size	1.04730779228007e-09	2.39638569950312e-08	S100A10	TRUE	1
S100A11	OK	negbinomial.size	1.42554312113743e-40	1.56263507175896e-38	S100A11	TRUE	1
S100A13	OK	negbinomial.size	1.15045953763581e-12	3.48495349094277e-11	S100A13	TRUE	1
S100A16	OK	negbinomial.size	0.0206094	0.128604	S100A16	TRUE	1
S100A4	OK	negbinomial.size	6.76784135008591e-63	1.22500017276478e-60	S100A4	TRUE	2
S100A6	OK	negbinomial.size	9.14756959130426e-59	1.51542152170067e-56	S100A6	TRUE	2
S100A8	OK	negbinomial.size	0.596181	1	S100A8	TRUE	1
S100A9	OK	negbinomial.size	0.00189366	0.0162978	S100A9	TRUE	1
S100B	OK	negbinomial.size	0.650881	1	S100B	TRUE	1
S100P	OK	negbinomial.size	4.92383396518844e-12	1.41271156011975e-10	S100P	TRUE	2
SAA1	OK	negbinomial.size	0.000295689	0.00306752	SAA1	TRUE	1
SAA2	OK	negbinomial.size	0.133173	0.565894	SAA2	TRUE	1
SAA4	OK	negbinomial.size	0.14927	0.622437	SAA4	TRUE	1
SAMD11	OK	negbinomial.size	4.41039235370845e-06	6.32854072873091e-05	SAMD11	TRUE	1
SAMSN1	OK	negbinomial.size	8.87912554460326e-07	1.41575942785008e-05	SAMSN1	TRUE	2
SAP30	OK	negbinomial.size	6.93867892254423e-60	1.18635226067815e-57	SAP30	TRUE	2
SAT1	OK	negbinomial.size	1.55448334331687e-15	5.85126287989846e-14	SAT1	TRUE	1
SBSPON	OK	negbinomial.size	8.69804925937531e-14	2.89827897054582e-12	SBSPON	TRUE	2
SCARA5	OK	negbinomial.size	0.760186	1	SCARA5	TRUE	1
SCARB1	OK	negbinomial.size	0.790752	1	SCARB1	TRUE	1
SCARF2	OK	negbinomial.size	0.0612568	0.315801	SCARF2	TRUE	1
SCCPDH	OK	negbinomial.size	0.00614586	0.0458146	SCCPDH	TRUE	2
SCD	OK	negbinomial.size	0.0213524	0.132006	SCD	TRUE	1
SCG2	OK	negbinomial.size	0.0298659	0.175166	SCG2	TRUE	2
SCG5	OK	negbinomial.size	0.216163	0.837422	SCG5	TRUE	1
SCGN	OK	negbinomial.size	1.59661341813246e-09	3.58062691802593e-08	SCGN	TRUE	2
SCN7A	OK	negbinomial.size	0.15628	0.646473	SCN7A	TRUE	1
SCRG1	OK	negbinomial.size	0.0568819	0.298002	SCRG1	TRUE	1
SCT	OK	negbinomial.size	0.0273325	0.162292	SCT	TRUE	1
SDC1	OK	negbinomial.size	0.643999	1	SDC1	TRUE	1
SDC2	OK	negbinomial.size	5.9776338595241e-08	1.11820841368992e-06	SDC2	TRUE	1
SDC3	OK	negbinomial.size	1.18749999690161e-08	2.41892800688764e-07	SDC3	TRUE	1
SDC4	OK	negbinomial.size	0.6927	1	SDC4	TRUE	1
SDF2L1	OK	negbinomial.size	4.60052152080307e-05	0.000556169	SDF2L1	TRUE	1
SDF4	OK	negbinomial.size	6.90778147396379e-26	4.5671572101534e-24	SDF4	TRUE	1
SDPR	OK	negbinomial.size	0.0251742	0.151172	SDPR	TRUE	1
SDS	OK	negbinomial.size	5.57975805898316e-05	0.000665551	SDS	TRUE	2
SEC11C	OK	negbinomial.size	0.0642405	0.328198	SEC11C	TRUE	2
SEC61A1	OK	negbinomial.size	0.000304575	0.00315078	SEC61A1	TRUE	1
SELENOF	OK	negbinomial.size	7.05501623999945e-223	4.98483647463576e-220	SELENOF	TRUE	2
SELENOH	OK	negbinomial.size	1.45413561763761e-263	1.16818881227887e-260	SELENOH	TRUE	2
SELENOK	OK	negbinomial.size	0	0	SELENOK	TRUE	2
SELENOM	OK	negbinomial.size	0	0	SELENOM	TRUE	2
SELENOP	OK	negbinomial.size	0	0	SELENOP	TRUE	2
SELENOS	OK	negbinomial.size	6.45999330178616e-303	6.2105951997254e-300	SELENOS	TRUE	2
SELENOT	OK	negbinomial.size	1.27241914334963e-143	5.29227096891767e-141	SELENOT	TRUE	2
SELENOW	OK	negbinomial.size	0	0	SELENOW	TRUE	2
SELL	OK	negbinomial.size	0.0426591	0.237155	SELL	TRUE	2
SEM1	OK	negbinomial.size	0	0	SEM1	TRUE	2
SEMA3A	OK	negbinomial.size	0.598666	1	SEMA3A	TRUE	1
SEMA3B	OK	negbinomial.size	0.948112	1	SEMA3B	TRUE	1
SEMA3C	OK	negbinomial.size	0.00968046	0.0680137	SEMA3C	TRUE	1
SEMA4A	OK	negbinomial.size	0.0338557	0.19519	SEMA4A	TRUE	2
SEMA6D	OK	negbinomial.size	0.000543402	0.00532365	SEMA6D	TRUE	2
SEPP1	OK	negbinomial.size	2.10152341169836e-41	2.33859279846395e-39	SEPP1	TRUE	1
SEPT11	OK	negbinomial.size	1.37058296914995e-74	3.04461508431057e-72	SEPT11	TRUE	2
SEPT4-AS1	OK	negbinomial.size	0.226309	0.868522	SEPT4-AS1	TRUE	1
SEPTIN11	OK	negbinomial.size	3.25206316938867e-30	2.57378197798648e-28	SEPTIN11	TRUE	2
SEPTIN2	OK	negbinomial.size	2.28093359444011e-19	1.09643730037656e-17	SEPTIN2	TRUE	2
SEPTIN7	OK	negbinomial.size	2.49295425721031e-58	4.09521855501676e-56	SEPTIN7	TRUE	2
SERINC2	OK	negbinomial.size	0.04392	0.242597	SERINC2	TRUE	1
SERP1	OK	negbinomial.size	8.88558853304799e-28	6.35482121366585e-26	SERP1	TRUE	1
SERPINA1	OK	negbinomial.size	0.00944042	0.0665905	SERPINA1	TRUE	1
SERPINA4	OK	negbinomial.size	0.976585	1	SERPINA4	TRUE	1
SERPINA6	OK	negbinomial.size	0.705968	1	SERPINA6	TRUE	1
SERPINA7	OK	negbinomial.size	0.17143	0.697095	SERPINA7	TRUE	1
SERPINB2	OK	negbinomial.size	0.381677	1	SERPINB2	TRUE	1
SERPINC1	OK	negbinomial.size	0.983405	1	SERPINC1	TRUE	1
SERPIND1	OK	negbinomial.size	0.75931	1	SERPIND1	TRUE	1
SERPINE1	OK	negbinomial.size	4.81639204644557e-70	9.94567998464087e-68	SERPINE1	TRUE	1
SERPINE2	OK	negbinomial.size	1.00866312002906e-29	7.83484088398732e-28	SERPINE2	TRUE	1
SERPINF1	OK	negbinomial.size	9.69009779426624e-39	1.00048553722666e-36	SERPINF1	TRUE	1
SERPINF2	OK	negbinomial.size	0.286346	1	SERPINF2	TRUE	1
SERPINH1	OK	negbinomial.size	2.55937288557251e-25	1.65484479464608e-23	SERPINH1	TRUE	1
SERPINI1	OK	negbinomial.size	0.0021033	0.0179128	SERPINI1	TRUE	2
SERTAD1	OK	negbinomial.size	5.65826648049611e-29	4.25421843267557e-27	SERTAD1	TRUE	2
SEZ6L2	OK	negbinomial.size	0.37745	1	SEZ6L2	TRUE	1
SFRP1	OK	negbinomial.size	4.9091630969428e-05	0.00059056	SFRP1	TRUE	1
SFRP2	OK	negbinomial.size	0.860047	1	SFRP2	TRUE	1
SFRP4	OK	negbinomial.size	0.000103669	0.00117346	SFRP4	TRUE	1
SFTA1P	OK	negbinomial.size	0.00314072	0.025539	SFTA1P	TRUE	1
SGCD	OK	negbinomial.size	1.4002513442963e-07	2.51201407422015e-06	SGCD	TRUE	1
SGK1	OK	negbinomial.size	1.62977449923574e-12	4.88640723454397e-11	SGK1	TRUE	1
SH2D1B	OK	negbinomial.size	0.06797	0.343334	SH2D1B	TRUE	1
SH2D4A	OK	negbinomial.size	0.0110228	0.0759255	SH2D4A	TRUE	1
SH3BGRL3	OK	negbinomial.size	3.31005733779973e-06	4.82881374565336e-05	SH3BGRL3	TRUE	1
SH3BP5	OK	negbinomial.size	6.99996598281458e-16	2.71682994746632e-14	SH3BP5	TRUE	2
SHCBP1	OK	negbinomial.size	1.41039973290967e-05	0.000186795	SHCBP1	TRUE	2
SHISA2	OK	negbinomial.size	0.00213373	0.0181396	SHISA2	TRUE	1
SHISA3	OK	negbinomial.size	0.473642	1	SHISA3	TRUE	1
SIGLEC7	OK	negbinomial.size	0.0151309	0.0993122	SIGLEC7	TRUE	1
SINHCAF	OK	negbinomial.size	4.68142511631137e-50	6.55231923498998e-48	SINHCAF	TRUE	2
SLA	OK	negbinomial.size	1.55619239061918e-06	2.39409503535839e-05	SLA	TRUE	2
SLC12A2	OK	negbinomial.size	0.0023836	0.0199952	SLC12A2	TRUE	2
SLC12A8	OK	negbinomial.size	0.260565	0.973613	SLC12A8	TRUE	1
SLC16A10	OK	negbinomial.size	9.15081938714002e-06	0.000124889	SLC16A10	TRUE	1
SLC16A12	OK	negbinomial.size	0.00342727	0.0275181	SLC16A12	TRUE	1
SLC16A3	OK	negbinomial.size	0.835458	1	SLC16A3	TRUE	1
SLC17A9	OK	negbinomial.size	0.932773	1	SLC17A9	TRUE	1
SLC19A2	OK	negbinomial.size	4.14744008021266e-10	9.94791916172072e-09	SLC19A2	TRUE	2
SLC1A3	OK	negbinomial.size	0.462545	1	SLC1A3	TRUE	1
SLC1A5	OK	negbinomial.size	0.00242664	0.0203242	SLC1A5	TRUE	1
SLC1A7	OK	negbinomial.size	0.920507	1	SLC1A7	TRUE	1
SLC20A1	OK	negbinomial.size	0.0339324	0.195574	SLC20A1	TRUE	1
SLC22A7	OK	negbinomial.size	0.96332	1	SLC22A7	TRUE	1
SLC22A9	OK	negbinomial.size	0.536439	1	SLC22A9	TRUE	1
SLC25A33	OK	negbinomial.size	6.37097059083371e-06	8.91282371897526e-05	SLC25A33	TRUE	2
SLC25A34-AS1	OK	negbinomial.size	3.62352997651699e-14	1.2441564137754e-12	SLC25A34-AS1	TRUE	2
SLC25A39	OK	negbinomial.size	1.45330620832967e-08	2.92582020554389e-07	SLC25A39	TRUE	1
SLC25A4	OK	negbinomial.size	3.22989419216236e-08	6.25758655101954e-07	SLC25A4	TRUE	2
SLC28A1	OK	negbinomial.size	0.450691	1	SLC28A1	TRUE	2
SLC29A1	OK	negbinomial.size	1.113278474693e-13	3.68028275920919e-12	SLC29A1	TRUE	2
SLC2A1	OK	negbinomial.size	0.835164	1	SLC2A1	TRUE	1
SLC2A2	OK	negbinomial.size	0.370764	1	SLC2A2	TRUE	1
SLC30A1	OK	negbinomial.size	0.0466363	0.254654	SLC30A1	TRUE	1
SLC35F1	OK	negbinomial.size	0.0893882	0.421797	SLC35F1	TRUE	2
SLC38A11	OK	negbinomial.size	3.85292767203452e-09	8.29192452574181e-08	SLC38A11	TRUE	2
SLC38A2	OK	negbinomial.size	1.49982241762212e-171	8.37686530299518e-169	SLC38A2	TRUE	2
SLC38A3	OK	negbinomial.size	0.150102	0.625501	SLC38A3	TRUE	1
SLC38A4	OK	negbinomial.size	0.843369	1	SLC38A4	TRUE	1
SLC38A5	OK	negbinomial.size	0.758349	1	SLC38A5	TRUE	1
SLC40A1	OK	negbinomial.size	0.29573	1	SLC40A1	TRUE	2
SLC46A3	OK	negbinomial.size	0.0342844	0.197157	SLC46A3	TRUE	1
SLC51A	OK	negbinomial.size	0.993471	1	SLC51A	TRUE	1
SLC6A6	OK	negbinomial.size	0.984598	1	SLC6A6	TRUE	1
SLC6A8	OK	negbinomial.size	0.340946	1	SLC6A8	TRUE	2
SLC7A2	OK	negbinomial.size	2.07513720338885e-35	1.95339360020448e-33	SLC7A2	TRUE	2
SLC9A3R1	OK	negbinomial.size	8.62454375758498e-10	1.99363960844924e-08	SLC9A3R1	TRUE	1
SLC9A3R2	OK	negbinomial.size	5.14434946146737e-16	2.01261090171951e-14	SLC9A3R2	TRUE	2
SLIT2	OK	negbinomial.size	0.0372247	0.211699	SLIT2	TRUE	1
SLITRK4	OK	negbinomial.size	1.91642947856336e-07	3.36695646406077e-06	SLITRK4	TRUE	2
SLITRK6	OK	negbinomial.size	0.0275062	0.163144	SLITRK6	TRUE	1
SLMAP	OK	negbinomial.size	2.70318383808086e-33	2.37317688898581e-31	SLMAP	TRUE	2
SLN	OK	negbinomial.size	0.000748739	0.00710629	SLN	TRUE	1
SLPI	OK	negbinomial.size	0.622943	1	SLPI	TRUE	1
SMC4	OK	negbinomial.size	0.00524219	0.0397708	SMC4	TRUE	2
SMCO4	OK	negbinomial.size	9.02737806549244e-05	0.00103502	SMCO4	TRUE	1
SMIM24	OK	negbinomial.size	0.295926	1	SMIM24	TRUE	1
SMIM26	OK	negbinomial.size	2.42599284394146e-215	1.65432965503427e-212	SMIM26	TRUE	2
SMIM30	OK	negbinomial.size	1.93210021213789e-86	5.17388205209254e-84	SMIM30	TRUE	2
SMIM37	OK	negbinomial.size	4.43298007597419e-167	2.36338287777733e-164	SMIM37	TRUE	2
SMOC2	OK	negbinomial.size	3.05863760948407e-18	1.37240858919811e-16	SMOC2	TRUE	2
SNAI1	OK	negbinomial.size	0.0304565	0.178212	SNAI1	TRUE	1
SNAI2	OK	negbinomial.size	0.0027923	0.0229974	SNAI2	TRUE	1
SNCA	OK	negbinomial.size	0.0819789	0.395464	SNCA	TRUE	1
SNCG	OK	negbinomial.size	1.61355861606672e-37	1.58239372975306e-35	SNCG	TRUE	2
SNHG15	OK	negbinomial.size	0.0603255	0.312002	SNHG15	TRUE	2
SNHG23	OK	negbinomial.size	0.14141	0.594862	SNHG23	TRUE	1
SNHG29	OK	negbinomial.size	5.33535937399264e-44	6.39861248441305e-42	SNHG29	TRUE	2
SNHG32	OK	negbinomial.size	5.80961327443495e-08	1.0888615227844e-06	SNHG32	TRUE	2
SNHG5	OK	negbinomial.size	1.03514133408377e-16	4.27506081248894e-15	SNHG5	TRUE	2
SNHG6	OK	negbinomial.size	8.13789500892319e-21	4.24974935706412e-19	SNHG6	TRUE	2
SNHG7	OK	negbinomial.size	1.70183593996324e-51	2.47653024067355e-49	SNHG7	TRUE	2
SOCS1	OK	negbinomial.size	1.8884866366672e-10	4.66710066613349e-09	SOCS1	TRUE	1
SOCS3	OK	negbinomial.size	5.66208311464209e-24	3.41618173105129e-22	SOCS3	TRUE	1
SOD2	OK	negbinomial.size	0.015005	0.0986142	SOD2	TRUE	1
SOD3	OK	negbinomial.size	0	0	SOD3	TRUE	2
SORBS2	OK	negbinomial.size	9.99137544478329e-38	9.8478018984759e-36	SORBS2	TRUE	2
SORD	OK	negbinomial.size	0.532107	1	SORD	TRUE	1
SOX4	OK	negbinomial.size	1.76020679866662e-38	1.78593992574055e-36	SOX4	TRUE	2
SOX9	OK	negbinomial.size	0.228469	0.875723	SOX9	TRUE	1
SPAG4	OK	negbinomial.size	0.620072	1	SPAG4	TRUE	1
SPARC	OK	negbinomial.size	4.99453575478038e-47	6.50898998531324e-45	SPARC	TRUE	1
SPARCL1	OK	negbinomial.size	6.61973351051038e-122	2.38168264861277e-119	SPARCL1	TRUE	2
SPART	OK	negbinomial.size	9.83384087138113e-112	3.33355836937657e-109	SPART	TRUE	2
SPC25	OK	negbinomial.size	0.0515155	0.275208	SPC25	TRUE	1
SPG21	OK	negbinomial.size	0.00480099	0.03693	SPG21	TRUE	1
SPHK1	OK	negbinomial.size	0.00165937	0.0144942	SPHK1	TRUE	1
SPHK2	OK	negbinomial.size	2.86473539328913e-07	4.90374801924813e-06	SPHK2	TRUE	2
SPI1	OK	negbinomial.size	0.00286316	0.02353	SPI1	TRUE	1
SPINK1	OK	negbinomial.size	0.504113	1	SPINK1	TRUE	1
SPINT2	OK	negbinomial.size	4.84678240894075e-09	1.02910772763335e-07	SPINT2	TRUE	1
SPOCD1	OK	negbinomial.size	0.378356	1	SPOCD1	TRUE	1
SPOCK1	OK	negbinomial.size	0.872232	1	SPOCK1	TRUE	1
SPOCK2	OK	negbinomial.size	0.367999	1	SPOCK2	TRUE	1
SPON1	OK	negbinomial.size	2.90653643988581e-07	4.969499402831e-06	SPON1	TRUE	2
SPON2	OK	negbinomial.size	3.56825379410002e-16	1.41967600919264e-14	SPON2	TRUE	1
SPP1	OK	negbinomial.size	0.00114372	0.01037	SPP1	TRUE	1
SPRY1	OK	negbinomial.size	2.25486542761952e-11	6.10510540178887e-10	SPRY1	TRUE	1
SPRY2	OK	negbinomial.size	1.09115219522233e-13	3.60917205238656e-12	SPRY2	TRUE	2
SPSB1	OK	negbinomial.size	2.17477078484664e-07	3.78792493844168e-06	SPSB1	TRUE	1
SPX	OK	negbinomial.size	0.825887	1	SPX	TRUE	1
SQLE	OK	negbinomial.size	0.669308	1	SQLE	TRUE	1
SQSTM1	OK	negbinomial.size	3.64341289454589e-14	1.25025131188206e-12	SQSTM1	TRUE	1
SRGN	OK	negbinomial.size	8.26603977680094e-08	1.52153767329093e-06	SRGN	TRUE	1
SRM	OK	negbinomial.size	2.57899239935968e-50	3.65326109324755e-48	SRM	TRUE	2
SRPX	OK	negbinomial.size	0.0010125	0.0093171	SRPX	TRUE	1
SRPX2	OK	negbinomial.size	7.63291244151264e-05	0.000884998	SRPX2	TRUE	1
SSR3	OK	negbinomial.size	9.69499223643994e-11	2.45918174613331e-09	SSR3	TRUE	1
SSTR2	OK	negbinomial.size	3.30270580363836e-22	1.82723756466388e-20	SSTR2	TRUE	2
ST3GAL4	OK	negbinomial.size	3.34368714339742e-11	8.8849357736539e-10	ST3GAL4	TRUE	1
ST6GAL2	OK	negbinomial.size	6.39983991256538e-25	4.04438159129738e-23	ST6GAL2	TRUE	2
STAB1	OK	negbinomial.size	3.65649672158565e-09	7.89235370766988e-08	STAB1	TRUE	1
STAT1	OK	negbinomial.size	2.196529259058e-06	3.2877860744629e-05	STAT1	TRUE	1
STC1	OK	negbinomial.size	0.988729	1	STC1	TRUE	1
STC2	OK	negbinomial.size	0.000802777	0.00756286	STC2	TRUE	2
STEAP1	OK	negbinomial.size	0.0237619	0.143993	STEAP1	TRUE	1
STEAP2	OK	negbinomial.size	0.627841	1	STEAP2	TRUE	1
STEAP4	OK	negbinomial.size	2.61631218563474e-70	5.44090879881381e-68	STEAP4	TRUE	2
STK17A	OK	negbinomial.size	4.45213696126872e-12	1.28555180745251e-10	STK17A	TRUE	2
STK17B	OK	negbinomial.size	9.15727269698636e-05	0.00104868	STK17B	TRUE	1
STMN1	OK	negbinomial.size	2.62740252646791e-14	9.11739770205389e-13	STMN1	TRUE	1
STMN2	OK	negbinomial.size	0.252602	0.949604	STMN2	TRUE	1
STMP1	OK	negbinomial.size	1.13072790790206e-165	5.92067304990322e-163	STMP1	TRUE	2
STRA13	OK	negbinomial.size	3.24439129066882e-16	1.29433555946444e-14	STRA13	TRUE	1
STRA6	OK	negbinomial.size	0.0358217	0.204832	STRA6	TRUE	1
STXBP6	OK	negbinomial.size	0.0342415	0.196988	STXBP6	TRUE	1
SUGCT	OK	negbinomial.size	0.0502367	0.269595	SUGCT	TRUE	1
SULF1	OK	negbinomial.size	2.33800171222724e-18	1.05308840563415e-16	SULF1	TRUE	1
SULT1C4	OK	negbinomial.size	0.00440332	0.034344	SULT1C4	TRUE	1
SULT1E1	OK	negbinomial.size	0.830839	1	SULT1E1	TRUE	1
SULT2A1	OK	negbinomial.size	0.605622	1	SULT2A1	TRUE	1
SUSD2	OK	negbinomial.size	8.69395164100851e-08	1.59679547130267e-06	SUSD2	TRUE	2
SUSD4	OK	negbinomial.size	0.0195579	0.123251	SUSD4	TRUE	1
SVEP1	OK	negbinomial.size	0.000469073	0.00465847	SVEP1	TRUE	1
SVIP	OK	negbinomial.size	0.00075016	0.00711863	SVIP	TRUE	2
[truncated: 227 more rows]

## Sheet: Table S7
regulatoryGene	targetGene	weight
ZNF517	SCGB3A2	0.246574
DLX1	HOXA13	0.226402
PRDM15	ALX4	0.221827
SEMA4A	LA16c-360A4.1	0.215365
EN2	RP11-180C1.1	0.211988
SOX13	HIST1H2BI	0.210701
TOPORS	AC010524.2	0.208766
BNC2	AC092415.1	0.20809
TFAP2C	CLCN1	0.205953
TIA1	TEN1-CDK3	0.20412
TAF1	SELENOH	0.200656
TBX5	RP11-1144P22.1	0.199687
ELF2	RP11-46D6.1	0.198973
NFYB	PLA2G2A	0.196593
AIRE	RP11-96D1.11	0.19544
CNOT3	CTC-444N24.6	0.190294
NME1	VENTX	0.186661
ZSCAN5B	REC114	0.186554
TCF23	RP11-30L15.6	0.18559
TCF7	TTLL6	0.185427
PEG3	MTMR8	0.185252
IRF2	CTC-518P12.6	0.185159
ZNF676	ZNF492	0.184983
HKR1	IL12A-AS1	0.184454
ZNF625	TCF4-AS2	0.183439
TAGLN2	FAM64A	0.178159
NCOR1	CACNA1F	0.177837
HOMEZ	TMEM132B	0.176193
ZNF461	CTD-2184D3.5	0.175201
TAF1	TGM3	0.173881
BNC2	RP11-314C16.1	0.171512
ZNF653	GRK2	0.170954
HIC2	ZYG11A	0.170718
LYL1	TUSC5	0.16988
ZNF595	DNAH3	0.168046
NUP107	CNTD1	0.166846
ZNF43	RP11-551L14.4	0.166139
RBAK	CTD-2024P10.2	0.166005
ZNF595	CCR4	0.165465
PRDM15	LINC01242	0.165079
ZNF835	RP11-664H17.1	0.164553
TAF1	CDC37L1-DT	0.163228
E2F5	KIF25-AS1	0.163179
ZNF710	RP11-814H16.2	0.162955
HOXA9	AC015849.16	0.162594
ZNF583	RP11-923I11.8	0.162519
ZDHHC5	AC005740.6	0.161823
HHEX	TGFA	0.161295
PURG	RP11-274H24.1	0.161272
RORC	UBE2E2-AS1	0.160963
HDAC6	C14orf39	0.160376
IRX5	MEGF10	0.160313
ZSCAN5B	KRT6A	0.15954
HIC2	RP11-886P16.6	0.159491
ZNF772	NLRP11	0.159276
ZSCAN5B	AKR1B15	0.158653
ZSCAN5B	DCAF8L1	0.158618
RPP25	AC009133.21	0.158243
ZNF711	CACNA1B	0.158141
BATF	RP11-191N8.2	0.154033
LARP1	CUZD1	0.153611
ZFP69B	RP11-685N10.1	0.153249
JDP2	RP11-526P5.2	0.15305
ZNF486	RP11-360L9.4	0.152707
MEF2A	TFCP2L1	0.152624
FOXD4	RP3-468B3.2	0.152234
PAX8	CCDC116	0.152058
EN2	RP11-109N23.4	0.150701
RXRG	RP11-70C1.3	0.150585
ZNF775	SLC5A5	0.150305
SALL2	RP11-71N10.1	0.149708
RFX3	RP1-137D17.2	0.149366
TFCP2	RP11-538I12.3	0.14924
RPS10	HCN2	0.148606
ZNF468	RP13-463N16.6	0.148584
ZNF37A	RP11-370I10.10	0.148398
EN2	CDHR4	0.148149
HIC1	PRM1	0.147904
TFDP2	RP1-16A9.1	0.147805
ABL1	DCDC2B	0.14719
CREBZF	RP11-314P15.2	0.146859
PSMA6	ADAD1	0.146757
PAX8	OR5B21	0.14658
EZH2	RP11-587P21.2	0.14627
EBF4	FLJ36000	0.145968
ZNF784	PPP1R26-AS1	0.145962
CDX1	FGF17	0.14589
JUN	RP13-16H11.5	0.145878
SP8	NCMAP	0.145471
NR1H4	ASMTL-AS1	0.145425
ZNF286B	RP11-220I1.2	0.145233
SMARCA5	RP11-302L19.3	0.144927
POLE3	TLNRD1	0.144873
SP3	RP11-283G6.5	0.144253
TRPS1	CSKMT	0.144007
RTL8A	AL161935.3	0.143532
CPEB1	RP11-801F7.1	0.143506
IRX3	RP1-17K7.2	0.143494
DUSP22	RP11-230C9.2	0.143389
HDAC8	PNLIPRP1	0.142648
ZSCAN5B	SERPINB3	0.142232
PITX2	RP11-554D15.3	0.142206
ZNF211	EGF	0.142041
ZNF556	GJB7	0.141642
IKZF4	LINC00636	0.14136
ATF4	RP11-563P16.1	0.140632
ZNF763	AC022613.1	0.140627
GLIS3	RP11-59N23.1	0.140422
KIAA0907	AC024560.2	0.140394
GLI2	CTD-2008L17.1	0.14031
CPSF4	PLD4	0.139922
ECSIT	RP11-602N24.3	0.139884
PAX3	RP11-723O4.9	0.139757
ZNF584	HCG22	0.139512
ZNF813	AC010999.2	0.13951
MYBL2	MAGEB18	0.139161
ZNF709	KCNC2	0.139106
MYEF2	ERCC6L	0.139038
HOXD4	SLITRK2	0.138927
GLIS2	RP1-90G24.6	0.138476
CBFA2T2	KLK2	0.13834
ELK3	MMP13	0.138073
TFE3	KIR3DL1	0.137889
GPAM	RP11-180I4.4	0.137738
KLF9	ABHD11-AS1	0.13742
ZNF441	LINC01600	0.136981
RXRB	RP11-2C24.9	0.136964
RXRA	SCN1A	0.136941
TRIM66	AC012531.25	0.136718
ZNF681	CCL3L1	0.136618
POLI	CTD-2036P10.5	0.136561
FOXA2	NEUROD2	0.136341
TEAD1	SNCB	0.136337
HHEX	TSACC	0.136054
ALX4	AC007040.11	0.135778
MXD4	RP11-394I13.2	0.135428
HSF4	TNNT2	0.135312
HOXB6	RIPK3	0.134972
ISX	AP000569.9	0.134864
ISL1	C1orf147	0.134608
SRP9	ESYT3	0.134464
BNC2	MRO	0.134443
ZNF18	CTD-3075F15.1	0.134362
BHLHE41	RP11-966I7.2	0.134119
NFE2L3	RP11-342I1.2	0.133929
ZNF646	CH17-125A10.2	0.133862
ZNF782	FATE1	0.13353
FOSB	RP11-488L18.8	0.133517
GTF2B	RP1-30M3.6	0.133383
BATF	LEMD1	0.133323
ISL1	OVOS2	0.133049
FOXA1	UBE2E1-AS1	0.132881
ZNF45	ADCY8	0.132595
HOXA11	AC122136.2	0.131808
HOXB13	PKD2L1	0.131784
SMARCC2	RP11-255C15.3	0.131761
RAB2A	RSPH1	0.131651
ZNF680	RP11-106M7.1	0.131372
NELFB	HIST1H1B	0.131094
ISX	GS1-24F4.2	0.130969
ZNF763	AC245297.3	0.130862
OLIG1	FADS6	0.130851
DNMT1	RP11-977P2.1	0.130809
MECOM	RP11-2N1.2	0.130423
BNC2	LINC00922	0.130402
ZNF549	ANO2	0.130375
ATF6	AC079742.4	0.130324
SALL2	CFAP161	0.130291
HINFP	RP11-465B22.8	0.130282
MYC	IGKV2D-29	0.130018
ZNF75A	ODAM	0.129974
ZNF830	RP5-965G21.3	0.129694
TP73	AC015933.2	0.129629
SOX18	PM20D1	0.129416
ZBTB17	CCR7	0.12937
MTF1	LA16c-316G12.2	0.129059
ABL1	RP11-547D23.1	0.129033
IRF8	RP6-91H8.3	0.129025
ZNF273	RP11-22L13.1	0.128972
THRA	RP1-140A9.1	0.128939
HOXC10	POU5F1B	0.128885
ZNF878	RP1-257A7.5	0.128885
ARNT2	SLAIN1	0.128626
PPARA	RP11-44N12.5	0.128613
NCALD	RP11-181C3.1	0.1286
NFATC1	KCNK2	0.128585
CDK2AP1	SVOP	0.12843
ZNF717	RP11-701P16.2	0.128408
ZDHHC5	RP11-1020A11.2	0.128344
NFIA	GRTP1-AS1	0.128038
PAX3	RP11-379K17.4	0.128011
GBX2	RP11-90P13.1	0.127952
RXRB	RP11-256I23.3	0.127945
RPS10	CD300E	0.127917
HTATIP2	RP11-542M13.3	0.127683
KLF7	RP11-366L5.1	0.127665
CNOT6	CTD-2384A14.1	0.127432
TBX6	RP11-179K3.2	0.127399
ZNF529	SLC22A8	0.127274
TIMM8A	TRBV7-3	0.12724
ZNF880	AP000350.5	0.127181
SOX13	CTD-2562J15.4	0.127084
LEF1	TSPY8	0.127009
HEY2	CDH10	0.126795
ZXDC	AC018766.4	0.126789
ZFX	RP1-257A7.5	0.126778
RPL6	RP11-79M19.2	0.126772
IRX5	RP11-190J1.3	0.126621
ZNF653	COQ8A	0.126534
ZNF710	RP11-862L9.3	0.126355
TAF7	ADAD1	0.126305
ZNF467	RP11-60A24.3	0.125967
TAF1	AC116667.1	0.125954
CSNK2B	ELAVL4	0.125901
MAGOH	RP11-779P15.1	0.125896
CEBPD	RP11-182J1.17	0.125644
KLF16	CCNI2	0.125542
ELK3	RP11-190J1.3	0.12552
TOB2	AC090616.2	0.12533
ZNF584	RP11-90L20.2	0.125324
SPIC	RP11-287D1.2	0.125298
ELF1	RP11-542M13.3	0.125241
ADARB1	GS1-166A23.2	0.125093
CBX3	LINC00908	0.125061
ZNF676	RP11-210M15.2	0.124927
ARID5B	AC005523.3	0.124891
ZBTB1	RP11-673E1.4	0.124847
ZBTB33	RP11-519G16.5	0.124832
BATF	RP11-166A12.1	0.124767
GRHL1	LINC01337	0.124727
LHX9	RP11-667K14.3	0.124611
ZSCAN26	HGFAC	0.124608
SPIC	KB-1254G8.1	0.124531
TPI1	RP11-10A14.9	0.124462
CEBPB	RP11-1212A22.4	0.12441
ZNF736	SELENOK	0.124354
AHR	RP11-778D9.13	0.12425
ZNF780A	RP4-604G5.1	0.124161
RBBP5	RP6-91H8.3	0.124134
ZSCAN31	RP5-984P4.6	0.124081
ZBTB47	HRNR	0.124059
ALX4	CTC-457L16.2	0.123957
ZNF688	XXbac-B444P24.14	0.123762
ZSCAN2	RP11-370I10.12	0.123756
MAFB	IL1B	0.123596
WT1	XXbac-BPG157A10.21	0.123411
CBX7	LINC01411	0.123389
NME1	AC083949.1	0.12334
PDX1	RP11-70C1.3	0.123232
KDM7A	RP11-571I18.4	0.123227
MIEF1	GS1-24F4.2	0.123173
ZFPM1	RETREG2	0.123159
ZNF100	RP11-285F16.1	0.122888
ZNF281	RAET1E	0.122669
ZNF212	TSPYL6	0.122323
STAT2	ARHGEF18	0.122194
ZNF653	AC079610.1	0.121979
ZSCAN31	RP11-281O15.4	0.121959
ALX4	LINC01242	0.121909
ZSCAN31	KLHL41	0.121907
ARG1	AC005523.3	0.121829
ZBTB8B	HBM	0.121764
GATA4	RP11-334A14.5	0.121654
ZNF211	MRVI1-AS1	0.121479
ZNF440	LA16c-60D12.2	0.121044
PPARA	RP11-381N20.1	0.121014
ZNF408	RP1-12G14.7	0.12099
GTF2H3	IGLV2-11	0.120942
TBX20	PIP	0.120932
ZNF69	C10orf131	0.120869
TCEAL2	RP11-796E10.1	0.120821
KLF2	DCX	0.120738
ZNF439	HOXD10	0.120536
ZNF614	TSPY8	0.120527
ZNF587	NOD2	0.120416
RBBP5	AC073657.1	0.120144
REL	CTC-575N7.1	0.120137
RTL8A	AC010864.1	0.120029
RBM42	DPPA5	0.120024
KLF11	EMILIN3	0.119991
EWSR1	RP11-799N11.1	0.119985
ZNF133	FBXW10	0.119952
PTPMT1	RP11-32B5.8	0.119914
NANOG	XK	0.11985
HOXA9	GRIA1	0.119788
NR5A2	RP11-34P13.7	0.119415
NXPH3	RP11-394I13.2	0.119405
ZNF699	ABRAXAS2	0.119405
TFE3	CGB7	0.119197
TOB2	MRPL23-AS1	0.119113
ZNF213	KDM4D	0.118844
CEBPG	ATRIP.1	0.118828
MBD4	URAD	0.118818
ZNF785	CHRM3	0.118774
ZNF532	ASB15	0.118765
TIMM8A	UCN3	0.118763
ZNF320	PLA2G2A	0.118735
UBE2V1	ARL11	0.118709
KDM2B	RP13-20L14.1	0.118666
FOXG1	RP11-408B11.2	0.118608
ZNF324B	RP13-216E22.4	0.118549
FOXJ3	SLFNL1	0.11854
TPI1	IL21R-AS1	0.118494
SOX6	GRIK5	0.118492
ZNF468	RP11-495P10.6	0.118468
PRDM15	RP5-1185I7.1	0.118351
ZNF665	FAM19A4	0.118077
ZNF763	AC099791.2	0.117713
TFE3	CRYBB1	0.117668
MBNL2	RP11-363J20.1	0.117668
FOXN2	PADI4	0.117501
CDX1	CDH20	0.11725
SEMA4A	RP11-231I16.1	0.11725
ZNF407	RP11-231E19.1	0.117226
RPL35	KB-208E9.1	0.117166
ZNF740	NKAIN2	0.117019
HNRNPC	LINC00652	0.117007
UTP18	OTOS	0.116969
ZNF610	RP5-899E9.1	0.116917
LMX1A	LINC01109	0.116848
NR4A3	JPH4	0.116818
RPL6	RP3-410C9.2	0.116766
ZNF71	CRYBB1	0.116552
ZNF527	RP11-354K4.2	0.116524
DMRTA1	RP11-799N11.1	0.116382
SOX4	GREB1L	0.116305
ZNF878	CCR7	0.116233
CREBZF	CTA-992D9.11	0.116161
PITX1	PSCA	0.116053
TFDP2	CSNK1A1L	0.115993
ZNF587	CTD-2023M8.1	0.115953
SIX4	RP11-89C3.3	0.115877
TAF1	MGAT5B	0.115875
ZNF341	ZNF490	0.115849
SPIB	RP11-758N13.1	0.1158
PAX6	LIX1	0.115677
SETDB1	SPACA1	0.115673
ZNF853	RP11-58C22.2	0.115568
ZNF619	ARHGEF18	0.115507
ZNF16	LINC00683	0.115487
ANXA11	RP11-416N2.4	0.115402
ZNF564	RP11-173P15.3	0.115364
ZNF485	RP11-757G1.6	0.115358
HCLS1	CNTNAP2	0.115336
ESR2	LAMP5-AS1	0.115206
TFCP2	CTBP1-AS	0.115093
BATF	AP001059.7	0.114968
ZSCAN31	PRCAT47	0.114939
ZNF124	CDHR4	0.114834
MLXIPL	RP11-1060J15.7	0.114774
HOXB5	SGCG	0.114637
THRB	CTB-131K11.1	0.114624
RPS6KA5	RP11-317G6.1	0.114497
ZNF527	PACSIN1	0.114357
MYLK	SAPCD1-AS1	0.114322
TGIF2	SERINC4	0.114311
HES6	DLEU7-AS1	0.114297
ZNF526	LINC00398	0.114209
PHF8	CTD-2320G14.2	0.114201
HKR1	AC105339.1	0.114162
ZNF304	SLC22A25	0.114143
LIN28A	AC093326.3	0.114084
ZNF846	LINC01118	0.114066
ZNF468	RP11-114N19.3	0.114065
HLTF	RP11-367F23.2	0.113953
MBTPS2	MYO5B	0.113923
NELFB	AC093702.1	0.113838
ZFP69	GOLGA8O	0.113798
AVEN	CTC-527H23.3	0.113736
ZNF726	AF131216.5	0.113673
FOXC1	SLC35D3	0.113643
ZIC4	RP11-756H6.1	0.113594
RBPJ	RP11-373E16.4	0.113589
ZNF319	RP3-395M20.9	0.113519
ZNF496	CCR9	0.113473
ZNF224	RP11-351I21.11	0.113414
ZNF141	RP11-121G22.3	0.113404
ZNF445	AC004494.1	0.113303
ZNF654	CRYM-AS1	0.113254
ERF	RP11-159F24.5	0.113174
ZSCAN5B	WDR72	0.113153
ZNF696	TRBV14	0.113039
ZNF853	RP11-835E18.5	0.112963
ZNF81	RP11-15H20.7	0.112935
KDM7A	PSMA8	0.112928
ZNF655	RP11-427J23.1	0.112922
THOC2	LINC01257	0.112898
PRDM10	RP11-178L8.3	0.112822
SEMA4A	C1orf234	0.112778
POU6F2	GFAP	0.112743
TBX2	TRBV28	0.112527
ZNF37A	ANKRD18A	0.112505
CBFA2T2	CHKB-CPT1B	0.112468
SALL4	ERICH4	0.112454
CREB3	SAPCD1-AS1	0.112414
ZNF467	PKD1L1	0.112355
TWIST1	ZNF517	0.11233
KAT2A	RP11-481J13.1	0.112269
ZNF426	RP11-408A13.3	0.112239
GLYCTK	RP11-679C8.2	0.112109
NRF1	LL22NC03-75H12.2	0.112071
ZNF704	LRRN2	0.111956
CD59	MYEOV	0.111852
GTPBP6	PCDHGA4	0.111852
UBE2V1	HIST1H3A	0.111823
ZNF726	AC144831.1	0.111799
ZNF224	AC079779.6	0.111765
PDX1	CTBP1-AS	0.111742
HDAC6	RP11-281O15.4	0.111687
HSF4	XXbac-BPG249D20.9	0.11165
E2F7	SLITRK5	0.11165
SRRM3	RP11-63A2.2	0.111521
DDIT3	RP11-232D9.3	0.111516
ZNF383	SLC44A5	0.111479
GTF2A2	RP13-314C10.5	0.111464
CNOT6	RP11-314P15.2	0.111342
TCF12	AC008269.2	0.111329
ZBTB3	RP11-305L7.7	0.111325
TIMM8A	RP4-616B8.5	0.111284
ZBTB44	RP11-532M24.1	0.111181
YWHAE	RP11-374M1.5	0.110941
ZNF69	HORMAD1	0.110893
ZNF565	LINC01484	0.110886
TCF12	AC005754.8	0.110819
GOT1	SYNDIG1L	0.11081
GTF2H3	CTD-2376I4.1	0.110806
GOT1	RP11-184A2.2	0.110789
RPL6	GSG2	0.110736
ZNF791	OR8G5	0.11069
GPANK1	WBSCR28	0.110649
PRKAA1	RP11-375N15.2	0.110559
WISP2	PRR7-AS1	0.110546
PRDM16	FAM95C	0.110477
NR1D1	PRM1	0.11047
KDM5D	AP001437.1	0.110456
ID4	RTL8A	0.110407
ZNF525	HDGFL3	0.110342
ZNF878	CCDC64	0.110309
CEBPZ	RP11-303E16.7	0.110303
ZNF611	RP11-90E5.1	0.110278
MAGEA8	MROH7	0.110257
HIC2	TBX5	0.11022
USF2	OIT3	0.110111
NR2F1	ARMS2	0.110095
UBB	RP3-449M8.9	0.109933
ZNF613	RP11-669E14.6	0.109872
ASCC1	RP3-461P17.10	0.1098
CHD2	LINC01127	0.109787
SMARCA4	RP11-160H22.3	0.109758
ZNF385A	RP11-421L21.2	0.109737
ZNF92	LINC01348	0.109723
MAFG	SELV	0.109685
ZNF546	RP11-23P13.6	0.109671
ZNF439	FABP6	0.109611
ZNF425	AC008443.5	0.109591
TFCP2	SST	0.109507
ZNF445	MAFIP	0.109449
ZFP62	MLC1	0.109439
MIXL1	AC116366.3	0.109429
HMG20B	RP11-533E19.5	0.10941
NFYC	RP11-872D17.4	0.109233
ZNF155	RP11-107I14.4	0.109155
SRBD1	RP11-571M6.18	0.109125
HLX	RP5-1186N24.3	0.109088
ZNF688	AC109642.1	0.109026
FOXJ2	SELV	0.109011
ZNF37A	RSPO2	0.109008
WISP2	AC104135.2	0.108983
TCF23	HTR2C	0.10896
CBX3	ADCYAP1	0.108909
PRDM5	UCKL1-AS1	0.108855
HIVEP2	CLEC4D	0.108824
HOXC4	AC004494.1	0.108795
SIRT6	SLC35G6	0.108791
RB1	CCL13	0.108673
DUSP22	ECT2L	0.108666
BRF1	EML5	0.108646
ADARB1	Z97200.1	0.108579
RORA	AKR1B10	0.108537
MZF1	FAM92B	0.108459
NMI	IDO1	0.10844
ZNF334	RP11-475I24.8	0.108368
SIX1	CTD-2320G14.2	0.108351
RORC	C4B	0.108322
RTL8A	FRMPD1	0.10831
BNC2	SLC7A3	0.108254
SP4	RP11-399E6.4	0.108202
PPARA	RP11-354E11.2	0.108114
ZNF80	RP11-38G5.4	0.108054
RAB14	RP11-131L12.4	0.107948
ZNF425	AL024508.2	0.107924
RUFY3	F2RL3	0.107826
MEF2D	DNASE1L2	0.107812
ZNF551	GTF2A1L	0.107749
ZNF692	TMIE	0.1077
RPP25	RP11-517B11.4	0.107698
ZNF676	CSKMT	0.107667
RNF114	SELV	0.107621
ZNF860	CDH18	0.107616
ATF6	RP4-753F5.1	0.107535
THRA	RP13-735L24.1	0.107499
HMGB1	BAALC-AS1	0.107478
DNTTIP1	RP4-583P15.10	0.107446
GLYCTK	RP11-202K23.1	0.107388
PAX8	RP11-669E14.6	0.107274
FBXL19	NNAT	0.107189
IKZF1	AC013264.2	0.107168
YBX1	RASGRP4	0.107158
ZNF335	AC006547.13	0.107111
ZNF71	ATOH7	0.107061
CERS4	CTD-2292P10.4	0.107037
CTBP2	AC007405.4	0.107004
MEOX2	CEACAM6	0.106966
ZNF367	HIST1H3B	0.106962
ZMAT2	BORCS8-MEF2B	0.106942
ZNF763	FRMPD1	0.106872
ARNTL2	FRMPD2	0.10686
ZNF23	CR1L	0.106652
RBPJ	GABBR2	0.106523
ZNF710	RP11-370I10.12	0.106491
ZNF615	CTB-131K11.1	0.106462
ZNF383	RP11-290F5.1	0.106421
ELF4	RP4-769N13.7	0.106416
ZSCAN32	WDR64	0.106373
ZNF829	RP3-403A15.5	0.106296
ACO1	RP11-770J1.5	0.106269
PHF21A	RP11-356C4.5	0.106258
SRRM3	WEE2-AS1	0.106155
POU2AF1	RP11-289H16.1	0.106151
ZNF626	AC003991.3	0.106146
ZSCAN25	OR5B21	0.106138
ZXDC	RP11-16P6.1	0.106108
DNMT1	CTD-2583P5.3	0.105896
IRF2	CST5	0.10581
ZNF547	RP1-91J24.3	0.105809
ZNF704	RP11-347H15.4	0.105789
GFI1	DCT	0.105603
NR1H4	RP11-290D2.6	0.105528
AVEN	SELENOH	0.105502
HOXB13	SPTB	0.105476
ZNF805	AC007040.11	0.105399
CYCS	RP11-53L24.1	0.105381
FOXF1	PRKCG	0.105359
RPL6	RP11-462G2.2	0.105321
KLF14	AC106786.1	0.105321
TRMO	AC006547.15	0.105299
GPANK1	RP11-29B2.6	0.105291
RBM42	RP11-29B2.6	0.105291
HOXB4	HAR1B	0.10528
ZNF653	AP002490.1	0.105278
ZNF343	DRP2	0.105272
NONO	RP11-678G14.4	0.105252
ZNF440	RP11-166A12.1	0.10517
BHLHE40	CTD-2152M20.2	0.105157
ZBTB44	RP11-2L8.2	0.10506
SREBF1	CACNA2D3	0.105053
ZNF397	CTC-435M10.3	0.105018
HDAC2	HMX2	0.104988
PTCD1	CTD-2561B21.4	0.104986
MYBL1	CCDC160	0.104915
TBX18	TERC	0.104873
ZNF225	TMEM145	0.104869
H2AFZ	RP11-212I21.2	0.104861
VENTX	RDH8	0.104854
PAX6	FEZF1-AS1	0.104853
KIAA0907	CTD-2515A14.1	0.104756
HOXB4	RP6-65G23.3	0.104664
BBX	CTD-3222D19.12	0.104645
ESR2	RP11-769N22.1	0.104606
ZBTB40	CTD-2528A14.5	0.104314
USF2	CTD-2081C10.7	0.104304
TFDP2	AC020594.5	0.104283
YWHAZ	RP11-28H5.2	0.104225
TCF7	RP4-789D17.5	0.104206
ZNF653	AC010680.3	0.104183
RTL8A	TCEAL9	0.104173
ZNF799	CTD-2532N20.1	0.10414
RTL8A	HPF1	0.104125
RUNX2	EPHB1	0.104071
ZNF610	HRAT17	0.104063
ZNF408	RP11-510M2.2	0.104054
RTL8A	SELENOP	0.103996
E2F1	RP5-984P4.6	0.103951
NKX6-1	SPECC1L-ADORA2A	0.103922
ZNF595	LINC02202	0.103899
ZNF266	RP1-69D17.3	0.103895
ZBTB33	AZU1	0.10388
SOX12	AP001432.14	0.103861
TCF4	PCDH19	0.103846
ZNF114	RP11-131L12.2	0.103821
ZNF534	CTD-2035E11.4	0.103817
ZNF91	KLHL41	0.103795
ZNF383	PURG	0.103774
ZNF496	RP4-550H1.7	0.103768
ELF4	LINC01449	0.103755
ZNF229	CTC-480C2.1	0.103733
MEF2D	RASGRP4	0.103618
AHR	RP11-459F6.3	0.103584
SIX1	TMPRSS15	0.103569
ZNF74	RP4-753F5.1	0.103562
RBM7	FLJ40288	0.103481
LEF1	ITPK1-AS1	0.103425
ZKSCAN4	OR5AU1	0.103411
PURA	OGFR-AS1	0.103389
DDX43	ADAMTS18	0.103353
NF1	AC026471.6	0.10331
KLF6	NOD2	0.103268
THAP5	RP5-999L4.2	0.103262
IRF8	RP11-217B7.2	0.103255
ZSCAN18	EIF2S3L	0.103173
EEF1D	RP11-69I8.3	0.103116
HNRNPC	CTC-527H23.3	0.103108
GATA4	AJAP1	0.103103
NR1D1	LINC01118	0.103069
VDR	RP11-400K9.4	0.103054
ZNF653	AL031280.1	0.103035
ZNF250	IGSF1	0.103028
ENO1	RP6-65G23.3	0.102996
ZNF429	TMSB15B-AS1	0.102995
ZNF623	SLC6A19	0.102985
PITX1	AL161935.3	0.102933
ZNF391	PART1	0.102909
ZNF100	RP11-340F14.6	0.102815
ZNF276	REEP1	0.102722
ZNF704	LINC00629	0.102576
KLF7	RP11-85B7.4	0.102503
CELF4	SMPD3	0.102392
ACO1	ZNF541	0.102387
ZNF526	AC068499.10	0.102377
ZNF763	AP001160.1	0.10237
RPS10	SLC10A5	0.102344
MKX	RP11-524D16--A.3	0.102342
HMG20A	RP11-244F12.3	0.102256
ZNF814	CCR9	0.102187
HOMEZ	IGLV3-1	0.102085
PRDM15	RP11-973H7.1	0.102045
ELF4	RP11-862L9.3	0.102044
ZNF71	RP11-186N15.3	0.101995
ZNF223	AP001527.2	0.101974
RFX4	SYT16	0.101961
AHR	DSCR9	0.101925
RTL8A	AP001160.1	0.101907
RORC	DLGAP1-AS5	0.101899
P4HB	RP4-607I7.1	0.10186
HIF3A	RP5-1139B12.2	0.101832
PAX8	AC024704.2	0.101807
ARG1	RP11-221N13.2	0.101801
ZNF550	STAC2	0.101665
ZNF600	FAAH2	0.101656
DNAJC21	LINC00693	0.101632
FOXP2	CYP4F35P	0.101588
RXRG	RP11-269C23.5	0.101584
ZNF600	RP11-290F5.1	0.101575
NFATC2	RP4-616B8.4	0.101521
KDM5D	AC116667.1	0.101515
P4HB	CD300E	0.101502
HIF1A	HRAT17	0.101438
ID4	SGO2	0.101427
ZNF280D	RP11-720L2.4	0.10136
ZNF540	RAET1E	0.101356
SMAD9	RP11-158H5.8	0.101238
TAL1	ERICD	0.101233
ZNF493	XK	0.101226
MXI1	BX890604.1	0.101199
ETV2	BRINP2	0.101173
KLF7	SYNDIG1L	0.101169
ZRSR2	RP11-890B15.2	0.101167
DLX5	GRIN3B	0.101152
CBX3	GOLGA8H	0.101129
ZIK1	SGO2	0.10109
ZNF229	DNAH3	0.101082
MED30	RP13-270P17.1	0.101068
HOXA9	VWDE	0.10092
ZNF813	AC079610.1	0.100886
IKZF1	RP11-290F5.1	0.100817
ZNF669	RP11-693J15.5	0.10076
UGP2	MFSD2B	0.100754
ZCCHC17	IGBP1-AS1	0.100721
ID4	AL121944.1	0.100682
XRCC4	LRRC39	0.100674
ID4	DNASE1L2	0.100654
CYCS	TEPP	0.100626
PAX3	RP11-344E13.4	0.10062
ZNF33B	RNF222	0.100586
SP2	HOXA13	0.100585
CLK1	LINC00355	0.100548
NEUROD2	RP11-420N3.2	0.100537
MAFK	RP11-277B15.3	0.100483
RPL6	RP11-98G7.1	0.100459
RFX3	KRT34	0.100412
RBPJ	RP11-185E8.1	0.100303
ISL2	HRASLS5	0.100299
SIX1	RP11-179K3.2	0.100298
ZNF665	PNLIPRP1	0.100293
MECP2	RP1-286D6.5	0.100282
NKX3-1	RP11-620J15.2	0.100275
GTF3C5	RP11-753D20.3	0.10026
RPL35	KLK2	0.100193
GLIS2	NSD3	0.100132
ZCCHC14	IGKV1D-33	0.100105
ZNF207	F10-AS1	0.100043
ZNF331	ARL5C	0.10002
RORC	ZSCAN5B	0.0999854
ATF4	CTC-527H23.3	0.0998847
NAGS	RP11-481J2.3	0.0998746
ZFP64	TSPAN16	0.0998582
ZNF326	LINC01354	0.0998414
FOXD2	KANK4	0.0998337
ZNF425	RTF2	0.0997616
ANXA1	SKOR1	0.0997576
ZNF208	RP11-589M4.3	0.0997441
RELB	CALB2	0.0997218
ZZZ3	AIRN	0.0996843
ZNF181	CCNB3	0.0996347
ZNF579	RP11-485G7.5	0.0996194
ZNF408	ATOH7	0.099569
R3HDM2	LIME1	0.0995388
TCEAL2	AKAP14	0.0994745
PITX1	AC016876.1	0.0994482
ZFX	GCSAM	0.0994481
ATF3	LA16c-390H2.4	0.0994271
RFX1	RP11-46D6.1	0.099387
HMGB1	RP1-91J24.3	0.0993761
GABPB1	LA16c-360H6.3	0.0993226
ZNF550	RAD9B	0.0993214
ID4	AC022613.1	0.0992873
RAB18	ZNF517	0.0992575
ZFP64	GABRB1	0.0992205
METTL3	EFCAB6	0.0991948
ZNF620	OLMALINC	0.0991826
SF1	PPT2-EGFL8	0.0991644
ZNF592	RP11-16K12.1	0.0991542
ZNF555	RP11-297C4.2	0.0991455
MECOM	CTB-40H15.4	0.0991357
LCORL	IGKV6D-21	0.0991288
HMGA2	RP11-996F15.4	0.0991195
PSMA6	FAM83H-AS1	0.0990472
PIK3C3	MCF2	0.0989763
ZNF211	NR1I2	0.09889
RBM22	AC025164.1	0.0988853
LIN28A	AC073283.7	0.0988416
ZNF788	CT47A6	0.098829
WISP2	ARL5C	0.0988173
PITX1	AC245297.3	0.0988155
RPS4X	RP5-1139B12.2	0.0987538
PITX1	RTL8A	0.0987478
ZNF568	RP11-126O1.4	0.0987398
HP1BP3	RP11-148B18.4	0.0986975
MXD1	HBB	0.0986834
ZNF213	RP11-154D17.1	0.0986537
ZFP62	AL121832.2	0.098612
ETFB	AC012360.6	0.0984959
KLF7	IGLV2-8	0.0984627
NUP107	RP11-63P12.7	0.0984324
HOXD13	SIX3	0.0983784
TRIM28	SIX3	0.0983784
GTF3A	AC009264.1	0.0983752
SNAI3	RP11-96O20.5	0.098367
HDX	RP5-921G16.2	0.0983651
ZFP92	PTF1A	0.0983582
SPATS2	PTPRT	0.0983499
MTA3	CTD-2298J14.2	0.0983404
CBX3	HIST1H1B	0.0983038
ATF7	VENTX	0.098222
MIXL1	RETREG3	0.0982012
GTF2I	AC092625.1	0.0981827
GATA3	ERN2	0.0981375
ZNF383	RP11-977G19.10	0.0981337
ZNF503	C19orf57	0.0981084
IRF1	RP1-118J21.25	0.0981076
THOC2	ZNF490	0.0980803
CEBPD	LINC00426	0.0980369
ZNF653	RTL8C	0.097999
RFX3	DAZL	0.0979807
USF2	AC008914.1	0.0979707
CLOCK	RP11-981G7.6	0.0978908
MAFG	TTBK1	0.0978708
ZMIZ1	RP11-849N15.1	0.097843
ZBTB42	SLC26A3	0.0977748
TAF9	ASIC4	0.0977126
ENO1	AC013275.2	0.0977046
WT1	IGFBP7-AS1	0.0976871
GATA5	SLC7A4	0.0976553
TEAD4	CRISP3	0.0976415
ZNF91	RP11-20I23.8	0.097553
FOXP3	RP6-159A1.4	0.0975049
ZNF688	LINC00987	0.0975008
HOXD9	CYP1A1	0.0974864
ZIK1	RP5-1116H23.4	0.0974549
CEBPE	LA16c-444G7.2	0.0972966
RPL35	LINC01556	0.0972913
ZNF559	RP11-731C17.2	0.0972845
ZBTB16	GJB3	0.0972328
ZNF33A	CH17-224D4.1	0.0972242
HMBOX1	RP11-598F7.3	0.0971664
TRAF4	RP11-486L19.2	0.0971086
ZNF669	TRBV14	0.0970969
ZNF232	LINC01186	0.0970664
SOX15	COL4A6	0.0970452
SUPT20H	GNG12-AS1	0.0969829
ZNF711	LINC00327	0.096957
PLAG1	RP11-673E1.1	0.0969527
ZNF787	TTC34	0.0969177
NUCB1	AC114812.8	0.0968867
MLX	RP11-798G7.8	0.0968056
HDAC6	RP5-965F6.2	0.0967817
ZNF468	TMEM221	0.0967809
TP73	AC073115.7	0.0967339
ZNF501	RP11-401P9.5	0.0967196
ZNF626	OPRD1	0.096674
ZNF667	TMSB15B-AS1	0.0966565
ZFP28	ZNF792	0.09661
FANK1	STAR	0.0965303
RUFY3	HTR3A	0.0965115
ZNF717	RP5-1039K5.17	0.0963997
IRX6	CTC-453G23.4	0.0963821
ZNF451	PPP1R26-AS1	0.0963754
ARFGAP1	FUT6	0.0963539
RPS6KA5	RP11-10A14.3	0.0963511
ZNF560	RP11-569A11.1	0.0963272
ZNF34	PMP2	0.0963098
ZNF761	RP11-552F3.10	0.0962363
ZNF613	CCDC116	0.0962191
ZBTB11	RP11-649A18.12	0.0962134
ZNF30	RP11-571L19.8	0.0962083
ZSCAN29	RP11-67H24.2	0.0962058
PKM	OR5B21	0.0961201
PBX3	RP5-1098D14.1	0.0961106
TEAD4	RP11-701H16.4	0.0961088
ATF1	SERPINB3	0.096082
ETV4	LIME1	0.0960238
ZBTB48	CTA-268H5.14	0.0959999
HSPA1L	HTR5A	0.0959538
PRDM15	CTC-457L16.2	0.0959378
MTHFD1	RP11-890B15.2	0.0959237
EP300	URAD	0.0959178
ZNF8	RTEL1-TNFRSF6B	0.0959082
ZNF793	RP11-560J1.2	0.0958911
TRIP10	GUCY2C	0.0958785
ESRRG	LINC00317	0.095873
ZNF574	RBFOX3	0.095842
LBX2	RP11-533E19.5	0.095838
ZSCAN5B	GAGE13	0.0958379
TERF1	PNLIPRP1	0.0957879
ADNP	CRYBB1	0.0957666
TFAP2A	IL1RAPL2	0.0957651
DNTTIP1	GABRQ	0.0957528
TAF1A	ZNF98	0.0957498
EDN1	FAM19A4	0.095668
PITX1	LINC02202	0.0956364
ZNF799	CES5A	0.0955606
SHOX2	ADAMTS16	0.0953254
ZNF780B	C9orf163	0.0953233
ZNF562	RP11-1090M7.1	0.0952858
ZNF763	CAVIN3	0.0952656
ZNF780A	AC010761.10	0.0952542
IRF3	KCNG2	0.0951278
HMGA2	ADCYAP1	0.0951187
BNC2	RP11-667K14.3	0.0950943
TBX3	RP11-177G23.2	0.095092
PITX1	DMRTA1	0.0950796
ADNP	LILRA6	0.0950508
SPIB	CTD-2302E22.4	0.0950216
FOSL2	IL24	0.0950054
POU6F2	RP5-978I12.1	0.0950028
HLF	IGLV3-25	0.0949931
ESRP2	RP11-679C8.2	0.0949897
AHR	SERPINB3	0.0949799
NFATC2	BPIFB2	0.094908
ARID5B	OLIG1	0.0948867
PRDM10	CTB-43P18.1	0.0948826
MYRF	ZNF341-AS1	0.0948823
SMAD7	RP11-701P16.2	0.0948804
RCOR1	GAD2	0.0948768
HNRNPA0	RP4-680D5.8	0.0948365
ETV2	C11orf86	0.0948276
ZNF367	IBSP	0.0948213
SMAP2	PNPLA1	0.0947856
ZBTB42	PRODH	0.0947736
NUP107	AC092415.1	0.0947564
PARP1	AP003900.6	0.0947528
ZNF534	PCDHGA7	0.0947455
EPAS1	CNGA1	0.0947244
DUS3L	RP3-337H4.9	0.0946957
GABPA	RP3-410C9.2	0.0946737
ZNF577	DKFZP434L187	0.0946531
FOXP2	RP4-798A10.4	0.0946175
CENPB	LINC01198	0.0946013
PRNP	RP11-121G22.3	0.094534
SRBD1	RP11-672A2.6	0.0945054
PITX1	PCNX4	0.0944987
ZNF773	RP11-293F5.1	0.0944976
ZNF417	AC013275.2	0.0944244
ZNF117	RP11-290F5.2	0.0944096
ZNF521	HORMAD1	0.0943782
ZNF37A	RP11-220I1.2	0.0943685
PBX2	RP11-74E22.3	0.094359
NR1H2	TUSC8	0.0943342
ZSCAN31	RP11-394I13.2	0.094333
PAX6	IGKV1D-33	0.0943219
MECOM	RP11-232D9.3	0.0942851
TOPORS	LCN1	0.0942529
TET1	AC008124.1	0.0941827
HOXA6	RP11-287D1.2	0.0941794
BRCA1	CTD-2541M15.3	0.0941752
TPI1	SMIM26	0.0941745
TAF1	NORAD	0.0941315
FOXO1	LINC00619	0.0941226
ZNF568	SLC24A4	0.0941206
LIN28B	RP11-649A18.12	0.094118
ZNF540	RP11-1069G10.2	0.0941145
TCF21	RP11-145A3.1	0.0941007
ZNF282	LL0XNC01-7P3.1	0.0940217
IRF9	RP11-490O6.2	0.0940034
RPL6	RP5-1096D14.6	0.0939509
SIM2	LINC00870	0.09394
ZNF516	CTB-178M22.2	0.0939398
STAU2	AC005618.6	0.0939319
ZNF202	SCARNA2	0.09392
HLTF	RP11-966I7.2	0.0939105
ZNF711	KCNJ3	0.0938982
BDP1	AC006547.13	0.0938967
DLX4	SLC15A1	0.0938798
PRDM6	FOXA1	0.0938656
HOXB4	MBD3L2	0.0938175
ZNF367	RP11-365H22.2	0.0938013
STAT6	LINC00886	0.0937837
ZNF219	RP1-140A9.1	0.0937797
ESRP2	DNAAF3	0.0937793
ZNF320	RP11-680F20.10	0.0937756
ZNF790	CTA-268H5.14	0.0937706
ZNF239	MBD3L2	0.0937705
ZNF426	MBD3L2	0.0937705
GIT2	CACNG8	0.0937696
ZNF696	GALR2	0.093752
ZNF226	CRYM-AS1	0.0937427
ATF7	LINC00524	0.0937254
ZNF215	CD22	0.0936045
ZNF282	CRCT1	0.0935885
ZNF572	KB-1615E4.2	0.093586
ZHX2	RASSF6	0.0935615
ZNF692	PRODH	0.093512
ZNF107	RP11-264B17.4	0.0934888
PBX1	PCSK6-AS1	0.0934801
NR3C1	RP11-1L9.1	0.0934379
DNMT1	PAGE2B	0.0934248
ZNF524	CD300E	0.0933395
MIXL1	Z97200.1	0.0933059
RFX4	CTD-2537I9.18	0.0932773
CEBPA	SLC6A19	0.0932517
ZNF556	CTC-232P5.3	0.0932499
PKNOX2	MTUS2	0.0932334
ELF3	TTC39A-AS1	0.093164
ZNF574	RP1-41C23.4	0.093164
HIVEP3	FAM167A	0.0931587
SNAPC5	AJAP1	0.0931565
NR1D1	RNF165	0.0931472
ZBTB7B	LINC00235	0.0931325
GIT2	PKD1L1	0.0931247
OTUD4	RP11-54A4.2	0.0931143
ZNF107	RP11-397A16.1	0.0931132
PKM	AP000320.6	0.0930812
ZNF425	MIGA1	0.093061
HIST2H2BE	RP11-373E16.4	0.0930404
ZNF556	RP11-325L12.6	0.0930275
NUP107	KB-208E9.1	0.0929862
ZNF439	LRP1B	0.0929542
LARP1	FOXA1	0.0929413
KIF22	RP11-126O1.4	0.092868
NCALD	CTD-2033A16.1	0.0927877
ZNF594	C9orf163	0.0927637
RFX2	CCNI2	0.0927508
ZNF239	AC008440.5	0.0926999
LIN28B	ADAMTS18	0.0926988
HCLS1	ZNF98	0.0926616
ASCL2	FAM110D	0.0926581
ZNF423	IL12B	0.0926498
MYEF2	CTD-2380F24.1	0.0926204
RPL35	RP4-680D5.8	0.0926072
ZNF445	AC027031.2	0.0925828
HHEX	RP13-270P17.2	0.0925777
ZNF69	RP11-552D4.1	0.0925735
MIEF1	CTD-2630F21.1	0.09256
ZSCAN5B	ALG1L	0.0925162
IRF9	C4B	0.0925073
DTL	AC116667.1	0.0924796
ARID5A	RP11-238F2.1	0.0924144
ZFP57	PROK2	0.0924025
ZNF726	AF129408.17	0.0923262
EPAS1	TEX13C	0.092297
SPI1	LHX4	0.0922898
CIC	TEX13C	0.0922508
MIXL1	ACPT	0.0922499
HLF	RP11-415I12.3	0.0922209
ZNF880	MLC1	0.0921511
NUP107	TBX20	0.0921469
HIRIP3	RP11-132N15.2	0.0920578
ZNF396	TMEM210	0.0920465
ZNF44	AP001439.2	0.0920052
CTCF	SLC15A1	0.0919971
SOCS4	RP11-276E17.2	0.0919937
ZNF45	URAD	0.0919899
ZNF76	RP11-454C18.1	0.0919886
TEAD1	TAT-AS1	0.0919856
EEF1D	CTB-178M22.2	0.0919803
PHTF1	BCL2L2-PABPN1	0.0918626
ZNF101	RP4-680D5.8	0.0918571
HES1	RP11-244F12.3	0.091854
ZNF442	KCNMB2	0.0918311
KLF10	RP11-317N12.1	0.0917812
HNRNPA1	RP11-21A7A.3	0.0917737
IRF2	ZNF728	0.091732
SP100	LIN28A	0.0917222
ZNF610	IDI2	0.0916781
TAF7	AC114812.8	0.091629
ZNF600	RP11-320M16.2	0.0916269
EGR2	FCGR3B	0.0915947
NUAK2	KLHL7-AS1	0.0915809
ZNF704	RP11-91K8.5	0.0915307
SOX8	DRAIC	0.0915182
ALX1	RP11-309L24.4	0.0914371
HIF3A	RP11-996F15.2	0.0914327
BPTF	IGKV1-6	0.0914265
ZNF480	CH17-224D4.2	0.0914134
ESR1	LINC01134	0.0913965
NPAS2	RP11-293F5.1	0.0913776
MSC	SYT16	0.0913101
MYPOP	LINC00355	0.0912522
ZSCAN16	RP11-305O4.3	0.0912352
ZNF112	RP11-80A15.1	0.0912302
ZNF777	CAVIN3	0.0911463
ZNF664	CTC-806A22.1	0.0911396
TWIST2	C4B	0.091137
GSC	C1orf229	0.0911359
ZNF776	RAD9B	0.0911301
P4HB	RP11-184A2.2	0.0911217
ZNF317	RP11-317N12.1	0.0911197
ZNF33B	DPPA2	0.091115
BOLL	RP11-538I12.3	0.0911145
ZNF41	RP11-340I6.8	0.0911004
ZNF701	TAF1A-AS1	0.0910797
ZNF343	RP11-678G14.4	0.0910195
EPAS1	KCNG2	0.0910175
ZNF431	POTEC	0.0910165
KLF2	RP11-244F12.2	0.0910162
GZF1	RP11-353N14.7	0.0909961
WISP2	FAM86B2	0.090951
ZNF14	RP11-402L1.4	0.0909225
GATA2	CTD-2013N17.7	0.0909137
ARNTL2	S100A12	0.0909103
RUNX3	RP11-1143G9.5	0.0909033
EGR3	TAC1	0.0908601
ZNF432	IDI2-AS1	0.090822
ZNF37A	TACR2	0.0908114
ZNF227	RP11-56G10.2	0.0908091
TET1	AC092683.1	0.0907904
ZNF765	CRAT37	0.0907698
RFX7	KRT13	0.0907654
ZNF28	GYPE	0.0907634
ZNF311	RP11-5A19.5	0.0907199
ZNF394	LEMD1-AS1	0.0906737
FOS	TEX15	0.0905673
TRIM66	RP11-15I11.3	0.0905542
ZNF24	RP11-264B17.4	0.0905467
MIXL1	SH3TC2	0.0905437
HOXB2	AC011899.9	0.0905436
HOXD11	IL1RAPL2	0.090514
MSC	FOXA1	0.0905074
TBL1XR1	RP11-130F10.1	0.0904817
EBF4	POU5F1	0.0904354
HIC2	AC104135.2	0.0904248
MEIS2	CTC-232P5.3	0.0904192
ID4	LHFPL6	0.0903898
HKR1	NPIPB6	0.0903362
ZFP62	RP11-340F14.6	0.0903136
ELF3	AC092614.2	0.0902622
CFL2	BORCS8-MEF2B	0.0902519
RPS4X	RP4-769N13.7	0.0902104
DMRTB1	ZSCAN31	0.0902001
ZNF254	RP11-574O7.1	0.0901879
RPL6	RPLP2	0.0901802
ZNF726	Z69720.2	0.0901745
HAND2	PKN2-AS1	0.0901699
SP100	RP11-484K9.4	0.0901507
ZNF649	TNFRSF8	0.090141
ASAP3	RP11-554D15.3	0.0901156
PLAG1	TNNT2	0.0901037
E2F8	ESCO2	0.090065
FOS	SMPDL3B	0.0900378
ZNF443	GALNTL6	0.09003
TRIM28	RP11-764K9.1	0.0900153
ARFGAP1	RP11-764K9.1	0.0900153
EDN1	RP11-157F20.3	0.0900122
TWIST1	RP11-348N5.7	0.0900033
ZNF184	RP11-256L11.3	0.0899923
CERS2	RP11-677I18.3	0.0899671
ZNF134	RP11-397G17.1	0.089965
ENO1	PRSS45	0.0899223
ID2	RP11-511B23.2	0.0899119
ZNF534	GNGT1	0.0899065
ADNP	TRPM6	0.0898524
ZKSCAN3	DNAH3	0.0898322
ZNF493	RP11-1060J15.9	0.0898314
TCF23	LA16c-385E7.1	0.0898308
HMGB1	OR52E8	0.0898223
ZNF841	RP11-459O16.8	0.0898133
ZNF114	RP1-45N11.1	0.0897711
ZNF335	RP11-54O7.1	0.0897646
BCL6	EDN3	0.0897448
HSF4	RP11-395B7.2	0.0897244
TP53	PRICKLE4-ENSG00000124593	0.0897047
MSI1	RP11-542C16.2	0.0896753
CBFA2T2	RP3-332B22.1	0.0896708
ZNF615	AL391839.2	0.0896522
FOSB	RP11-145A3.1	0.0896421
ZNF669	RP11-320M2.1	0.0896367
ERF	MAK	0.089575
ZSCAN18	MAK	0.089575
TP63	AJ239322.3	0.0895723
MTHFD1	IDI2	0.0895604
LUZP2	RP11-121G22.3	0.0895435
PROX1	SOX2	0.089538
GLIS2	MIA2	0.0895268
HKR1	RP11-266K4.9	0.0895265
LUZP2	RP11-61L19.2	0.0895145
ZNF615	MIR3142HG	0.0894887
JUN	RP11-134G8.7	0.0894743
ZNF90	RP11-427J23.1	0.0894638
ZNF394	RP5-936J12.1	0.0894389
ZNF556	RP11-304L19.11	0.0894329
ZFPM1	AC008124.1	0.0894179
HMX2	ANKRD34C	0.08939
NAGS	LRP2	0.0893765
MBD4	RP11-264M12.2	0.0893732
TRMT1	RP11-466P24.6	0.0893627
TBX19	RP11-253M7.4	0.0893425
ZNF555	LINC01186	0.0893421
ZNF711	LRRTM4	0.0893199
ZNF57	TSPY9P	0.089283
NR3C1	AL035587.1	0.0892696
HOXA6	ADAMTS16	0.0892465
ZNF117	LINC01606	0.0892445
CREM	TSPY9P	0.0892254
RORA	RP11-30P6.6	0.0892102
PDS5A	LINC00652	0.0891829
HKR1	LA16c-359F1.1	0.089171
ZNF611	2025-03-10	0.0891228
ZNF790	RASSF6	0.0891215
ZNF225	NXPH1	0.0891092
SOX2	CACNA2D2	0.0890571
WT1	XXbac-BPG249D20.9	0.0890381
ZNF48	RP11-109E24.2	0.0889406
NR2F6	ANXA8L1	0.0889132
ZHX3	TNNT2	0.0889091
HMGA2	RP11-380L11.4	0.0888848
ZNF823	RP5-1073O3.2	0.0888761
ZBTB11	LINC01337	0.0888739
CLOCK	RP11-348N5.7	0.088848
ZNF507	PRMT5-AS1	0.0888465
MYEF2	IL1RAPL2	0.0888355
ZBTB49	CD1B	0.0888323
ZNF627	CASP5	0.0888098
HP1BP3	OR6A2	0.0887936
ZBTB45	SGCG	0.0887853
BHLHE41	ACTBL2	0.088782
ZNF799	TMPRSS13	0.0887646
ATF7	KLRD1	0.088734
HMGB1	RP5-965G21.3	0.0887228
HOXB9	MMP3	0.0887132
TCEAL2	LINC01611	0.0886615
NFE2L3	WASF3-AS1	0.0886523
CCDC25	RP11-110I1.12	0.0885939
BPTF	STAC	0.0885861
DNMT1	SPANXC	0.0885782
HOXD13	SPANXC	0.0885782
KDM4A	AL109761.5	0.0885727
HLF	RP3-500L14.2	0.0885579
HOXC8	RP11-399K21.14	0.0885491
HOXA11	CALCB	0.0885305
ZBTB39	RP11-227G15.11	0.0884902
SREBF2	RP11-437J19.1	0.0884814
ZBTB41	KCNC2	0.088468
CEBPZ	RP11-340F14.6	0.0884505
NFATC3	HIST1H4A	0.0884148
KLF14	DCT	0.0884054
ZNF445	CCL3L1	0.0883962
MAGEF1	LINC01423	0.0883146
ZNF146	CNTD1	0.0883065
PROX1	RP4-545C24.1	0.0882571
CHURC1	RP11-849H4.4	0.0882561
ZBTB6	FUT6	0.0882561
CREB3	FBXW10	0.0882522
ZNF22	RP11-629N8.3	0.0881948
FOXS1	DNAAF3	0.0881566
MYB	ARMC3	0.0881314
ZFP1	GTF3C2-AS1	0.0881294
RCOR1	THRSP	0.0881257
MTA3	HMX2	0.0881242
SOX5	RP11-80A15.1	0.0881221
ZNF414	PRSS1	0.0881054
HNF1B	SLCO6A1	0.0880652
NELFB	HCN1	0.0880558
ZC3H7A	RP11-158H5.7	0.0880382
RPS10	RP11-266K4.14	0.088033
CSNK2B	XXbac-B476C20.9	0.0880016
ZNF630	RP11-456K23.1	0.0880003
PAX9	KLHDC8A	0.0879856
LCORL	RP11-305D15.8	0.0879471
UQCRB	XXbac-BPG157A10.21	0.0879393
DDIT3	XXbac-B444P24.14	0.0879178
NR2C2	RP11-814H16.2	0.0878679
ZNF669	ATE1-AS1	0.0878672
HESX1	TRHDE	0.0878453
TEAD4	ITPR1-AS1	0.0878383
HOMEZ	TAF1A-AS1	0.0878144
RUNX1	HTR1B	0.0878123
HIRIP3	CITED1	0.0878105
PURA	TRHDE	0.0878088
PKM	RP5-1096D14.6	0.0877926
NR5A2	AGBL5-AS1	0.0877796
ZBTB44	AC114812.8	0.0877253
ZBTB6	AC021683.2	0.0877249
ZNF562	JAKMIP3	0.0877202
HHAT	KCNK7	0.0876989
ZNF358	RP11-244F12.2	0.0876362
ELF3	RNF175	0.0876149
ID4	LINC00484	0.0876136
ZNF678	RP11-255C15.3	0.0875956
ZNF789	LINC00886	0.0875696
MIOS	SLC26A5	0.0875691
NRF1	RP11-1060J15.7	0.0875116
ZNF610	RP11-13K12.1	0.0875001
P4HB	RP11-545M17.1	0.0874832
ZNF165	RP11-173D3.1	0.0874771
MLXIPL	RP11-314P15.2	0.0874069
SRBD1	RP11-679C8.2	0.0873915
RARB	USP46-AS1	0.0873884
ZSCAN21	CSF2	0.087329
MEF2A	RP11-439M11.1	0.0873217
GRHPR	BVES-AS1	0.0873078
ZBTB41	ZNF709	0.0873049
KDM7A	TRHDE	0.0872956
MAFF	INA	0.0872921
ZNF442	LHX4	0.0872731
ZNF287	RP11-757F18.5	0.0872504
HNRNPA1	CTD-2298J14.2	0.0872315
ZNF383	SCARNA2	0.0872232
TEAD4	KIR3DX1	0.0872215
FOXP4	DCT	0.0872073
LMO2	RP4-583P15.16	0.0871986
ALX1	SOX2	0.0871953
ZNF510	RP11-700J17.1	0.0871787
PRDX5	RP11-15I11.3	0.0871452
ZXDA	ATP1A2	0.0871345
EN2	RP11-400D2.2	0.087124
KIAA0907	STK24-AS1	0.0871162
HOXA10	LINC01186	0.0870973
ZNF799	DPYSL5	0.0870882
RFC3	TDRD5	0.0870806
TCF4	C12orf54	0.0870667
TWIST1	CH17-224D4.2	0.0870379
ZNF622	GLDN	0.0870302
ARID5A	RP11-221N13.2	0.0870047
HIC1	EFCAB10	0.0869906
RFC2	RP11-65B7.2	0.0869754
ZNF468	AC026904.1	0.0869754
ETV2	AP001527.2	0.0869584
ZNF772	2025-03-10	0.0869025
KLF9	MT1A	0.0868777
ZFX	RHBDL3	0.0868767
UBE2V1	LINC01136	0.0868699
PATZ1	APITD1-CORT	0.0868597
ZNF331	CCNI2	0.0868573
OSR1	TMPRSS13	0.0868223
RPL35	GRIN2C	0.0868195
ZNF532	RP11-266L9.5	0.0868178
ZNF521	LINC00693	0.0868122
NANOG	RP11-135D11.2	0.0868064
GLIS1	RP6-99M1.3	0.086801
IRF8	CDKL4	0.0867936
ZNF37A	RP11-400N9.1	0.0867602
ZNF774	TCF4-AS2	0.0867497
HES2	RP11-1109M24.5	0.0867246
ZNF410	IFNG	0.0867123
RNF138	RP11-706P11.2	0.0867056
GOT1	RP11-712L6.5	0.086685
MAX	RP11-700J17.1	0.0866625
ZSCAN20	FADS6	0.0866349
EZH2	AC010096.1	0.0865854
PIR	C19orf45	0.086565
NELFB	CTA-392E5.1	0.0865636
SOX4	C9orf43	0.086554
ATF4	RP11-13K12.1	0.0865432
ATOH7	GCM1	0.0865337
MAGOH	LINC00162	0.0865322
ZNF492	KCNK12	0.0865219
NUP107	F9	0.0864962
ZFHX3	IRX2	0.0864682
HOXA9	ADCYAP1	0.0864626
TERF2	RP11-320M16.2	0.0864517
SMPX	ARMS2	0.086446
ZFP62	MMP24OS	0.0864334
ZSCAN5B	NOVA1-AS1	0.0864176
ZNF598	RP11-400D2.2	0.086411
ZNF799	DKFZP434A062	0.0863676
NRF1	CTD-2017C7.1	0.0863613
DAB2	LINC01242	0.08636
E2F8	PCDH8	0.0863527
ZNF440	F2RL3	0.0863452
ETS2	C2CD4B	0.0863369
HOXD3	ECSCR.1	0.0863263
ESR2	CLEC18B	0.0862896
ZBTB18	RP11-98D18.16	0.0862834
KLF12	ZNF385C	0.0862785
ZSCAN32	LINC00398	0.0862427
ZEB1	RP11-303E16.7	0.0862006
ZNF646	PRMT8	0.0861939
NR1I3	RP11-430G17.3	0.0861654
H2AFZ	UBE2C	0.0861529
BCL11A	CEBPE	0.0861396
ZNF286A	SCN1A	0.0861369
SNAI1	CDH20	0.0861245
ZNF721	RP11-1000B6.5	0.0860913
MAFG	AJ239322.3	0.0860836
HMGA2	RP11-16L9.2	0.0860637
GRHPR	C19orf45	0.0860586
CREM	RP11-61G19.2	0.0860282
PKNOX2	RP11-90D11.1	0.0860172
MIXL1	ATP5IF1	0.086016
TRPS1	LYZL1	0.0860154
ATF5	AC013275.2	0.0860127
JUND	RP11-539G18.3	0.086007
GADD45A	RP11-442J21.2	0.0860033
MYBL1	RP11-196G18.24	0.0860022
GIT2	STAC2	0.0860006
ZFP64	CTB-114C7.4	0.0859978
MEIS1	RP5-1050D4.5	0.0859977
ZNF689	RP11-266L9.5	0.0859893
ZNF726	RP11-2N1.2	0.0859487
STAT3	RP5-965F6.2	0.0859474
STAT4	RP11-335K5.2	0.085944
HNRNPA1	RP11-643M14.1	0.0859283
ZNF860	CTB-40H15.4	0.0859275
MEF2C	RP11-154J22.1	0.0859245
GIT2	RP11-629G13.1	0.0859232
NME1	RP11-168K11.3	0.0858841
TSC22D4	AC011899.9	0.0858826
RPS4X	COP1	0.085855
TCEAL2	LINC00894	0.0858466
ZNF676	SLC16A6	0.0858075
RTL8A	AL118558.3	0.0858062
IRF6	RP11-438L19.1	0.0857718
NFATC2	SMIM10L2A	0.0857499
LUZP2	LRRN4CL	0.0857255
ZNF606	ACP7	0.0857161
ZNF665	PRODH	0.0856787
ZNF311	RP11-172E9.2	0.0856659
ZNF408	RP11-368I7.6	0.0856597
ZNF808	TPSD1	0.0856459
SMAD3	CXCL3	0.0856419
HES7	TAS2R31	0.0856412
PRKAA2	RP3-492J12.2	0.0856347
RFX1	TRBV2	0.0856087
ZNF708	RP11-253M7.4	0.0855892
NFATC2	IGHV1-2	0.0855859
TBX3	PRTN3	0.0855849
TFAP2A	RP5-887A10.1	0.0855826
AIRE	RP5-1116H23.4	0.085581
ZSCAN12	EFHC2	0.0855732
ZNF587	KRT222	0.0855632
BHLHE22	LINC01600	0.085554
ZNF792	CTD-2340E1.2	0.0855511
POLR3G	FAM216B	0.0855275
TWIST1	HOTAIR	0.0855225
RTL8A	ATP5MC1	0.0855177
RFX1	RP11-327F22.1	0.0855089
FOXL1	RP4-671O14.7	0.0855084
ZNF704	CCDC141	0.0855074
ZNF517	SLC8A1-AS1	0.0854333
ZNF207	MYCBP2-AS1	0.0854333
PITX1	LHFPL6	0.085416
DTL	RP11-180C1.1	0.0853884
ZNF558	CTD-2541J13.1	0.0853821
TRPS1	ZYG11A	0.0853817
ZNF300	CENPX	0.0853694
SFPQ	MEP1B	0.0853641
KLF9	KRT13	0.0853626
LUZP1	RP1-140A9.1	0.0853585
HNRNPC	RP1-137D17.2	0.085346
GLIS2	CTB-129P6.11	0.0853214
IRX5	RP11-866E20.3	0.0853213
ZNF706	WWC3-AS1	0.085315
HOMEZ	ARMC3	0.0853081
ZNF772	CACNA1G	0.0853023
ZNF516	HOXC13-AS	0.0853005
HNF1B	KIAA1024L	0.0852991
HEY1	RGPD2	0.0852977
EDN1	EPO	0.0852958
MCTP2	BCL2L2-PABPN1	0.0852438
SREBF1	CSF2	0.0852256
ZNF823	CTC-444N24.6	0.0852224
NELFB	LRRC39	0.0852151
ZNF763	MOSMO	0.085209
HOXC6	LINC01305	0.0851886
NPAS2	ARPP21	0.0851864
ZFP91	RP11-1006G14.1	0.0851713
NAP1L1	C19orf45	0.0851474
HMGB1	GABRQ	0.0851349
ZNF692	GAD2	0.0851038
ZNF592	AC000403.4	0.0850751
SP5	RP11-132N15.2	0.0850708
TRPS1	SAG	0.0850652
HNF4A	ZC3HAV1L	0.0850186
HOXC13	C6orf25	0.0849901
RFX1	RP3-449M8.9	0.0849511
MED30	RP11-324O2.3	0.0849328
ZNF429	LINC01600	0.0849168
ZNF562	RP11-192P3.4	0.0849084
ZNF672	MIR7-3HG	0.0848987
ZNF366	POU5F1	0.0848696
ZSCAN31	RP11-16K12.1	0.0848467
NR1H2	KLHL7-AS1	0.0848432
MAFB	CCL3L3	0.0848346
FOXP3	AGBL2	0.0848323
ETV5	MGAT5B	0.0848311
RBM42	RP11-307L14.1	0.0848268
MIOS	RP11-159D12.10	0.0848057
PQBP1	OR5B21	0.0847955
IKZF5	VWA8-AS1	0.0847949
ATF4	RP11-180I4.4	0.0847802
ZNF813	MMP24OS	0.0847778
ZNF653	CCL3L1	0.0847725
BCL6B	RAB25	0.0847685
RUNX1	RP3-510O8.4	0.0847679
ZNF681	AC010999.2	0.0847583
ZFP69	RP11-731C17.2	0.0847341
KDM2B	RP11-253M7.4	0.0846572
NXPH3	LINC01235	0.0846545
CTCF	CTC-457L16.2	0.0846169
PDX1	RP11-214O1.2	0.0846146
TRIM28	ADGRE1	0.0846077
TRIM33	IGLV7-43	0.0845708
ZNF414	CEP72	0.0845534
ASAP3	GRK2	0.08455
ZBTB33	POU5F1	0.0845338
HSF1	C1QL2	0.0845333
UGP2	PTX3	0.084526
ZNF69	RP11-136H19.1	0.0845003
NCALD	LINC01136	0.0844994
SREBF2	IGKV1-9	0.0844539
ZNF430	RP11-173P15.3	0.0844366
RBBP9	RP11-91K8.5	0.0844276
METTL3	C1orf234	0.0844275
NFYA	AC021683.2	0.0844207
ZIC1	TSPAN19	0.0843839
SOX7	OR51E2	0.084376
TCF12	RP11-122K13.12	0.0843758
SREBF2	SYT16	0.0843468
NFATC2	TCTEX1D1	0.0843359
PLG	CTC-523E23.5	0.0843338
ZEB1	AC084809.2	0.0843311
AKR1A1	AP001171.1	0.0843297
EBF3	RP11-105C19.1	0.0843177
PAXIP1	ADNP-AS1	0.0843094
HOXB6	RP3-492J12.2	0.0842917
SOX2	CCDC85A	0.0842868
ZFPM1	AC106897.1	0.084254
HOXB4	RP11-323F24.3	0.0842363
ZNF615	RP11-837J7.4	0.0842296
ZNF544	RP6-99M1.3	0.0842225
ZNF200	GPIHBP1	0.0842223
HOXB7	RP11-553P9.2	0.0842221
DLX1	RP11-553P9.2	0.0842221
ZSCAN5B	MAGEA11	0.0842204
ZNF141	SPIC	0.0841846
MBD2	LINC00535	0.0841839
ZNF112	JPH4	0.084141
UQCRB	HCG22	0.0841372
ZNF653	GUCY1A1	0.08412
ZNF334	AC019172.2	0.0841158
SOX11	IDI2	0.084106
LEF1	RP11-295H24.4	0.084066
STAT5A	RTL10	0.0840562
TET1	RETREG2	0.0840128
JUN	PURG	0.0839812
HOXA5	IL2	0.0839805
ZNF799	GCSAML-AS1	0.0839704
TP73	C22orf23	0.0839527
STAU2	RP11-15J22.8	0.0839378
ZNF596	RP11-393N21.2	0.0839357
HES4	ELAVL4	0.0839343
TBX20	CTA-384D8.33	0.0839308
TCEAL2	RP11-779P15.1	0.0839308
ZNF420	WEE2-AS1	0.0839151
ZNF813	OR7D2	0.0839048
PLAGL1	RP11-394I13.2	0.083885
HOXC8	TAF7L	0.0838807
GLIS1	CTD-2066L21.3	0.0838792
TEAD2	SLC25A47	0.0838716
TBL1XR1	RP5-1112D6.7	0.083833
SPIC	SLC2A12	0.0838239
SHOX2	AC009502.4	0.0838063
HAND2	AC026188.1	0.0837905
ZNF391	AC026188.1	0.0837905
NFIB	RP1-17K7.2	0.0837827
CHURC1	SLC24A2	0.0837759
PKM	TFAP2C	0.0837427
LAS1L	HJURP	0.0837255
ZNF787	RP11-886P16.6	0.0837184
RORA	SLC14A2-AS1	0.0837053
CCNT2	AC079779.6	0.0836958
ZBTB2	RP11-2C24.7	0.0836935
ZFX	RP11-402L1.4	0.0836901
MTHFD1	SSPO	0.0836642
BATF	CD2	0.0836588
NFIX	RP11-15I11.3	0.083654
SIX5	ARMC3	0.0836429
ZNF33B	RP3-337H4.8	0.0836415
ASAP3	AC092625.1	0.083569
HMGB2	SPC24	0.0835405
RTL8A	FAM92A	0.0835242
ZNF333	RP3-449M8.9	0.0835142
PQBP1	AC011899.9	0.0835127
ZSCAN9	AC010524.2	0.0835063
ZNF530	CNTNAP2	0.0834969
ZNF20	RP11-553L6.2	0.0834955
ZNF613	TFEC	0.0834489
CTNNB1	TRGV7	0.0834482
NUAK1	SLC5A5	0.0834381
USF2	RNASEH2B-AS1	0.0834322
ATOH8	GAD2	0.0833898
SOX15	OSTN	0.0833793
EEF1D	INA	0.083364
SSX3	PCDHGA7	0.083352
ABCF2	PXT1	0.0833463
P4HB	RP11-214O1.2	0.083344
ZNF790	RP11-561B11.3	0.0833417
ZNF33B	MYCBP2-AS1	0.0833381
BHLHE22	RP11-134G8.7	0.0833332
ZNF792	RP11-243M5.1	0.0833058
HOXB6	RP11-15J22.8	0.0833022
ZNF880	IL5	0.0832931
NR1I3	NETO1	0.08327
ZNF213	RP11-753D20.3	0.083257
VPS4B	AC098617.1	0.0832315
EBF2	RP11-700N1.1	0.0832265
E2F7	ANXA8L1	0.0832152
HSF4	CRYM-AS1	0.0832136
ZNF677	SIRPB2	0.0831878
ZNF704	RP11-370I10.10	0.0831763
MTF1	RP1-69D17.3	0.083174
ZHX3	LRRD1	0.0831611
ZNF335	ZNF385C	0.0831602
SP100	AP001462.6	0.0831508
PHLDA2	CTD-2623N2.11	0.0831473
ZNF606	PLIN1	0.083127
GTF2H3	LINC01134	0.0831167
UBE2V1	C15orf53	0.0830706
SMC3	SPANXB1	0.0830654
PLAGL1	RP11-271C24.2	0.0830553
HSPA1L	CCL13	0.0830551
LHX2	RP11-370I10.10	0.0830532
ZNF707	EFCAB6	0.0830439
ZZZ3	SERPINA3-ENSG00000196136	0.0830382
ZNF681	SLC5A2	0.0830353
PRDM5	NTNG1	0.0830296
ZNF385D	NLRP11	0.083027
FOXN2	RP1-286D6.5	0.0830161
ZNF81	CH507-9B2.1	0.0830132
ZNF555	RP11-830F9.6	0.0830033
MLXIP	RP11-773H22.4	0.0829966
CD59	AC073130.3	0.0829891
CTBP2	RP11-96L14.8	0.0829765
EEF1D	RP11-96L14.8	0.0829765
KCNIP1	RP11-85B7.4	0.0829697
RORB	LINC01435	0.0829642
RPL6	RPL30	0.082954
MAFB	CTC-523E23.11	0.0829316
ZFP1	XXbac-BPGBPG55C20.1	0.082925
MBTPS2	CTD-2374C24.1	0.0829147
TBX5	ZYG11A	0.0829102
ZNF384	DNAH12	0.0828815
ZNF667	RNASE2	0.0828429
MTA3	CNTN5	0.0828398
ELF3	RP11-484K9.4	0.0828275
POU6F2	CDHR4	0.0828245
ZNF267	AP005205.2	0.0828244
NFKB1	LINC01484	0.0827945
ZNF486	FAM9B	0.0827857
PRKAA2	RP4-673M15.1	0.0827821
ZFP64	RP11-438L19.1	0.0827756
NFIX	RP11-1299A16.3	0.0827752
TBX20	CTC-499J9.1	0.0827718
NUP107	CTC-499J9.1	0.0827718
ZNF385D	CTC-499J9.1	0.0827718
E4F1	FAM186B	0.0827619
SMAD5	RP11-387M24.5	0.0827589
GATA4	RSPO2	0.0827486
ZSCAN1	CELF5	0.082735
PDS5A	NXF2B	0.0827334
ZNF549	RP4-545C24.1	0.0827314
KLF14	IFNG-AS1	0.08273
ZNF497	ZNF845	0.0827285
ESR2	CTD-2525I3.5	0.0827211
ZNF681	MMP24OS	0.082721
KMT2A	RP11-632K5.3	0.0826929
ZBTB20	AC007405.4	0.0826695
NXPH3	RP11-271C24.2	0.0826684
RPS4X	IDI2	0.0826447
FOSL2	AC010969.1	0.0826136
ZNF384	RTF2	0.0825895
ZNF93	LINC01410	0.0825855
ZNF138	LINC01606	0.0825748
MECP2	XXbac-BPG170G13.32	0.082554
MBD1	RP11-74E22.3	0.0825398
ZBTB41	RP4-671O14.7	0.0825287
ZBED6	PPT2-EGFL8	0.0825267
HES2	BTN1A1	0.0825218
ZNF736	ATP5PD	0.0825112
NR1H4	DPYSL5	0.0824908
ZNF883	RP3-340N1.2	0.0824848
ZNF554	CTD-3064H18.4	0.0824848
SF1	RP11-547D23.1	0.0824827
SPATS2	LINC00638	0.0824821
ZNF75D	LYZL1	0.0824535
GABPB1	CTC-338M12.6	0.0824404
HOXB5	C20orf144	0.0824262
ZNF682	RP11-16P6.1	0.0824096
ZNF813	SEM1	0.0824087
ZNF331	MYOM3	0.0824029
XG	LINC01456	0.0823872
MLXIPL	SLC22A7	0.082383
ZNF175	RP11-379J13.2	0.0823781
POLR3A	LINC01448	0.0823568
GLI2	RP11-677M14.7	0.0823352
EGR2	CCDC155	0.0823228
EGR1	TSACC	0.0823095
ZNF232	RP11-405A12.2	0.0822879
TGIF1	NKX3-2	0.0822796
ZNF219	AIRN	0.0822716
BNC2	RP11-571L19.8	0.0822382
ZNF672	NTNG1	0.0822299
ZNF688	RP11-85B7.5	0.0822094
TGIF1	TSPAN8	0.0821804
ZKSCAN8	UCN3	0.0821754
ZNF578	RP4-798A10.4	0.0821507
IKZF4	ITPKB-AS1	0.0821292
JDP2	RP11-265N7.1	0.0821222
CBFB	RP11-196G18.24	0.0821204
ZFP82	RP5-984P4.6	0.0821131
TAGLN2	TMSB15B-AS1	0.082105
HSF4	LINC01606	0.0821019
ZNF467	DLGAP1	0.0820937
ZNF614	RP11-393N21.2	0.0820773
ZNF611	LINC00996	0.0820605
FIZ1	RP4-539M6.19	0.0820245
TBX6	HSD3B2	0.0820146
SIN3A	BCL2L2-PABPN1	0.0819986
RPS4X	GNB2L1	0.0819849
ZNF467	RP13-270P17.1	0.0819774
ZNF334	EYA1	0.08195
TFF3	GSTA1	0.0819468
STAT1	RP11-371A19.2	0.0819367
XG	RP11-510J16.5	0.0819334
ZNF587	RP11-410K21.2	0.0819334
TGIF2	RP11-506H21.5	0.081927
ZNF416	AC011718.2	0.0819063
ZNF674	RP11-425A6.5	0.0818809
ZNF615	RP11-552F3.10	0.0818807
MED30	LA16c-358B7.4	0.081876
E2F3	B3GAT1	0.0818629
TCF4	SAA1	0.081851
ZNF141	RP11-287D1.2	0.0818498
AHR	RP11-289H16.1	0.0818466
ZNF717	RP11-157J24.2	0.081836
SNAPC4	CTD-2380F24.1	0.081831
ZNF763	TCEAL9	0.081813
CEBPE	HTR5A	0.0817948
HNF1B	SCTR	0.0817945
SOX6	DCX	0.0817904
BCL6B	CNTNAP2	0.0817405
GATA4	SVOP	0.0817301
BRCA1	BTN1A1	0.0817273
TROVE2	RP11-154J22.1	0.0817272
HOXC9	RP11-847H18.2	0.0817169
HIC1	LA16c-360A4.1	0.0816961
EZR	KLHL41	0.0816805
RAN	RP11-6B4.1	0.0816692
DPF1	RP11-63E9.1	0.0816604
EWSR1	DMRTA1	0.0816577
ZNF860	AP001171.1	0.0816559
NR1H4	RP11-50B3.4	0.081651
EEF1D	GRM5	0.0816193
OTUD4	LINC00535	0.0816096
HOXC13	RP11-71N10.1	0.081592
ZNF720	RP11-64B16.3	0.0815637
ZNF711	RP5-1092A3.4	0.0815574
PRDM10	AC011718.2	0.0815568
DDX43	PRG2	0.0815473
LEF1	RIPPLY3	0.0815463
POLR3G	SLC18A3	0.0815431
ZNF20	RP11-78J21.4	0.0815376
HNRNPLL	CHRM3-AS2	0.081537
ZNF354C	GLOD5	0.0815225
SIX1	LINC01249	0.0814918
ZNF799	GLT1D1	0.0814628
IKZF2	TEX101	0.0814576
HDAC6	CTD-2310F14.1	0.0814422
HDAC3	AC006547.13	0.0814261
STAU2	RP11-700J17.1	0.08139
ZNF572	GOLGA7B	0.0813864
ARFGAP1	CTC-490G23.6	0.0813838
RPL35	RP11-385M4.1	0.0813781
ZNF704	RP11-334A14.5	0.0813739
ABL1	TMEM244	0.0813724
PITX2	RP11-440G5.2	0.0813648
ZNF614	ALOXE3	0.0813582
LYL1	RP11-370I10.12	0.0813564
ZBTB3	LRP2	0.0813441
PDCD11	AL354828.1	0.0813375
PRDM6	AC090154.1	0.0813253
ZNF134	GALNTL6	0.0813151
PROX1	HBM	0.0813
LUZP2	BPIFA2	0.0812876
UBTF	RP11-269F19.2	0.0812825
SMAD5	ATP5PD	0.0812723
POLI	C10orf131	0.0812591
KDM5B	CAPSL	0.0812578
ZNF181	RP11-115N4.1	0.0812542
HES4	RP11-186N15.3	0.0812507
OSR1	RP11-710F7.3	0.0812337
ZNF77	ERCC6L	0.0811864
ZRSR2	AC079305.8	0.081181
H2AFZ	BIRC5	0.0811796
ZNF510	RP11-15J22.8	0.0811791
ATF7	LRRC55	0.0811697
ZNF98	GRIN2B	0.0811607
ARG1	FIGF	0.0811135
MSC	CPA1	0.0810986
TFDP1	LTK	0.0810986
THOC2	LTK	0.0810986
RAN	LTK	0.0810986
STAT4	KIF25	0.081093
GLIS1	RP11-1299A16.3	0.0810904
ZSCAN20	RP11-923I11.8	0.0810718
CPSF4	RP11-323F24.3	0.0810442
ZNF615	RP11-115N4.1	0.0810297
SCX	IL12B	0.0810207
E2F3	RP11-131L12.2	0.0809887
MBTPS2	MRVI1-AS1	0.0809858
RCOR1	RP11-190C22.8	0.0809803
NANOG	RP11-21M24.2	0.0809454
PPARGC1A	RP11-667K14.4	0.0809445
ATF3	RP11-525J21.1	0.0809144
HOXD3	RAET1E	0.0809108
THAP5	LINC00671	0.0809087
POU6F2	DSCR9	0.0808992
ESRP2	WDR64	0.0808932
PHF8	STMN4	0.0808527
ZBTB4	RP11-455J20.3	0.0808497
EEF1D	HIST2H4B	0.0808432
SMAD3	RP11-803P9.1	0.0808377
HOXC4	KIF5A	0.0808364
ESRRG	RP11-250B2.6	0.0808315
YWHAE	RP5-965G21.3	0.0807909
ZNF70	SELENOM	0.0807886
CLOCK	AC003005.2	0.0807859
ZNF714	AC002398.12	0.0807805
SMPX	TACR2	0.080778
MESP1	FAM182B	0.0807633
ZNF486	SLC16A6	0.0807622
ZNF662	CCNB3	0.0807561
BACH1	CTD-2532K18.2	0.0807164
HIST2H2BE	CTD-2532K18.2	0.0807164
NOC2L	PCDHGA4	0.0807162
FOXJ3	KLF14	0.080712
ZNF334	TLL1	0.0807103
ZNF229	TBX5	0.0807086
AFF4	RP6-91H8.2	0.0806941
EMX2	VWF	0.0806846
BCL11B	RP11-344E13.4	0.0806794
SNAPC4	KLHDC8A	0.0806565
ZNF81	PYDC1	0.0806446
ZNF669	RP11-221J22.2	0.0806409
NR1I3	WDR64	0.0806398
PDLIM5	RP11-554D15.3	0.080612
ZNF574	RP11-769N22.1	0.0806013
RUNX1	RP5-1028K7.2	0.0805905
TP73	VWDE	0.0805849
ZNF112	SLC35E2A	0.0805846
LAS1L	AC092620.3	0.0805569
CRTC2	EMX2	0.0805544
ZNF710	SHANK2	0.0805537
MBD1	GLOD5	0.0805475
OLIG1	RP11-923I11.8	0.0805361
ARFGAP1	PCNX1	0.0805151
ZNF532	PPT2-EGFL8	0.0804912
SFPQ	CPA4	0.0804899
HCLS1	ASIC2	0.0804833
ZNF367	AFM	0.0804805
ANXA1	STARD6	0.0804795
SREBF2	SPDYE16	0.0804766
PLAG1	TRHDE	0.0804511
TRIM28	CD70	0.0804468
NFIB	RP11-872D17.4	0.0804381
ZNF829	SLC8A2	0.080435
ZNF267	RP11-800A3.7	0.0804315
UGP2	RP11-803P9.1	0.080418
RPL6	RP11-131L12.4	0.0803943
ZNF260	XX-C00717C00720L.1	0.0803902
PHF8	RP3-500L14.2	0.0803778
SMAD5	RP11-115N4.1	0.0803762
PHTF1	RP11-367G6.3	0.0803757
ZNF155	RP11-629N8.3	0.0803615
YY1	RP1-91J24.3	0.0803535
LHX6	JPH4	0.0803492
ZNF586	RP11-90P13.1	0.0803432
ZNF721	RP11-973F15.2	0.0803346
HMBOX1	CTB-4E7.1	0.0803085
KLF16	SYNDIG1L	0.0803078
ZSCAN25	RP1-199J3.7	0.0803067
PAXIP1	LINC00383	0.0803007
PPARA	AXDND1	0.0802978
FOXN2	ADH6	0.0802935
DNTTIP1	HIST2H2AB	0.080284
BPTF	RP11-440I14.2	0.0802514
DNTTIP1	CDH17	0.0802493
ZNF394	XX-C00717C00720L.1	0.080243
TFF3	RP3-414A15.10	0.080233
ZNF623	CTD-2636A23.2	0.0802232
RPL6	TDRD5	0.0802167
ZBTB38	RP11-1090M7.1	0.0802148
RNF138	CTD-2026G6.3	0.0801954
MIXL1	AP005205.2	0.0801939
TBX3	ITPKA	0.0801886
CEBPE	GPR34	0.0801799
CDX1	STK24-AS1	0.0801563
RPS4X	HCN1	0.080139
ZKSCAN8	HIST1H3A	0.0801331
CHD1	RP11-775D22.2	0.0801132
SOHLH2	RP11-440G5.2	0.0801107
UBB	KB-1615E4.2	0.0801045
ZBTB6	CLPSL2	0.0800847
ZHX3	RP11-474O21.5	0.0800755
CELF5	KCNIP2	0.0800452
PRDM6	CTD-2024P10.2	0.0800381
BRF1	AMIGO3	0.0800256
NUAK2	RP11-10A14.3	0.0800224
TFCP2	MIR194-2HG	0.0800206
EHF	SEC62-AS1	0.0800131
PIR	OCM	0.0800056
HP1BP3	FLJ42969	0.0800051
ZNF550	IL12B	0.0799826
DGCR8	RP11-335K5.2	0.0799805
TSC22D4	RP11-866E20.3	0.0799741
BRCA1	RP11-764K9.1	0.0799736
KLF4	NKX2-8	0.0799687
NR1H4	HPGD	0.0799683
EHF	C3orf35	0.0799678
ZNF410	FAM209A	0.0799577
ELK1	RP11-390K5.3	0.0799561
ZNF16	LINC00426	0.0799561
SRRM3	KIR3DL1	0.079943
ZNF14	TNS4	0.079925
ZNF287	HIST1H3G	0.0799165
ZNF146	OCM	0.079881
SMAD6	DSCAS	0.079876
ZNF572	AP001439.2	0.079869
BCLAF1	AC018643.4	0.0798235
TPPP	RP11-440G5.2	0.079807
RPL35	NTNG1	0.0798053
BRCA1	RP11-109E12.1	0.0797892
ADARB1	FBH1	0.0797858
TRIM24	LINC00543	0.0797778
ZNF35	XXbac-BPG170G13.32	0.0797674
XRCC1	RP3-483K16.4	0.0797608
MBD4	PURG	0.0797496
UQCRB	S100B	0.0797443
HHAT	ANGPTL7	0.079724
ZNF790	SLC14A2-AS1	0.0797191
CHURC1	SPTBN4	0.0797172
ZNF264	TEKT1	0.0797122
YWHAE	TLL1	0.0796943
TRIM28	TMEM132D	0.0796876
TBX6	RP11-415I12.3	0.0796613
BARX1	CDHR2	0.0796447
ZHX1	TIMM10B.1	0.0796436
NCOR1	AC005754.8	0.0796416
TET1	TCIM	0.079639
MYLK	RP11-190C22.8	0.0796365
SUPT20H	RP11-327I22.5	0.0796356
LIN28B	AC012314.8	0.0796325
ZNF287	CTC-340A15.2	0.0796274
MYCL	GALNTL6	0.0796267
TFF3	GUCA2B	0.0795923
LYL1	WEE2-AS1	0.0795826
TP73	GRIA1	0.0795822
SCMH1	CTC-806A22.1	0.0795692
EZH2	RP11-649A18.12	0.0795607
IRF2	CAPSL	0.0795551
ALX1	GS1-120K12.4	0.0795374
SIX1	RP11-503E24.2	0.079532
ZNF407	RP11-179B15.6	0.0795172
TCF3	MYRIP	0.0795162
MECOM	RP11-462G2.2	0.0795115
ZNF211	RP11-445L13--B.3	0.0795004
ARID5A	RP11-154H12.3	0.0794981
PHLDA2	RP11-517B11.4	0.0794855
NFE2L3	RP11-132A1.4	0.0794819
MLXIPL	RP11-847H18.2	0.079464
ZNF439	SACS-AS1	0.0794599
ZNF653	MAFIP	0.0794515
AGGF1	AL109761.5	0.0794334
RORC	KRT6A	0.079423
HOXA6	RP11-313P22.1	0.0794209
ZNF334	RIPPLY2	0.0794115
PRDX5	RP11-815J21.4	0.0793897
SPAG7	RP11-815J21.4	0.0793897
RPL35	RPS3A	0.0793887
MYNN	XXyac-YX65C7-A.3	0.079381
CHD2	C17orf77	0.0793768
ZNF212	TIAF1	0.079364
ZNF587	IL5	0.0793428
HOXA2	SIRPD	0.079339
PRDM11	RP11-333I13.1	0.0793137
SOX18	TNFRSF10C	0.079305
JUND	AGRP	0.0793019
XBP1	ZNF132	0.0792949
PAXIP1	ENPP6	0.0792945
HINFP	RP11-629N8.3	0.0792914
FOS	PYDC1	0.0792662
NFAT5	RP11-138I1.2	0.0792551
E2F7	MESTIT1	0.0792352
NMI	KHDC3L	0.0792323
ZNF568	GOLGA7B	0.0792309
HIRIP3	HNRNPCL1	0.0792065
UBB	LINC00364	0.0791931
ESRP1	IL19	0.0791917
ZNF587	AC006547.8	0.0791762
NR2F1	RP11-620J15.2	0.0791388
NANOG	CLGN	0.0791377
SRBD1	AP001189.4	0.0791274
NR3C1	VAV3	0.0791253
CCNT2	RP13-735L24.1	0.0791247
CERS2	AP001059.7	0.0791197
RPS4X	RPL5	0.0791156
MAFG	AP001189.4	0.0791065
RUNX3	RP11-21L1.1	0.0790907
SOX11	RP3-483K16.4	0.0790894
ZSWIM1	SNAI3	0.0790814
ETFB	RP11-221N13.2	0.0790754
SP2	RP11-159K7.2	0.0790609
HOXD13	HOXD11	0.0790432
POLE3	ATP5PD	0.0790407
FANK1	RP11-30P6.6	0.0790244
THOC2	RP11-126O1.5	0.0790212
ZBTB3	AIRE	0.0790206
HMGB3	AC092620.3	0.0789845
RTL8A	CAVIN3	0.0789816
NPAS2	OLIG1	0.0789697
ZNF699	VPS35L	0.0789622
SNRNP70	ZDHHC22	0.0789619
PKM	AC084809.2	0.0789588
FOXL1	SRGAP3-AS2	0.0789384
ZFP69	MYBPC2	0.0789333
ZNF578	RP11-3P17.4	0.0789332
UBP1	USH2A	0.0789301
LARP4	HM13-AS1	0.0789127
ZNF782	RP11-91J19.3	0.0789067
ZNF530	RP11-372E1.4	0.0789006
SOX12	RHBDL3	0.0788933
NFE2L1	CES3	0.0788922
RPL35	GAS1RR	0.0788853
KLF2	LINC00426	0.0788783
ZNF134	RP11-77H9.5	0.0788682
NR2C1	RP11-327I22.5	0.0788628
JDP2	PSMA8	0.0788312
NAP1L1	PRPH	0.0788125
HIST1H2BN	LIN28A	0.0787998
MYBL2	RP11-7F17.5	0.0787964
PKNOX2	RP11-141M1.1	0.0787528
CLOCK	RP1-16A9.1	0.0787516
ZNF789	RP13-467H17.1	0.0787425
USF1	RP11-232D9.3	0.0787378
NFE2L3	CTD-2532K18.2	0.0787369
MBD4	SYCE1	0.0787166
ZNF467	RP11-61E11.2	0.0787127
ZNF480	FBXO41	0.0787068
TBPL1	RP11-159F24.5	0.0787058
ZNF599	IQCH	0.0786981
TRPS1	AC098850.3	0.0786919
HLTF	AC012358.7	0.0786805
FOXO1	SELV	0.0786689
PHF21A	RP11-673E1.1	0.0786453
RBM17	CTC-518P12.6	0.0786403
ZNF333	RP11-481J13.1	0.0786362
MCTP2	RP11-269C23.5	0.0786346
ZNF77	TAS1R1	0.0786288
RFX2	AP001412.1	0.0786287
[truncated: 6,442 more rows]

## Sheet: Table S8
Tumor(CAF-) VS Tumor(CAF+)
p_val	avg_diff	pct.1	pct.2	p_val_adj	gene	group
0	2.75551	0.13	0.012	0	IGKC	up
0	2.48091	0.11	0.016	0	IGHG4	up
0	2.32824	0.154	0.01	0	COL1A1	up
0	2.07158	0.154	0.01	0	COL1A2	up
0	2.05488	0.202	0.013	0	IGFBP7	up
0	2.01379	0.159	0.019	0	COL3A1	up
0	1.90646	0.139	0.012	0	BGN	up
0	1.89915	0.108	0.014	0	IGHG1	up
0	1.89724	0.15	0.019	0	TIMP1	up
0	1.6258	0.125	0.037	0	IGLC2	up
0	1.53855	0.216	0.017	0	SPARC	up
0	1.53261	0.14	0.023	0	CCN2	up
0	1.36734	0.1	0.022	0	C7	up
0	1.33497	0.156	0.015	0	MYL9	up
0	1.27736	0.186	0.075	0	IGHG3	up
0	1.26853	0.108	0.044	0	COL6A2	up
0.002607	1.20383	0.492	0.533	1	RPL17	up
0	1.19259	0.179	0.053	0	LUM	up
0	1.1588	0.117	0.043	0	IGHA1	up
0	1.12945	0.199	0.086	0	IGLC3	up
0	1.08644	0.1	0.062	0	COL5A1	up
0	1.08029	0.117	0.03	0	TAGLN	up
0	1.02725	0.278	0.063	0	CD74	up
0	0.995227	0.138	0.091	0	IGLC1	up
0	0.986847	0.118	0.048	0	MGP	up
0	0.982041	0.126	0.073	0	S100A6	up
0	0.96815	0.151	0.086	0	VIM	up
0	0.933125	0.194	0.062	0	LGALS1	up
0	0.929225	0.125	0.073	0	THY1	up
0	0.923496	0.142	0.067	0	COL4A2	up
0	0.921602	0.429	0.096	0	SPP1	up
5.51768e-178	0.89484	0.363	0.209	1.6553e-174	HP	up
0	0.894598	0.109	0.071	0	COL6A1	up
0	0.8678	0.413	0.068	0	MMP7	up
0	0.867137	0.188	0.052	0	CD81	up
0	0.861105	0.115	0.078	0	FLNA	up
0	0.828529	0.066	0.111	0	COL14A1	up
0	0.81957	0.105	0.124	0	DEPP1	up
0	0.809482	0.194	0.106	0	THBS1	up
0	0.803995	0.072	0.1	0	ENG	up
0	0.797626	0.109	0.1	0	QSOX1	up
0	0.791248	0.045	0.102	0	C1QTNF1	up
0	0.786077	0.146	0.126	0	LAPTM5	up
0	0.784806	0.142	0.12	0	HPD	up
0	0.77	0.084	0.124	0	PRSS23	up
0	0.766814	0.068	0.105	0	CCDC80	up
0	0.765873	0.472	0.125	0	MMP9	up
0	0.764377	0.025	0.103	0	MFAP4	up
0	0.756968	0.43	0.086	0	COMP	up
0	0.75603	0.244	0.105	0	IFI27	up
0	0.755143	0.198	0.135	0	FXYD2	up
0	0.749559	0.085	0.119	0	CRIM1	up
0	0.74729	0.322	0.092	0	HLA-B	up
0	0.746975	0.264	0.082	0	HLA-DRA	up
0	0.736765	0.255	0.113	0	KRT7	up
0	0.730309	0.038	0.134	0	LTBP2	up
0	0.719118	0.05	0.109	0	VCAN	up
0	0.716675	0.033	0.137	0	HSPB6	up
0	0.711383	0.04	0.126	0	FSTL3	up
0	0.704463	0.092	0.131	0	FMOD	up
0	0.704079	0.027	0.101	0	SOD3	up
0	0.70332	0.151	0.127	0	COL4A1	up
0	0.702814	0.037	0.121	0	MEGF6	up
0	0.6999	0.332	0.163	0	CTSD	up
0	0.697042	0.226	0.103	0	C1QA	up
0	0.693618	0.22	0.073	0	IGHG2	up
0	0.685907	0.218	0.107	0	IGFBP4	up
0	0.68082	0.049	0.123	0	FBN1	up
0	0.680047	0.239	0.096	0	CST3	up
0	0.679387	0.041	0.102	0	MXRA8	up
0	0.675629	0.05	0.11	0	MMP23B	up
0	0.670542	0.09	0.137	0	S100A11	up
0	0.669362	0.113	0.112	0	TIMP2	up
0	0.667535	0.514	0.231	0	CHI3L1	up
0	0.659547	0.195	0.085	0	BST2	up
0	0.658363	0.133	0.133	0	HSPG2	up
0	0.654293	0.063	0.121	0	GSTP1	up
0	0.653143	0.025	0.108	0	CCDC3	up
0	0.651338	0.053	0.128	0	CCN1	up
0	0.649219	0.234	0.136	0	C1QB	up
0	0.640042	0.175	0.121	0	FOS	up
4.06562e-267	0.636599	0.379	0.117	1.21969e-263	NNMT	up
0	0.636408	0.088	0.124	0	IGHM	up
0	0.632675	0.101	0.136	0	CXCL12	up
0	0.631697	0.23	0.135	0	HLA-DRB1	up
0	0.630503	0.129	0.175	0	PCOLCE	up
0	0.63038	0.066	0.116	0	DKK3	up
0	0.628158	0.037	0.135	0	LAMC3	up
0	0.627069	0.176	0.1	0	SRPX	up
8.42193e-188	0.624544	0.339	0.184	2.52658e-184	ITIH3	up
0	0.6195	0.025	0.119	0	TNXB	up
0	0.61353	0.037	0.13	0	LTBP1	up
0	0.608863	0.098	0.136	0	TUBA1A	up
0.214014	0.604738	0.438	0.322	1	MALAT1	up
0	0.601689	0.064	0.138	0	PODN	up
1.75051e-253	0.601472	0.163	0.1	5.25154e-250	GPX2	up
1.10824e-214	0.595377	0.208	0.063	3.32471e-211	CYP3A4	up
3.30102e-239	0.594258	0.36	0.132	9.90306e-236	TMSB10	up
0	0.589226	0.054	0.149	0	TPM2	up
0	0.585826	0.237	0.14	0	CYBA	up
0	0.585613	0.048	0.152	0	EHD2	up
0	0.585394	0.107	0.09	0	DEFB1	up
6.76472e-282	0.584703	0.276	0.153	2.02942e-278	GPX3	up
0	0.584557	0.108	0.207	0	SERPINE2	up
2.74891e-153	0.583148	0.358	0.217	8.24673e-150	ITIH4	up
0	0.574873	0.056	0.118	0	MMP2	up
0	0.566808	0.056	0.148	0	IGHA2	up
0	0.564576	0.115	0.169	0	ITGB2	up
0	0.560919	0.163	0.173	0	SH3BGRL3	up
3.40933e-255	0.558756	0.214	0.137	1.0228e-251	IFITM2	up
3.15933e-226	0.556947	0.331	0.07	9.47798e-223	B2M	up
0	0.556541	0.035	0.116	0	COL16A1	up
0	0.548836	0.039	0.147	0	AQP1	up
0	0.548818	0.034	0.106	0	LRRC32	up
0	0.547366	0.203	0.113	0	CD14	up
0	0.54632	0.027	0.115	0	ASPN	up
0	0.541801	0.102	0.128	0	TYROBP	up
2.62194e-247	0.540397	0.218	0.167	7.86581e-244	CALD1	up
3.51396e-288	0.53945	0.267	0.076	1.05419e-284	CYP2C8	up
0	0.538842	0.031	0.124	0	ADAMTS2	up
0	0.534802	0.1	0.104	0	COL6A3	up
0	0.53306	0.093	0.164	0	RNASE1	up
0	0.526952	0.032	0.134	0	ADAMTSL2	up
0	0.524842	0.073	0.103	0	JCHAIN	up
0	0.524829	0.069	0.175	0	CSRP1	up
8.19728e-257	0.522467	0.295	0.168	2.45918e-253	TMSB4X	up
0	0.517745	0.122	0.103	0	CLEC11A	up
2.91927e-222	0.517457	0.236	0.117	8.7578e-219	LY6E	up
0	0.516162	0.107	0.164	0	CNN2	up
0	0.513999	0.108	0.182	0	TPM1	up
4.72328e-126	0.508177	0.377	0.187	1.41698e-122	A2M	up
3.77215e-89	0.506458	0.443	0.254	1.13164e-85	ALDOB	up
0	0.504501	0.116	0.143	0	PTGIS	up
0	0.49884	0.153	0.175	0	HLA-DPB1	up
0	0.494971	0.102	0.174	0	CCDC85B	up
0	0.494101	0.072	0.182	0	DPYSL2	up
5.86569e-151	0.492477	0.54	0.191	1.75971e-147	SDS	up
0	0.488234	0.067	0.168	0	SERPINE1	up
0	0.486749	0.057	0.127	0	SUSD2	up
0	0.484553	0.042	0.11	0	C11orf96	up
1.13137e-289	0.481944	0.123	0.243	3.39412e-286	GPNMB	up
1.31571e-108	0.480512	0.324	0.299	3.94714e-105	CTSB	up
0	0.479633	0.023	0.111	0	ANTXR1	up
0	0.478585	0.032	0.123	0	LBH	up
4.69385e-59	0.477973	0.481	0.235	1.40816e-55	PLA2G2A	up
3.0632e-133	0.476463	0.336	0.033	9.18961e-130	UGT2B15	up
0	0.473693	0.058	0.152	0	STAB1	up
0	0.471063	0.095	0.143	0	EFEMP2	up
5.20413e-131	0.468481	0.317	0.184	1.56124e-127	IL32	up
0	0.468038	0.216	0.092	0	POSTN	up
0	0.466265	0.07	0.165	0	CRIP2	up
0	0.465809	0.073	0.144	0	FXYD5	up
0	0.45644	0.037	0.132	0	MMP14	up
0	0.45214	0.099	0.18	0	TPM4	up
9.22947e-91	0.448473	0.332	0.2	2.76884e-87	DUSP1	up
1.30221e-246	0.446371	0.135	0.23	3.90662e-243	IGFBP3	up
0	0.445134	0.155	0.051	0	P3H3	up
4.60662e-96	0.442432	0.363	0.225	1.38199e-92	CFH	up
6.44196e-140	0.44134	0.352	0.201	1.93259e-136	HLA-C	up
0	0.43757	0.192	0.035	0	SSC5D	up
9.70214e-215	0.437109	0.207	0.076	2.91064e-211	CES2	up
0	0.432904	0.064	0.151	0	VWF	up
0	0.432254	0.027	0.12	0	EMP3	up
0	0.430653	0.047	0.131	0	PDGFRA	up
0	0.430443	0.055	0.134	0	CRIP1	up
0	0.428883	0.067	0.142	0	ANXA1	up
0	0.428825	0.026	0.114	0	LHFPL6	up
0	0.424789	0.045	0.167	0	LTBP4	up
0	0.423899	0.071	0.189	0	IGFBP5	up
0	0.421271	0.018	0.1	0	MARVELD1	up
4.03968e-74	0.421157	0.52	0.242	1.2119e-70	MUC13	up
0	0.416163	0.032	0.1	0	ADGRA2	up
0	0.416124	0.159	0.208	0	RBP1	up
0	0.414948	0.122	0.19	0	SYNPO	up
0	0.413961	0.046	0.108	0	GAS6	up
0	0.413539	0.046	0.159	0	PDGFRB	up
0	0.412382	0.134	0.055	0	SFRP4	up
0	0.41094	0.03	0.134	0	ITGA9	up
6.37559e-142	0.408037	0.231	0.202	1.91268e-138	TXNIP	up
0	0.403945	0.094	0.185	0	MEG3	up
7.7982e-179	0.402906	0.182	0.086	2.33946e-175	SAA4	up
0	0.397193	0.123	0.082	0	MZB1	up
0	0.395973	0.066	0.162	0	MYLK	up
0	0.392236	0.034	0.139	0	SLC16A3	up
0	0.391398	0.048	0.119	0	CORO1A	up
5.0502e-117	0.388782	0.153	0.151	1.51506e-113	TSC22D3	up
0	0.388501	0.085	0.151	0	TRBC2	up
0	0.388212	0.277	0.149	0	CXCL6	up
0	0.386729	0.085	0.129	0	CXCR4	up
0	0.386191	0.093	0.146	0	JUNB	up
0	0.38516	0.272	0.041	0	KRT19	up
3.64789e-132	0.383176	0.462	0.131	1.09437e-128	ADH1C	up
0	0.378644	0.049	0.118	0	S100A4	up
1.59644e-85	0.377917	0.428	0.279	4.78933e-82	FN1	up
0	0.376713	0.048	0.139	0	KCTD12	up
0	0.37614	0.053	0.158	0	F2R	up
0	0.375523	0.037	0.108	0	CD44	up
6.89973e-134	0.373973	0.168	0.155	2.06992e-130	ISG15	up
2.83152e-306	0.369778	0.153	0.086	8.49456e-303	CCL5	up
5.18013e-147	0.368971	0.152	0.164	1.55404e-143	CTSS	up
3.14535e-44	0.367419	0.182	0.164	9.43604e-41	S100A16	up
0	0.366454	0.042	0.101	0	TMEM204	up
0	0.361711	0.066	0.18	0	NOTCH3	up
0	0.361515	0.046	0.131	0	NCF1	up
0	0.361375	0.043	0.17	0	ADAMTS1	up
6.54538e-88	0.358466	0.269	0.108	1.96361e-84	CYP2E1	up
1.1439e-306	0.358085	0.12	0.228	3.43171e-303	CD68	up
2.53522e-16	0.356634	0.149	0.225	7.60566e-13	MT1G	up
0	0.356342	0.026	0.119	0	ADIRF	up
2.1137e-173	0.354112	0.409	0.102	6.3411e-170	MRC1	up
0	0.352897	0.07	0.105	0	EGR1	up
0	0.352833	0.076	0.106	0	SPINT2	up
0	0.35126	0.089	0.15	0	HLA-DMB	up
0	0.349527	0.03	0.102	0	ATP2A3	up
4.46809e-93	0.348923	0.23	0.232	1.34043e-89	IFI6	up
4.56462e-217	0.346753	0.163	0.279	1.36939e-213	RCN3	up
0	0.346691	0.227	0.045	0	STMN2	up
0	0.344066	0.081	0.163	0	PECAM1	up
0	0.342948	0.054	0.117	0	ID3	up
1.25653e-183	0.342402	0.213	0.029	3.76958e-180	SLC51A	up
0	0.340527	0.553	0.106	0	MMP12	up
0	0.338985	0.085	0.114	0	MFSD12	up
9.28487e-155	0.338782	0.105	0.129	2.78546e-151	SRGN	up
0	0.338756	0.035	0.12	0	FXYD6	up
0	0.334438	0.061	0.109	0	RUNX1	up
0	0.333997	0.052	0.137	0	HMOX1	up
4.00632e-74	0.333526	0.363	0.231	1.2019e-70	HLA-A	up
6.85204e-58	0.332153	0.521	0.265	2.05561e-54	MUC5B	up
0	0.331715	0.05	0.185	0	BOK	up
6.47456e-185	0.331698	0.225	0.038	1.94237e-181	S100A8	up
0	0.330484	0.101	0.023	0	GDF2	up
0	0.329329	0.044	0.122	0	JAK3	up
0	0.328409	0.075	0.159	0	GM2A	up
0	0.328204	0.261	0.029	0	GABRP	up
0	0.323557	0.073	0.167	0	KLF2	up
0	0.322089	0.052	0.108	0	HCST	up
1.48864e-233	0.320706	0.125	0.097	4.46593e-230	NKG7	up
0	0.318534	0.037	0.112	0	CLDN5	up
0	0.318218	0.117	0.031	0	DEFA3	up
1.08223e-34	0.317626	0.158	0.12	3.24669e-31	LGALS3	up
0	0.316258	0.106	0.062	0	FOSB	up
0	0.314631	0.236	0.024	0	CXCL14	up
0	0.314493	0.127	0.178	0	CAPG	up
0	0.31423	0.276	0.04	0	CFTR	up
7.19138e-120	0.311945	0.289	0.105	2.15741e-116	CES1	up
0	0.311709	0.046	0.12	0	MSR1	up
0	0.310556	0.072	0.131	0	GNG12	up
0.148182	0.309303	0.444	0.407	1	RPL4	up
0	0.305444	0.066	0.138	0	CD163	up
0	0.305167	0.04	0.12	0	NPDC1	up
0	0.301065	0.048	0.153	0	TCF4	up
2.2035e-47	0.300349	0.195	0.117	6.6105e-44	NR4A1	up
0.00137091	0.299389	0.397	0.336	1	ITM2B	up
0	0.298739	0.067	0.208	0	MFGE8	up
0	0.298399	0.039	0.223	0	PPP1R14A	up
8.39079e-75	0.298341	0.21	0.119	2.51724e-71	RGS2	up
0	0.29737	0.07	0.235	0	LIMS2	up
0	0.295527	0.073	0.126	0	ARHGAP4	up
0	0.294905	0.238	0.028	0	PDZK1IP1	up
4.41611e-303	0.294562	0.076	0.134	1.32483e-299	ADGRE5	up
4.70288e-100	0.2923	0.283	0.257	1.41087e-96	C1S	up
0	0.291085	0.115	0.035	0	MARCO	up
0	0.289566	0.27	0.054	0	SCTR	up
0	0.289207	0.394	0.059	0	TREM2	up
7.92175e-54	0.287539	0.236	0.184	2.37653e-50	PLAAT4	up
2.84326e-40	0.285669	0.163	0.13	8.52977e-37	TNFRSF1B	up
1.26679e-245	0.285397	0.169	0.037	3.80038e-242	CYP8B1	up
0	0.284965	0.049	0.206	0	ITGAV	up
6.20833e-162	0.284098	0.19	0.157	1.8625e-158	RNASET2	up
0	0.28272	0.056	0.142	0	TRAC	up
1.16329e-28	0.279288	0.28	0.245	3.48987e-25	SLC38A2	up
0	0.277875	0.055	0.16	0	TNFAIP2	up
7.09749e-110	0.275871	0.282	0.153	2.12925e-106	ANGPTL4	up
3.99154e-16	0.275	0.109	0.152	1.19746e-12	PER1	up
3.40883e-67	0.274775	0.194	0.213	1.02265e-63	LRRC75A	up
0	0.273022	0.046	0.117	0	APLNR	up
0	0.270826	0.06	0.191	0	PML	up
7.4625e-30	0.269988	0.255	0.056	2.23875e-26	SLPI	up
0	0.269571	0.378	0.103	0	LPL	up
0	0.268973	0.04	0.103	0	ACP5	up
1.29033e-42	0.268697	0.311	0.267	3.87098e-39	LYZ	up
0	0.268662	0.06	0.14	0	ARRDC2	up
0	0.266028	0.045	0.101	0	MICALL2	up
0	0.265401	0.089	0.211	0	GNG11	up
5.8967e-18	0.26493	0.204	0.069	1.76901e-14	BASP1	up
0	0.264274	0.359	0.014	0	IGHD	up
0	0.264083	0.038	0.134	0	PARVA	up
0	0.262086	0.018	0.104	0	AOC3	up
0	0.261616	0.074	0.211	0	CD93	up
1.93575e-199	0.261043	0.077	0.291	5.80726e-196	PDLIM7	up
3.28736e-47	0.260689	0.292	0.099	9.86208e-44	C8A	up
0	0.257611	0.046	0.224	0	MYH10	up
1.83435e-43	0.257584	0.18	0.217	5.50305e-40	PARP10	up
8.09283e-34	0.2557	0.168	0.141	2.42785e-30	TFR2	up
9.26639e-111	0.25521	0.377	0.371	2.77992e-107	GNPAT	up
0	0.254486	0.047	0.257	0	TNS1	up
0	0.254476	0.435	0.024	0	WFDC2	up
4.82333e-68	0.254181	0.429	0.219	1.447e-64	GRAMD4	up
0	0.253092	0.056	0.208	0	PPP1R9B	up
0	0.252749	0.041	0.171	0	LMCD1	up
4.58471e-71	0.251132	0.267	0.036	1.37541e-67	ATOH8	up
4.95054e-149	0.250933	0.174	0.304	1.48516e-145	PLD3	up
0	0.250631	0.054	0.158	0	IFI16	up
8.18605e-39	0.250139	0.165	0.213	2.45581e-35	GADD45B	up
0	0.24887	0.06	0.207	0	RAMP1	up
1.14847e-102	0.248722	0.12	0.148	3.4454e-99	FMO3	up
0	0.248658	0.036	0.183	0	PAM	up
0	0.246624	0.028	0.115	0	LTB	up
1.80227e-44	0.244961	0.323	0.018	5.4068e-41	CREB3L1	up
0	0.244187	0.29	0.016	0	VTCN1	up
0	0.243919	0.208	0.01	0	DES	up
0	0.243326	0.276	0.013	0	TACSTD2	up
8.50644e-105	0.243023	0.317	0.086	2.55193e-101	TAT	up
0	0.24202	0.283	0.021	0	LTF	up
0	0.240831	0.059	0.17	0	RRAS	up
0	0.240578	0.132	0.013	0	PTGER3	up
1.46814e-17	0.239471	0.184	0.19	4.40443e-14	DDIT4	up
0	0.239077	0.221	0.025	0	SFRP5	up
5.29655e-121	0.238719	0.151	0.071	1.58897e-117	F9	up
6.63541e-19	0.238321	0.395	0.385	1.99062e-15	FGA	up
5.49328e-125	0.238196	0.091	0.164	1.64798e-121	ADAM15	up
0	0.237508	0.047	0.152	0	LCP2	up
0	0.236903	0.126	0.019	0	LCN2	up
0	0.235678	0.044	0.17	0	PGGHG	up
6.97479e-139	0.235091	0.109	0.05	2.09244e-135	CYP2C9	up
0	0.234537	0.052	0.238	0	JAG1	up
1.7011e-24	0.233883	0.112	0.024	5.1033e-21	ALPL	up
2.03401e-100	0.233853	0.118	0.295	6.10202e-97	TIMP3	up
8.44634e-23	0.233043	0.131	0.127	2.5339e-19	LGALS4	up
2.50415e-119	0.229581	0.237	0.053	7.51246e-116	AQP9	up
2.01776e-132	0.22799	0.302	0.302	6.05329e-129	COL5A2	up
0	0.227042	0.033	0.195	0	CCL14	up
1.19993e-179	0.226751	0.276	0.023	3.5998e-176	SLC10A1	up
0	0.224061	0.064	0.175	0	CCND3	up
2.73872e-36	0.223589	0.196	0.267	8.21616e-33	AZGP1	up
4.56926e-33	0.221584	0.123	0.072	1.37078e-29	MYO1E	up
5.16881e-86	0.220987	0.142	0.106	1.55064e-82	APOC4	up
0	0.219239	0.037	0.114	0	NES	up
0	0.218507	0.045	0.142	0	LFNG	up
0	0.217871	0.254	0.017	0	CLIC6	up
4.03294e-58	0.217381	0.184	0.052	1.20988e-54	AKAP12	up
3.62663e-23	0.217293	0.166	0.12	1.08799e-19	GOLM1	up
1.36458e-63	0.216902	0.335	0.115	4.09375e-60	HSD17B6	up
7.59162e-10	0.216186	0.311	0.347	2.27748e-06	SDC1	up
1.04694e-130	0.21561	0.217	0.035	3.14083e-127	HSD11B1	up
0	0.215458	0.07	0.155	0	XAF1	up
1.85803e-53	0.213704	0.534	0.277	5.57409e-50	AC079466.1	up
0	0.213685	0.041	0.111	0	GIMAP5	up
9.08039e-131	0.212215	0.274	0.065	2.72412e-127	PCK1	up
0	0.212078	0.043	0.128	0	GATA6	up
0	0.210669	0.052	0.14	0	EBF4	up
0	0.209379	0.182	0.018	0	ANXA3	up
0	0.209375	0.077	0.178	0	ABCC3	up
0	0.209227	0.03	0.147	0	SESN3	up
0	0.208341	0.053	0.132	0	TP53I11	up
0	0.208088	0.288	0.014	0	KRT17	up
0	0.206683	0.034	0.111	0	ALDH3B1	up
5.48082e-42	0.205863	0.483	0.167	1.64424e-38	LINC00313	up
2.28321e-106	0.205506	0.069	0.122	6.84962e-103	ETS1	up
0	0.20416	0.092	0.108	0	AMOTL2	up
1.03544e-304	0.20227	0.167	0.046	3.10633e-301	CLDN3	up
0	0.202248	0.043	0.136	0	SEMA3F	up
0	0.202207	0.19	0.142	0	NPNT	up
1.40292e-42	0.195458	0.163	0.232	4.20876e-39	IFI30	up
3.98645e-45	0.194526	0.094	0.166	1.19593e-41	NFIC	up
9.2504e-23	0.19437	0.284	0.321	2.77512e-19	ZFAND5	up
5.41071e-21	0.193698	0.154	0.063	1.62321e-17	SLC6A6	up
2.47819e-63	0.193322	0.366	0.048	7.43457e-60	TC2N	up
4.59586e-28	0.191148	0.272	0.306	1.37876e-24	ETS2	up
1.34721e-49	0.190708	0.341	0.279	4.04164e-46	MYOM1	up
6.16193e-57	0.188329	0.322	0.19	1.84858e-53	FKBP5	up
3.53117e-11	0.188082	0.174	0.258	1.05935e-07	WDR13	up
0	0.187687	0.044	0.101	0	RGCC	up
4.63026e-34	0.18756	0.224	0.215	1.38908e-30	C8B	up
1.31493e-18	0.187517	0.123	0.119	3.9448e-15	FOSL2	up
1.26283e-144	0.187069	0.258	0.035	3.78849e-141	SLC22A1	up
3.13353e-132	0.186586	0.1	0.305	9.4006e-129	MASP1	up
2.27591e-74	0.185583	0.396	0.062	6.82774e-71	CFHR3	up
0	0.185104	0.036	0.158	0	RND3	up
5.4237e-19	0.184234	0.309	0.063	1.62711e-15	WNT4	up
0	0.184152	0.066	0.214	0	SHFL	up
0	0.184068	0.203	0.182	0	OLFML3	up
0	0.18394	0.582	0.212	0	CHIT1	up
1.2519e-77	0.183123	0.191	0.094	3.75571e-74	AFM	up
0	0.181187	0.353	0.005	0	LAMC2	up
0	0.18066	0.037	0.141	0	PPP1R12B	up
1.72789e-179	0.179329	0.088	0.184	5.18367e-176	PLVAP	up
8.79524e-67	0.177527	0.316	0.138	2.63857e-63	C6	up
1.70049e-06	0.176956	0.449	0.355	0.00510148	RPLP1	up
8.3306e-10	0.176173	0.108	0.065	2.49918e-06	RAB20	up
0	0.176144	0.079	0.235	0	MCAM	up
1.24101e-16	0.175376	0.134	0.125	3.72302e-13	PFKFB3	up
0.543862	0.173467	0.307	0.292	1	SERPINC1	up
0	0.173171	0.289	0.016	0	CLDN10	up
9.80405e-79	0.173108	0.086	0.139	2.94122e-75	APOL3	up
1.41995e-95	0.172759	0.135	0.3	4.25985e-92	TGFB1	up
5.95095e-36	0.172157	0.397	0.257	1.78529e-32	C4BPA	up
4.25242e-05	0.172072	0.325	0.053	0.127573	CYP2B6	up
7.44332e-101	0.171143	0.363	0.41	2.233e-97	IQGAP2	up
0	0.17082	0.028	0.121	0	SPARCL1	up
0	0.170733	0.225	0.04	0	PROM1	up
1.8185e-193	0.170218	0.41	0.32	5.4555e-190	AC007952.4	up
3.37991e-10	0.16937	0.47	0.328	1.01397e-06	S100P	up
0	0.169005	0.117	0.012	0	LINC02593	up
1.32338e-27	0.16877	0.215	0.336	3.97014e-24	GSN	up
0	0.168456	0.25	0.008	0	CHST4	up
6.97994e-13	0.167556	0.458	0.439	2.09398e-09	C3	up
0	0.166138	0.216	0.017	0	CILP	up
7.05816e-13	0.165106	0.078	0.118	2.11745e-09	BTN3A3	up
7.39919e-09	0.164912	0.307	0.347	2.21976e-05	HPX	up
0	0.164712	0.145	0.009	0	GALNT15	up
2.64044e-11	0.164539	0.079	0.112	7.92131e-08	MAP3K12	up
0.00205863	0.163087	0.505	0.549	1	APOC2	up
0	0.162235	0.142	0.226	0	CXCL8	up
0	0.159594	0.051	0.14	0	FAM207A	up
6.81e-147	0.159009	0.072	0.164	2.043e-143	CD5L	up
1.57153e-288	0.159006	0.083	0.276	4.71459e-285	AKR1B1	up
1.10932e-71	0.158946	0.039	0.11	3.32796e-68	CCL4	up
5.65222e-16	0.158402	0.155	0.151	1.69567e-12	CD55	up
2.97108e-17	0.157986	0.138	0.222	8.91325e-14	PDK4	up
0	0.157822	0.041	0.192	0	ABTB1	up
1.74092e-127	0.157425	0.244	0.02	5.22277e-124	SLC1A1	up
3.80277e-40	0.157365	0.305	0.064	1.14083e-36	BIRC3	up
8.07532e-122	0.157336	0.189	0.029	2.4226e-118	SLC2A5	up
0	0.156062	0.337	0.143	0	CAMP	up
6.27268e-73	0.155987	0.267	0.126	1.8818e-69	TSPAN8	up
4.14184e-05	0.155457	0.195	0.302	0.124255	PON1	up
4.56526e-06	0.155411	0.081	0.122	0.0136958	STMN3	up
1.09717e-27	0.153223	0.197	0.117	3.2915e-24	UGT2B7	up
4.81166e-06	0.153121	0.317	0.325	0.014435	MT-ND5	up
1.07219e-62	0.152938	0.13	0.138	3.21657e-59	ACSM2B	up
9.89894e-238	0.152722	0.096	0.287	2.96968e-234	CCND1	up
0	0.152466	0.31	0.002	0	CHRM2	up
7.99348e-22	0.151749	0.199	0.23	2.39804e-18	SELENBP1	up
5.91733e-142	0.151434	0.074	0.315	1.7752e-138	ST6GALNAC6	up
0	0.150924	0.193	0.015	0	APOA4	up
1.82438e-29	0.150076	0.348	0.025	5.47315e-26	MLPH	up
2.32712e-29	0.149839	0.141	0.267	6.98136e-26	TMPRSS6	up
8.56476e-143	0.149583	0.222	0.065	2.56943e-139	ACSM2A	up
0	0.148778	0.374	0.014	0	DIRAS2	up
1.17943e-156	0.146936	0.192	0.036	3.5383e-153	CYP4A11	up
2.28863e-71	0.145897	0.137	0.123	6.86588e-68	ID1	up
1.03557e-08	0.145656	0.322	0.016	3.1067e-05	TMPRSS2	up
0.0288266	0.145559	0.137	0.038	1	LINC00844	up
0	0.145203	0.051	0.138	0	CALCRL	up
0	0.143987	0.101	0.009	0	LRRN2	up
2.50829e-07	0.14326	0.121	0.178	0.000752487	AKR1C2	up
3.06971e-24	0.142136	0.444	0.246	9.20912e-21	C8G	up
0	0.142083	0.078	0.21	0	MBNL2	up
0	0.141108	0.603	0.286	0	TM4SF19	up
4.26348e-07	0.140964	0.267	0.357	0.00127904	AGXT	up
3.7346e-12	0.140619	0.436	0.417	1.12038e-08	CFB	up
3.95433e-35	0.139102	0.15	0.281	1.1863e-31	HDAC5	up
8.48462e-06	0.138842	0.422	0.426	0.0254539	SERPINA3	up
0	0.137716	0.055	0.208	0	CAVIN2	up
5.86597e-65	0.137181	0.063	0.171	1.75979e-61	TK2	up
0.0764303	0.136956	0.239	0.214	1	MT-ND4L	up
0	0.13586	0.052	0.156	0	SYT12	up
0	0.132953	0.286	0.005	0	S100A12	up
4.28564e-05	0.132413	0.223	0.321	0.128569	SERPINA6	up
0	0.132006	0.04	0.164	0	CD36	up
1.21125e-51	0.13172	0.142	0.145	3.63374e-48	OSGIN1	up
0	0.131034	0.167	0.003	0	ELANE	up
5.56298e-85	0.130794	0.143	0.241	1.6689e-81	VPS4B	up
3.33593e-58	0.13032	0.175	0.141	1.00078e-54	CYP2D6	up
7.21441e-273	0.1296	0.203	0.299	2.16432e-269	AARSD1	up
1.64062e-05	0.129481	0.206	0.008	0.0492187	CACNA1H	up
0.548047	0.127947	0.126	0.231	1	AKAP13	up
0	0.127234	0.11	0.268	0	SLC12A2	up
0	0.125838	0.192	0.01	0	ACKR1	up
8.71657e-05	0.12555	0.191	0.246	0.261497	CFHR2	up
4.45003e-10	0.125533	0.199	0.053	1.33501e-06	TSPYL2	up
1.68713e-250	0.125354	0.079	0.184	5.0614e-247	TENT5A	up
2.11578e-21	0.125259	0.325	0.257	6.34733e-18	HAMP	up
0.0226869	0.124719	0.296	0.345	1	ASL	up
2.11209e-08	0.124293	0.154	0.009	6.33627e-05	TAFA5	up
0.074718	0.124079	0.432	0.341	1	MT-ND3	up
0	0.123733	0.062	0.217	0	NSMCE1	up
2.20705e-29	0.122072	0.318	0.086	6.62116e-26	ESPN	up
0	0.122032	0.023	0.151	0	PIK3CD	up
0	0.121984	0.047	0.165	0	PLSCR4	up
6.4546e-56	0.121755	0.137	0.099	1.93638e-52	RDH16	up
0	0.120884	0.171	0.005	0	BRINP1	up
1.4558e-08	0.120528	0.251	0.236	4.3674e-05	CPE	up
0	0.119655	0.126	0.008	0	KCNJ15	up
0.00156956	0.119197	0.424	0.208	1	SFN	up
9.24482e-24	0.118997	0.11	0.227	2.77345e-20	GBP2	up
0.000875824	0.118648	0.276	0.081	1	UPB1	up
6.34497e-26	0.117983	0.131	0.063	1.90349e-22	CFHR5	up
3.29897e-07	0.11718	0.243	0.023	0.000989692	ARRDC4	up
0.00871386	0.116854	0.214	0.272	1	ATP1B3	up
0	0.116699	0.284	0.004	0	AZU1	up
0.00493695	0.115833	0.15	0.224	1	MIDN	up
1.41654e-37	0.115614	0.087	0.215	4.24961e-34	ARRB1	up
1.18975e-14	0.115274	0.247	0.306	3.56926e-11	HGD	up
1.37938e-07	0.114724	0.161	0.007	0.000413814	FAM110C	up
1.24706e-36	0.114491	0.09	0.157	3.74119e-33	PROC	up
0	0.113518	0.02	0.13	0	FLNC	up
5.72255e-21	0.11351	0.332	0.185	1.71677e-17	CLRN3	up
0	0.113351	0.08	0.268	0	SERPINA11	up
1.82638e-08	0.113314	0.193	0.227	5.47915e-05	FAH	up
0	0.111307	0.204	0.105	0	MTRNR2L12	up
0.0033472	0.110362	0.307	0.106	1	NR4A2	up
1.37845e-145	0.110231	0.103	0.21	4.13534e-142	REEP6	up
7.75127e-59	0.108016	0.082	0.191	2.32538e-55	SLC27A3	up
3.43486e-58	0.107947	0.114	0.188	1.03046e-54	SH3TC1	up
0.008091	0.107087	0.115	0.167	1	SDSL	up
2.73789e-112	0.106432	0.094	0.138	8.21368e-109	KIFC2	up
1.31484e-40	0.106289	0.249	0.08	3.94452e-37	SYBU	up
2.00171e-08	0.106114	0.233	0.243	6.00513e-05	CXCL2	up
8.25249e-11	0.106016	0.087	0.206	2.47575e-07	KLF9	up
2.4461e-102	0.105435	0.291	0.009	7.33829e-99	GFPT2	up
0	0.105363	0.219	0.002	0	TRIM29	up
0	0.103496	0.209	0.001	0	B3GALT5	up
0	0.103469	0.033	0.15	0	PHACTR2	up
7.27439e-46	0.103059	0.102	0.252	2.18232e-42	ARGLU1	up
0	0.102855	0.113	0.007	0	TNFRSF10C	up
0	0.102718	0.315	0.011	0	SLC28A1	up
0.000166672	0.102619	0.285	0.416	0.500015	HSPA1A	up
3.53031e-19	0.102482	0.298	0.007	1.05909e-15	ARHGEF16	up
4.84313e-67	0.102394	0.142	0.356	1.45294e-63	PRAP1	up
0.00415332	0.101459	0.259	0.295	1	TSTA3	up
0	0.100521	0.177	0.006	0	ITGB8	up
1.37936e-05	0.0998919	0.205	0.016	0.0413809	ANXA10	up
0	0.0994088	0.284	0.003	0	SCRG1	up
0	0.0990748	0.324	0.004	0	KRT6B	up
0	0.0986134	0.1	0.007	0	SEMA3E	up
2.6658e-17	0.0983058	0.317	0.406	7.99741e-14	GOT1	up
0.563178	0.0981088	0.137	0.262	1	MGLL	up
1.36035e-52	0.0972286	0.284	0.237	4.08105e-49	FAM83A-AS1	up
0	0.0968969	0.052	0.164	0	AUTS2	up
0	0.0952804	0.038	0.159	0	DDR1	up
2.5807e-191	0.0949189	0.172	0.042	7.74209e-188	NAV3	up
0	0.0948812	0.082	0.209	0	IGFBP2	up
1.06216e-15	0.0948104	0.076	0.161	3.18649e-12	GLRX	up
1.88144e-112	0.0947356	0.072	0.197	5.64431e-109	HARS	up
0.00158776	0.09429	0.179	0.165	1	SLC25A18	up
0.051349	0.0939098	0.257	0.025	1	AKR7A3	up
0	0.092915	0.323	0.003	0	RETN	up
0.249658	0.0929047	0.208	0.362	1	EPAS1	up
0	0.0926115	0.358	0.002	0	SFTA2	up
0	0.0925342	0.032	0.108	0	CLEC2D	up
1.89041e-157	0.0922473	0.085	0.324	5.67123e-154	MAN2C1	up
0	0.0922179	0.12	0.004	0	ALKAL2	up
2.21266e-25	0.0922065	0.212	0.142	6.63797e-22	GSTA2	up
0.000770086	0.0919103	0.189	0.012	1	CYP4A22	up
2.28225e-39	0.0915287	0.415	0.511	6.84675e-36	KDELR2	up
0.103046	0.0913576	0.288	0.19	1	ASPG	up
1.79947e-09	0.0909497	0.17	0.042	5.39841e-06	KLF5	up
0.919122	0.0905924	0.446	0.362	1	MT-ND4	up
0.551222	0.0905559	0.186	0.027	1	DUSP4	up
0.0853308	0.0904416	0.253	0.073	1	RTN4R	up
0	0.0894351	0.349	0.018	0	IGFN1	up
0	0.0892612	0.139	0.004	0	SCARA5	up
0.234302	0.0889661	0.326	0.413	1	CFHR1	up
0.0714431	0.0889041	0.099	0.171	1	WWC1	up
0	0.0884945	0.177	0.022	0	DEFA4	up
1.10283e-20	0.0877787	0.292	0.169	3.3085e-17	PZP	up
0.151641	0.0877581	0.275	0.035	1	CYP4F11	up
0	0.0872647	0.139	0.015	0	INTS6L	up
4.36801e-05	0.0871747	0.128	0.026	0.13104	CRACR2B	up
2.02566e-62	0.0869135	0.076	0.199	6.07698e-59	STAP2	up
0.217996	0.0868761	0.113	0.226	1	THOP1	up
0	0.0868106	0.331	0.003	0	AC104530.1	up
3.89054e-303	0.0867708	0.069	0.279	1.16716e-299	CDK10	up
2.39042e-11	0.0865244	0.214	0.182	7.17127e-08	GPT2	up
0.0159727	0.0861639	0.364	0.061	1	TMEM45B	up
1.01074e-54	0.0857626	0.06	0.172	3.03221e-51	PDP1	up
0.00212152	0.0846765	0.206	0.183	1	LRG1	up
0	0.0844223	0.058	0.203	0	SLC22A7	up
0.000193293	0.0841207	0.057	0.156	0.57988	THAP3	up
0	0.0840613	0.05	0.18	0	LECT2	up
1.94715e-117	0.0835397	0.111	0.319	5.84144e-114	ATP2B4	up
3.2972e-115	0.08352	0.094	0.325	9.8916e-112	PALM2-AKAP2	up
1.28241e-225	0.0830213	0.079	0.293	3.84724e-222	GRIPAP1	up
0	0.0829839	0.124	0.007	0	FCGR3B	up
0	0.0826197	0.675	0.001	0	FXYD3	up
1.14191e-48	0.082577	0.159	0.329	3.42572e-45	FTCD	up
0.0980226	0.0823798	0.354	0.42	1	ANPEP	up
0	0.0822972	0.363	0.002	0	BEGAIN	up
4.64794e-16	0.0822	0.129	0.245	1.39438e-12	CPTP	up
0	0.0819706	0.262	0.008	0	AHSP	up
0.00861918	0.0819319	0.354	0.365	1	MT2A	up
0.00186301	0.0811563	0.175	0.012	1	AL121839.2	up
0	0.0808193	0.229	0.001	0	KRT81	up
1.11156e-06	0.080724	0.121	0.124	0.00333468	SEC16B	up
0	0.080624	0.516	0.024	0	PGLYRP1	up
0	0.0804114	0.089	0.195	0	P3H4	up
2.95649e-86	0.0800568	0.092	0.221	8.86946e-83	MROH1	up
4.74623e-05	0.079793	0.078	0.185	0.142387	PDE4DIP	up
3.78942e-11	0.0797683	0.121	0.274	1.13683e-07	SRA1	up
0.0152797	0.0795717	0.186	0.299	1	F11R	up
0	0.0795126	0.121	0.001	0	RHOV	up
0.53553	0.0794345	0.079	0.157	1	MTHFR	up
0	0.0790123	0.044	0.134	0	NCALD	up
7.29145e-07	0.0787445	0.232	0.015	0.00218744	GABRE	up
1.43976e-159	0.0783437	0.095	0.308	4.31927e-156	NISCH	up
0	0.0781745	0.366	0.002	0	AC084375.1	up
0	0.0779536	0.615	0.003	0	OLFM4	up
6.63676e-229	0.0778789	0.339	0.293	1.99103e-225	PTGDS	up
1.15217e-185	0.0777209	0.051	0.114	3.4565e-182	KALRN	up
0	0.0777184	0.335	0.002	0	AP001783.1	up
1.10769e-21	0.0771352	0.078	0.152	3.32308e-18	ENPEP	up
0	0.0771086	0.333	0.003	0	BDNF	up
0.219473	0.0770938	0.333	0.035	1	TOX	up
2.35011e-244	0.0767522	0.166	0.287	7.05034e-241	FKBP10	up
0.000560641	0.0762556	0.149	0.005	1	HRCT1	up
1.94808e-215	0.075897	0.364	0.005	5.84425e-212	DMRTA1	up
0	0.0753803	0.289	0.013	0	PKP1	up
0	0.074766	0.285	0.002	0	SBSPON	up
0	0.0738036	0.277	0.035	0	AP1M2	up
8.08624e-31	0.0737895	0.361	0.216	2.42587e-27	SLC6A3	up
0.0122622	0.073633	0.455	0.42	1	MT-CYB	up
5.99104e-06	0.073584	0.224	0.079	0.0179731	HJV	up
0.0420468	0.0734893	0.302	0.01	1	SCUBE1	up
4.49349e-100	0.0733005	0.302	0.267	1.34805e-96	TUBA3D	up
9.2196e-44	0.0730793	0.303	0.19	2.76588e-40	TM4SF20	up
0.88441	0.0727193	0.259	0.013	1	FAAH2	up
0.634664	0.0724053	0.394	0.387	1	HRG	up
4.73334e-245	0.0719855	0.068	0.288	1.42e-241	DYNC1LI2	up
3.67342e-161	0.0718832	0.226	0.026	1.10203e-157	ZMAT1	up
1.04158e-221	0.0716127	0.066	0.297	3.12474e-218	TM4SF1	up
9.24976e-86	0.0711475	0.11	0.236	2.77493e-82	SLU7	up
0.255989	0.0711465	0.224	0.346	1	NAPRT	up
0	0.0701994	0.208	0.003	0	AC093849.2	up
1.63096e-05	0.0699509	0.194	0.023	0.0489289	ANXA13	up
0	0.069501	0.226	0.002	0	FAM181B	up
1.41031e-05	0.06914	0.16	0.22	0.0423093	SLC25A25	up
4.80385e-166	0.069135	0.199	0.32	1.44116e-162	APCS	up
1.03115e-190	0.0685226	0.076	0.188	3.09344e-187	GOLGA8B	up
0	0.0684829	0.341	0.001	0	AL354953.1	up
5.60667e-207	0.0682582	0.05	0.102	1.682e-203	MT1M	up
0.0585189	0.0681649	0.133	0.021	1	OTC	up
2.08192e-09	0.0680815	0.306	0.019	6.24575e-06	POU3F2	up
5.00774e-07	0.0678928	0.099	0.224	0.00150232	FES	up
0	0.0678891	0.032	0.123	0	ANKZF1	up
3.80997e-23	0.0676144	0.168	0.267	1.14299e-19	FABP5	up
6.84288e-59	0.0675818	0.274	0.359	2.05287e-55	MT1X	up
2.01925e-165	0.0673494	0.085	0.316	6.05776e-162	RHOT2	up
0	0.067306	0.189	0.003	0	BICDL2	up
0	0.0672234	0.216	0.001	0	GAS1RR	up
0	0.0671537	0.22	0.002	0	SLC6A20	up
0	0.0670088	0.364	0.001	0	ACE2	up
9.47721e-115	0.0668572	0.161	0.157	2.84316e-111	SNHG14	up
0.128694	0.0666875	0.248	0.198	1	CXCL9	up
0.772548	0.0666272	0.266	0.015	1	SLCO4A1	up
1.47037e-215	0.0665545	0.059	0.139	4.41111e-212	EMID1	up
0	0.0659328	0.191	0.002	0	BLK	up
0.00135112	0.065793	0.295	0.03	1	GAPLINC	up
0	0.0657316	0.527	0.001	0	TCN1	up
3.79429e-101	0.0654225	0.064	0.145	1.13829e-97	DIMT1	up
0	0.0651725	0.061	0.186	0	PSD4	up
0	0.0651167	0.047	0.133	0	AMOTL1	up
1.74217e-88	0.0640869	0.238	0.222	5.2265e-85	CEACAM8	up
0.000213067	0.063924	0.326	0.079	0.639201	ADGRG2	up
2.24878e-304	0.0638378	0.067	0.272	6.74635e-301	TUBGCP6	up
0.196846	0.0636598	0.278	0.051	1	MUC3A	up
1.86093e-09	0.0632724	0.2	0.332	5.58279e-06	ADH1B	up
0	0.0629496	0.398	0.004	0	HBG1	up
0	0.0623353	0.114	0.136	0	DCHS1	up
0.00122993	0.0622565	0.355	0.044	1	FGF19	up
0	0.0620911	0.081	0.174	0	RBFA	up
0	0.0619289	0.036	0.148	0	PPFIBP1	up
0.124919	0.0618532	0.253	0.027	1	SUSD4	up
0	0.0617928	0.234	0.002	0	NME5	up
7.3628e-49	0.0615973	0.27	0.003	2.20884e-45	C3orf52	up
0	0.0615025	0.254	0.009	0	VWA2	up
1.78295e-227	0.0613051	0.223	0.004	5.34885e-224	PFKFB1	up
2.2764e-05	0.0612506	0.085	0.105	0.0682919	GCH1	up
1.77721e-146	0.0611302	0.309	0.007	5.33163e-143	AC112206.2	up
6.85311e-162	0.0609446	0.223	0.363	2.05593e-158	MAT2A	up
5.52372e-11	0.0609335	0.298	0.092	1.65712e-07	NPTX2	up
0.0449548	0.0606188	0.117	0.214	1	TOB2	up
0	0.0602745	0.131	0.26	0	SH3PXD2A	up
1.00471e-10	0.0599428	0.147	0.277	3.01413e-07	SLC20A1	up
0.363833	0.0594337	0.078	0.162	1	PODXL	up
0	0.0592097	0.265	0.002	0	BMP5	up
0.191034	0.0589645	0.294	0.389	1	ELL2	up
0	0.0587101	0.364	0.001	0	AL390719.2	up
0	0.0585022	0.165	0.004	0	CYP27B1	up
0.373505	0.0584851	0.239	0.339	1	ANG	up
0	0.0584	0.365	0.001	0	OTOF	up
1.19408e-13	0.0583835	0.431	0.427	3.58225e-10	MT-ND2	up
0.00353017	0.0583057	0.176	0.184	1	LBP	up
1.91171e-67	0.0582464	0.285	0.461	5.73514e-64	SF3B6	up
5.81138e-219	0.0581826	0.077	0.26	1.74341e-215	LAMA5	up
0.990647	0.0578765	0.08	0.131	1	SEMA3B	up
0	0.0577383	0.194	0.003	0	FAM43B	up
0	0.0572649	0.048	0.146	0	TRIM41	up
0.766348	0.0570083	0.087	0.125	1	F13B	up
0	0.0564939	0.225	0.002	0	AL391807.1	up
0	0.0562337	0.045	0.17	0	CUL9	up
8.49917e-05	0.0558315	0.251	0.002	0.254975	RSPH1	up
1.05489e-282	0.0557171	0.076	0.244	3.16468e-279	SCAMP1	up
0.585131	0.0556474	0.058	0.112	1	RAP1GAP	up
0.271842	0.0553275	0.33	0.389	1	MGST1	up
0	0.0547166	0.039	0.151	0	ZNF335	up
1.05338e-05	0.0545569	0.325	0.321	0.0316013	EPHX1	up
0	0.0538494	0.153	0.035	0	SLC4A1	up
0	0.0533161	0.247	0.097	0	NTS	up
0	0.0532595	0.05	0.275	0	TNPO2	up
0	0.0531733	0.42	0.17	0	HBM	up
0.235768	0.0528333	0.266	0.013	1	APLP1	up
0	0.0525351	0.151	0.005	0	CD300E	up
4.97972e-10	0.052192	0.108	0.254	1.49392e-06	ACSF2	up
0.319114	0.0517788	0.14	0.074	1	SOCS2	up
0.096715	0.0513319	0.369	0.036	1	TENM2	up
3.94087e-36	0.0510856	0.325	0.186	1.18226e-32	CU639417.4	up
2.40667e-16	0.0510674	0.09	0.167	7.22002e-13	APOLD1	up
0	0.0507803	0.116	0.005	0	ATP13A4	up
0	0.0505927	0.251	0.004	0	CDH3	up
0.117301	0.0503712	0.229	0.007	1	POU5F1	up
0.000205129	0.0503562	0.15	0.328	0.615388	ELF3	up
2.41698e-53	0.0502012	0.112	0.263	7.25095e-50	SERPINA10	up
0	0.0500533	0.33	0.001	0	AC022034.1	up
5.43672e-07	0.049956	0.189	0.345	0.00163102	SUCLG2	up
0	0.0498576	0.047	0.176	0	NPW	up
9.13361e-42	0.0497657	0.234	0.156	2.74008e-38	DRAIC	up
0	0.0497592	0.395	0.003	0	AC010624.2	up
5.49144e-32	0.0497039	0.143	0.365	1.64743e-28	UBE2G2	up
0	0.0496895	0.392	0.007	0	LINC02388	up
6.37115e-05	0.0494848	0.319	0.006	0.191135	AC104035.1	up
4.67823e-273	0.0494642	0.238	0.001	1.40347e-269	FCAMR	up
1.98072e-29	0.0493154	0.115	0.041	5.94215e-26	Z98257.1	up
1.01455e-37	0.0492302	0.122	0.377	3.04365e-34	ARFGAP1	up
0	0.0490753	0.136	0.004	0	FCER2	up
0	0.0490541	0.058	0.255	0	SF3A2	up
0.229934	0.0489343	0.233	0.006	1	CFHR4	up
3.22502e-22	0.0485061	0.082	0.211	9.67505e-19	HES1	up
0	0.0484322	0.189	0.003	0	EPCAM-DT	up
0	0.0481001	0.311	0.004	0	HECW1	up
3.29046e-55	0.0478978	0.349	0.255	9.87137e-52	BTNL3	up
4.99055e-18	0.0477229	0.278	0.001	1.49717e-14	LINC02361	up
0.204637	0.0475571	0.226	0.001	1	ARMC12	up
0.00505748	0.0472105	0.272	0.011	1	TJP3	up
9.16557e-204	0.0467795	0.084	0.313	2.74967e-200	TSPAN9	up
0.00603925	0.0463011	0.214	0.014	1	LINC01554	up
1.14354e-07	0.0460216	0.279	0.031	0.000343062	HAO2	up
0.9977	0.045892	0.13	0.271	1	ITPK1	up
1.68196e-11	0.0457252	0.18	0.011	5.04587e-08	AC006115.2	up
0	0.0455718	0.16	0.021	0	SEMA3A	up
0	0.0455014	0.325	0.005	0	TBX18	up
0.567609	0.0451022	0.106	0.012	1	DNAH5	up
2.35742e-30	0.0450889	0.05	0.114	7.07227e-27	CSTA	up
8.84709e-145	0.044759	0.207	0.25	2.65413e-141	AP001042.1	up
0.0151927	0.044669	0.213	0.001	1	PTK6	up
0.0009191	0.0445791	0.063	0.172	1	RASSF3	up
0	0.0444931	0.109	0.003	0	TNFSF8	up
0.000417921	0.0443301	0.232	0.011	1	MIRLET7BHG	up
0.000320801	0.0440487	0.162	0.02	0.962404	TLR5	up
0	0.0439226	0.05	0.246	0	SH3BP2	up
0	0.043841	0.312	0.004	0	HBD	up
0.00166985	0.0437526	0.281	0.286	1	LPIN2	up
0	0.0437214	0.154	0.26	0	PCCB	up
0	0.0432536	0.165	0.002	0	AC107294.3	up
0	0.0429921	0.028	0.126	0	ZMYND8	up
0.037854	0.0424951	0.187	0.011	1	BEX5	up
0.00397465	0.0424822	0.17	0.089	1	CRIP3	up
6.48292e-07	0.0424008	0.374	0.09	0.00194488	MISP	up
2.81863e-16	0.0423179	0.225	0.003	8.45588e-13	TLE6	up
0	0.0420921	0.364	0.001	0	COX6B2	up
0.104533	0.0419761	0.368	0.02	1	EPHA10	up
0	0.0416962	0.297	0.001	0	AL365181.3	up
0	0.0415565	0.222	0.003	0	MS4A3	up
0	0.0413777	0.226	0.002	0	SNURF	up
0	0.04131	0.101	0.003	0	SLC5A2	up
7.08093e-297	0.040967	0.054	0.286	2.12428e-293	ATG4B	up
3.24889e-23	0.0405654	0.127	0.002	9.74668e-20	AL596442.2	up
4.20863e-29	0.0404463	0.301	0.197	1.26259e-25	CHAC1	up
0	0.0404369	0.102	0.005	0	CCDC74A	up
1.43666e-05	0.040422	0.234	0.009	0.0430999	CPAMD8	up
0	0.0404129	0.364	0.002	0	CCL26	up
5.6679e-38	0.0403813	0.375	0.236	1.70037e-34	AL137798.1	up
0	0.0402878	0.311	0.004	0	MYO3A	up
0	0.0402308	0.207	0.001	0	LINC01750	up
0.0165986	0.0398015	0.366	0.011	1	DPP10	up
5.18031e-08	0.0395818	0.308	0.004	0.000155409	PLCH2	up
0	0.0394521	0.214	0.001	0	CLEC9A	up
0	0.0394129	0.318	0.001	0	ENPP6	up
0	0.0394121	0.318	0.001	0	RIMBP2	up
0	0.0391695	0.365	0.002	0	MEFV	up
0	0.0391097	0.131	0.001	0	SEC14L4	up
0.0975613	0.0390473	0.353	0.007	1	AC090152.1	up
0	0.0390208	0.16	0.025	0	SLFN13	up
0	0.0389408	0.017	0.1	0	MTRNR2L10	up
1.04398e-16	0.0388155	0.25	0.063	3.13193e-13	AC106795.2	up
6.0662e-07	0.038788	0.265	0.065	0.00181986	MIR9-3HG	up
0	0.038724	0.311	0.001	0	C1QTNF1-AS1	up
0	0.037845	0.311	0.018	0	AL355612.1	up
0	0.0376052	0.286	0.002	0	AL445423.1	up
0.00118103	0.0372871	0.129	0.296	1	SLC23A2	up
2.41418e-09	0.0370047	0.218	0.207	7.24255e-06	CRP	up
0	0.0366874	0.06	0.106	0	ZNF83	up
0	0.0366271	0.042	0.107	0	ALS2CL	up
0	0.0366149	0.266	0.005	0	AC008759.3	up
4.67581e-21	0.0361791	0.371	0.193	1.40274e-17	SULT4A1	up
0	0.0361256	0.272	0.001	0	AC109446.3	up
0.736091	0.0359106	0.272	0.4	1	TTC39C	up
1.27798e-107	0.0358963	0.048	0.114	3.83395e-104	FLT1	up
3.50063e-29	0.0355799	0.311	0.219	1.05019e-25	SULT1B1	up
0	0.0354838	0.175	0.001	0	CLEC4D	up
6.06591e-41	0.0352903	0.366	0.257	1.81977e-37	BTNL8	up
5.44569e-236	0.0352408	0.078	0.292	1.63371e-232	TPCN1	up
0	0.0351756	0.093	0.211	0	INTS8	up
1.0383e-07	0.0351441	0.194	0.324	0.000311491	NAMPT	up
0.557983	0.0348859	0.278	0.015	1	AC139493.2	up
2.13074e-21	0.0346196	0.364	0.353	6.39223e-18	RHOB	up
0	0.0344546	0.181	0.002	0	WSCD2	up
0.34021	0.0343048	0.314	0.002	1	AC022506.2	up
8.6928e-66	0.0337305	0.334	0.242	2.60784e-62	HOXC10	up
2.04853e-156	0.0336685	0.092	0.281	6.14559e-153	MDM2	up
0	0.0335493	0.031	0.148	0	CSAD	up
6.29496e-23	0.0334382	0.2	0.403	1.88849e-19	GGCX	up
7.77522e-168	0.0331663	0.102	0.215	2.33257e-164	ZNF33A	up
1.6671e-49	0.0329121	0.109	0.28	5.00131e-46	NT5C	up
0.0464487	0.0328979	0.264	0.002	1	PAK3	up
6.68095e-171	0.0328847	0.364	0.017	2.00428e-167	UPP2	up
1.88788e-165	0.0328243	0.088	0.331	5.66363e-162	PNISR	up
1.11692e-200	0.0326746	0.08	0.31	3.35075e-197	ZRANB2	up
0.0107288	0.0322205	0.124	0.247	1	CPM	up
0	0.0320177	0.177	0.014	0	ITGB1-DT	up
0	0.0317689	0.364	0.002	0	TRPV3	up
0.623666	0.0317383	0.077	0.107	1	DLGAP1-AS1	up
0	0.0313655	0.483	0.012	0	AC148476.1	up
0	0.0313124	0.135	0.018	0	CHRDL1	up
0	0.0308584	0.364	0.002	0	BCL2L15	up
2.48567e-09	0.0306031	0.12	0.309	7.45701e-06	MRPS18A	up
0	0.0303507	0.063	0.242	0	HIP1R	up
0	0.0303295	0.209	0.005	0	TEX9	up
3.88817e-61	0.0298216	0.205	0.001	1.16645e-57	C2CD4D	up
3.54603e-15	0.0297828	0.296	0.068	1.06381e-11	GABRB3	up
0	0.0297677	0.264	0.012	0	LRRN1	up
0	0.0297141	0.219	0.002	0	MYOZ3	up
7.22022e-05	0.0296966	0.367	0.044	0.216607	DPP10-AS1	up
6.91972e-251	0.0296431	0.073	0.292	2.07592e-247	PCED1A	up
0	0.0295398	0.311	0.001	0	CSMD2	up
0	0.0294692	0.142	0.001	0	MORN3	up
1.58979e-12	0.0294436	0.3	0.02	4.76937e-09	AC114947.2	up
1.4476e-07	0.0293338	0.365	0.088	0.000434279	TP73	up
0	0.0292953	0.364	0.002	0	PIWIL1	up
0.000937696	0.0291541	0.239	0.021	1	GBP7	up
2.36288e-11	0.0285203	0.058	0.171	7.08864e-08	SNRNP35	up
0	0.0285181	0.311	0.011	0	AC011139.1	up
6.73468e-07	0.0282774	0.122	0.012	0.0020204	LINC02608	up
0	0.0280493	0.224	0.002	0	POU5F2	up
0	0.0279376	0.19	0.002	0	RNASE3	up
0.731243	0.0277309	0.366	0.007	1	ROPN1B	up
0.363406	0.027695	0.097	0.229	1	BCL3	up
0.000107577	0.0274804	0.365	0.001	0.32273	AC021491.4	up
0	0.0273858	0.047	0.254	0	D2HGDH	up
3.51839e-21	0.0272571	0.315	0.093	1.05552e-17	AC011365.1	up
0	0.0270019	0.152	0.164	0	PBX1	up
0	0.0269558	0.312	0.003	0	AL135910.1	up
0	0.0268873	0.065	0.229	0	ABCB1	up
0.326386	0.0265203	0.206	0.007	1	VSIG1	up
2.66576e-103	0.026258	0.088	0.279	7.99729e-100	CRY2	up
0.425252	0.0261916	0.187	0.013	1	SOCS2-AS1	up
0	0.0260252	0.11	0.002	0	FAM124B	up
0	0.0260088	0.207	0.318	0	RRM2	up
0	0.0259257	0.171	0.002	0	AC068790.7	up
9.43892e-136	0.0259183	0.088	0.261	2.83167e-132	AFF4	up
0	0.0258061	0.2	0.001	0	AL049840.6	up
0	0.0254877	0.22	0.003	0	ARMC4	up
0	0.0252995	0.109	0.003	0	AC009549.1	up
0.130109	0.0251611	0.323	0.362	1	LDHB	up
3.32903e-132	0.0251195	0.258	0.284	9.9871e-129	PRAMEF8	up
0	0.0250011	0.185	0.001	0	LINC02649	up
0	0.024881	0.324	0.002	0	AC009120.5	up
2.18807e-49	0.024712	0.058	0.205	6.56422e-46	ABI2	up
0.000969408	0.0246643	0.364	0.029	1	LINC02489	up
0	0.0244888	0.217	0.002	0	AF165147.1	up
0	0.0242818	0.311	0.001	0	CXCR2	up
0.000308953	0.0240277	0.33	0.027	0.92686	CATSPERB	up
6.72456e-32	0.0239292	0.364	0.036	2.01737e-28	GUCA2B	up
0	0.0238918	0.025	0.122	0	ACSM3	up
0	0.0238773	0.127	0.003	0	LINC01772	up
3.57258e-27	0.0237404	0.073	0.193	1.07177e-23	ACACB	up
0	0.0236867	0.065	0.228	0	DGCR8	up
0	0.0236145	0.12	0.002	0	NOS2	up
0.00904355	0.0235742	0.07	0.179	1	CLMN	up
0.103163	0.0235564	0.366	0.009	1	CA8	up
2.35519e-09	0.0235405	0.314	0.027	7.06556e-06	CXorf49B	up
2.38308e-23	0.0233893	0.285	0.079	7.14923e-20	CDH12	up
0	0.0233643	0.203	0.007	0	RPS6KA6	up
0	0.0233533	0.312	0.004	0	TPPP2	up
0	0.0232933	0.115	0.006	0	PITPNM3	up
5.21699e-66	0.0232824	0.237	0.166	1.5651e-62	AL354892.2	up
0.176406	0.0230138	0.366	0.003	1	LINC02384	up
6.07564e-154	0.0228979	0.312	0.002	1.82269e-150	AC011447.3	up
2.3368e-162	0.0228651	0.084	0.302	7.0104e-159	WDR34	up
5.93032e-37	0.0225433	0.208	0.091	1.7791e-33	LRRC26	up
1.76506e-54	0.022448	0.335	0.004	5.29519e-51	SRD5A2	up
1.2391e-06	0.0218279	0.297	0.007	0.00371731	FREM2	up
0.000992297	0.0216568	0.137	0.272	1	HSPA1B	up
3.8852e-167	0.0216558	0.264	0.305	1.16556e-163	SMIM31	up
0.333781	0.0216222	0.363	0.026	1	PROKR1	up
1.26399e-42	0.0214821	0.312	0.051	3.79197e-39	ZIM2	up
1.71465e-283	0.0214786	0.076	0.279	5.14395e-280	RASSF1	up
2.46732e-35	0.0214079	0.212	0.373	7.40196e-32	CTSZ	up
0.802844	0.0214057	0.131	0.004	1	LINC02363	up
0	0.0212567	0.179	0.041	0	KIAA1324L	up
8.4769e-14	0.0210402	0.428	0.408	2.54307e-10	MT-ND1	up
3.72691e-51	0.0203182	0.365	0.003	1.11807e-47	FAM167A	up
7.7066e-18	0.0202804	0.007	0.179	2.31198e-14	HIST1H1E	up
0.924694	0.0201533	0.285	0.014	1	TMC5	up
0	0.0201409	0.108	0.003	0	LINC01215	up
0	0.020034	0.159	0.003	0	RBM11	up
5.49685e-123	0.0198543	0.275	0.006	1.64905e-119	CA3-AS1	up
1.72587e-109	0.0196716	0.153	0.157	5.17762e-106	ITLN2	up
3.87752e-06	0.0195456	0.194	0.077	0.0116326	ADGRV1	up
8.28898e-19	0.0195304	0.172	0.025	2.4867e-15	SMCR5	up
3.91031e-07	0.0192745	0.111	0.255	0.00117309	TGIF1	up
0.49792	0.0192231	0.318	0.018	1	C9orf152	up
1.26067e-53	0.0191865	0.37	0.257	3.782e-50	REG1A	up
0	0.0191369	0.173	0.013	0	KHDRBS2	up
0	0.0188834	0.202	0.002	0	AJAP1	up
3.68324e-21	0.0186956	0.365	0.231	1.10497e-17	CXCL13	up
1.2674e-16	0.0186178	0.215	0.042	3.8022e-13	PLAAT2	up
0	0.0185969	0.201	0.003	0	LCN10	up
0	0.0185768	0.227	0.005	0	PPIL6	up
0.0113366	0.0185401	0.268	0.046	1	HSD17B13	up
0.00814251	0.0184744	0.13	0.285	1	AL360014.1	up
9.9869e-100	0.0184361	0.217	0.001	2.99607e-96	AC103740.1	up
5.78184e-11	0.0183025	0.316	0.023	1.73455e-07	INSL6	up
0.0110778	0.0182308	0.227	0.005	1	AC009093.6	up
0.693438	0.0180764	0.087	0.165	1	GPT	up
6.27927e-68	0.018011	0.119	0.351	1.88378e-64	EDEM1	up
0.19845	0.0179399	0.06	0.188	1	EP400	up
1.2305e-26	0.0177702	0.15	0.006	3.69151e-23	AL365295.1	up
2.31178e-21	0.0175618	0.192	0.003	6.93535e-18	AC007655.2	up
1.49381e-125	0.0175562	0.207	0.007	4.48144e-122	C19orf57	up
0	0.0175159	0.13	0.004	0	CA14	up
0.35327	0.0173987	0.365	0.005	1	POU5F1B	up
1.01872e-288	0.0173102	0.07	0.258	3.05617e-285	RAB12	up
0.416679	0.0173039	0.124	0.272	1	EHHADH	up
0	0.0172614	0.668	0.261	0	FDCSP	up
4.08854e-80	0.016908	0.365	0.296	1.22656e-76	GALNTL6	up
1.80046e-191	0.0168689	0.18	0.287	5.40139e-188	AC007182.1	up
5.43987e-16	0.0168128	0.119	0.342	1.63196e-12	SHMT2	up
0	0.0167967	0.171	0.036	0	AL157938.3	up
2.21623e-07	0.0167528	0.313	0.018	0.000664868	LRP1B	up
6.83353e-09	0.0167114	0.201	0.114	2.05006e-05	CTH	up
0	0.0166731	0.19	0.005	0	PLCH1	up
0	0.0165612	0.006	0.148	0	AC091607.2	up
3.48299e-85	0.0164418	0.271	0.029	1.0449e-81	ZNF880	up
0	0.0163376	0.224	0.009	0	C1GALT1C1L	up
1.65203e-08	0.0163187	0.101	0.25	4.95609e-05	NUDT16	up
4.10329e-14	0.0162441	0.252	0.025	1.23099e-10	NELL1	up
0.0667433	0.016157	0.187	0.009	1	FIBCD1	up
0	0.0161271	0.312	0.025	0	KRTAP19-3	up
4.25751e-202	0.0159516	0.183	0.174	1.27725e-198	AC090774.2	up
1.90128e-121	0.0159318	0.001	0.13	5.70384e-118	AL031123.1	up
1.89298e-16	0.0159061	0.267	0.047	5.67895e-13	AL139385.1	up
0	0.0158158	0.438	0.013	0	AL355581.1	up
0	0.0157793	0.212	0.003	0	LINC01191	up
0	0.0157369	0.291	0.026	0	LINC00670	up
0	0.0157322	0.312	0.003	0	TSBP1-AS1	up
0	0.015709	0.322	0.025	0	TPSD1	up
0	0.0155492	0.169	0.002	0	BX470102.2	up
9.45853e-44	0.0155391	0.117	0.02	2.83756e-40	REN	up
1.74695e-39	0.0155222	0.368	0.217	5.24084e-36	MNX1-AS1	up
6.85263e-46	0.0155124	0.364	0.002	2.05579e-42	AC018467.1	up
0.00525502	0.0153511	0.257	0.005	1	AP3B2	up
1.07832e-134	0.0153433	0.097	0.281	3.23497e-131	GABARAPL1	up
0	0.0152398	0.291	0.004	0	TRIM36	up
3.77846e-08	0.0152065	0.177	0.011	0.000113354	AL445253.1	up
0	0.0150666	0.264	0.003	0	LINC01214	up
0.0466075	0.0150442	0.293	0.012	1	MBOAT4	up
4.95907e-214	0.014985	0.08	0.279	1.48772e-210	JADE2	up
2.3261e-128	0.0149713	0.196	0.143	6.9783e-125	EAF1-AS1	up
0	0.0149315	0.263	0.024	0	MMP10	up
3.12973e-05	0.01487	0.364	0.038	0.0938918	FAM83A	up
0.000376667	0.0147464	0.312	0.009	1	AC006273.1	up
6.86169e-170	0.0146315	0.143	0.005	2.05851e-166	LKAAEAR1	up
0	0.014558	0.248	0.003	0	AC103703.1	up
0	0.0145086	0.196	0.006	0	FIRRE	up
0	0.0141546	0.162	0.002	0	SHISA8	up
0.063723	0.013992	0.151	0.004	1	OPHN1	up
2.40164e-05	0.0139404	0.184	0.018	0.0720493	AC068700.1	up
7.56126e-270	0.0139326	0.015	0.289	2.26838e-266	AL022323.4	up
5.49775e-204	0.0139011	0.075	0.314	1.64932e-200	RAB21	up
0.0403309	0.0137946	0.251	0.013	1	CA9	up
1.19498e-117	0.0137938	0.314	0.289	3.58493e-114	NECAB1	up
3.58126e-39	0.0136767	0.364	0.196	1.07438e-35	AC008592.5	up
3.00344e-06	0.01349	0.004	0.161	0.00901031	AC100786.1	up
0	0.0134695	0.125	0.002	0	DPPA4	up
2.58307e-22	0.0134647	0.275	0.091	7.74922e-19	TNNT1	up
1.06786e-09	0.0132631	0.367	0.113	3.20358e-06	EHF	up
0	0.0132451	0.031	0.1	0	TRIM2	up
7.81714e-251	0.0130512	0.166	0.101	2.34514e-247	AC027348.1	up
2.68877e-85	0.01285	0.367	0.304	8.0663e-82	MEF2C-AS2	up
1.72224e-246	0.0128323	0.065	0.275	5.16671e-243	ARID1B	up
0	0.0128051	0.224	0.004	0	AC004076.2	up
0	0.0126271	0.034	0.119	0	PCBP1-AS1	up
0	0.0126235	0.312	0.004	0	AL845472.1	up
1.31363e-203	0.0125538	0.08	0.302	3.94089e-200	HEIH	up
0	0.0125357	0.131	0.005	0	STAM-AS1	up
0.0961641	0.0121906	0.148	0.114	1	SEPTIN7-AS1	up
4.98703e-118	0.0120196	0.311	0.025	1.49611e-114	AC027584.1	up
0	0.0118976	0.025	0.106	0	SSBP2	up
7.87452e-32	0.0118213	0.173	0.284	2.36236e-28	AL136295.17	up
1.11566e-06	0.0117462	0.364	0.044	0.00334699	MS4A8	up
0	0.0116731	0.121	0.002	0	ERMN	up
0.00382293	0.0116577	0.364	0.003	1	KNDC1	up
0	0.0116347	0.041	0.171	0	KIAA1217	up
1.38559e-11	0.0116222	0.143	0.054	4.15678e-08	CMYA5	up
0.00876859	0.0115061	0.114	0.208	1	PLGLB1	up
4.98832e-76	0.0114472	0.265	0.183	1.4965e-72	HOXC9	up
1.74927e-167	0.0114325	0.107	0.027	5.24782e-164	APOF	up
1.89067e-246	0.0114111	0.074	0.125	5.67202e-243	AP002449.1	up
0.738446	0.0113667	0.312	0.046	1	CDC42-AS1	up
0	0.0112353	0.121	0.016	0	AL162586.1	up
6.44791e-166	0.0111385	0.312	0.004	1.93437e-162	AC002128.1	up
7.2048e-54	0.0110115	0.177	0.029	2.16144e-50	C10orf95	up
0	0.0108639	0.299	0.039	0	CXCL5	up
0.21442	0.0108269	0.171	0.128	1	AL731577.1	up
0	0.0107448	0.004	0.295	0	MTRNR2L6	up
2.66032e-19	0.0106998	0.314	0.027	7.98097e-16	CT47A1	up
1.82071e-66	0.0105538	0.105	0.3	5.46212e-63	WTAP	up
2.88811e-254	0.0104796	0.187	0.288	8.66434e-251	AL353796.2	up
0.688618	0.0104552	0.366	0.008	1	SPDEF	up
3.84883e-80	0.0103942	0.119	0.353	1.15465e-76	CDC42SE2	up
0	0.0103313	0.203	0.003	0	ZNF66	up
0	0.0103146	0.001	0.287	0	LINC01354	up
0	0.0102519	0.312	0.003	0	AC069222.1	up
8.39791e-93	0.0101934	0.364	0.308	2.51937e-89	TRIM40	up
1.15549e-06	0.0100145	0.367	0.056	0.00346648	AC034213.1	up
0	0.00989212	0.311	0.007	0	AC090340.1	up
8.25585e-81	0.00988582	0.124	0.3	2.47675e-77	TUBA3E	up
2.13025e-92	0.00987841	0.364	0.308	6.39076e-89	LINC00461	up
0.134551	0.00985793	0.366	0.295	1	AC068831.4	up
1.30729e-07	0.0097858	0.311	0.013	0.000392188	GABRA4	up
0	0.00964724	0.391	0.1	0	AC107072.2	up
0	0.00963153	0.311	0.014	0	ST8SIA3	up
3.08264e-40	0.00942352	0.002	0.116	9.24793e-37	AC018761.2	up
3.50774e-21	0.00934652	0.364	0.134	1.05232e-17	AC007221.1	up
1.596e-110	0.00921722	0.068	0.258	4.788e-107	CMTR1	up
3.32995e-36	0.00919627	0.192	0.126	9.98986e-33	AC025165.2	up
0.103657	0.00918311	0.185	0.004	1	MNX1	up
3.17664e-18	0.00907973	0.17	0.111	9.52992e-15	AL139424.3	up
2.38306e-15	0.00907893	0.001	0.115	7.14917e-12	AGBL1	up
0	0.00904715	0.002	0.301	0	AL078587.1	up
2.49376e-267	0.00901763	0.054	0.165	7.48127e-264	FEM1C	up
2.5572e-11	0.00895211	0.497	0.601	7.6716e-08	APOC1	up
0	0.00893657	0.231	0.008	0	CCDC181	up
0.174511	0.00881341	0.153	0.004	1	KLRC2	up
0.000799004	0.00875352	0.366	0.302	1	C10orf67	up
7.84094e-195	0.00859868	0.001	0.139	2.35228e-191	SLC5A5	up
6.55404e-85	0.00855904	0.208	0.183	1.96621e-81	TSPAN1	up
4.95944e-224	0.00848978	0.092	0.226	1.48783e-220	ACSL5	up
0	0.00838954	0.176	0.025	0	LINC00383	up
8.0621e-85	0.00834827	0.148	0.12	2.41863e-81	KCNJ6	up
6.57387e-97	0.00824166	0.098	0.358	1.97216e-93	RXRB	up
1.92284e-41	0.00800324	0.073	0.257	5.76851e-38	PHF10	up
0	0.0079028	0.465	0.003	0	FSCN2	up
5.09128e-124	0.00785153	0.175	0.006	1.52738e-120	LINC02246	up
0.00508221	0.00758004	0.171	0.289	1	AC024896.1	up
2.38591e-21	0.00752247	0.143	0.019	7.15773e-18	AC006946.3	up
9.10883e-05	0.00749946	0.302	0.382	0.273265	MT1E	up
0	0.00745049	0.158	0.009	0	AC009318.4	up
0	0.00743531	0.445	0.005	0	LINC00479	up
3.67247e-168	0.00742649	0.312	0.004	1.10174e-164	WASIR2	up
0	0.00737045	0.31	0.006	0	AC093510.2	up
0.221735	0.00731217	0.171	0.128	1	AC113348.3	up
0	0.00729546	0.311	0.026	0	AL513327.3	up
4.80506e-135	0.00711998	0.096	0.302	1.44152e-131	MTUS1	up
2.45635e-19	0.0070779	0.365	0.155	7.36905e-16	SLC8A2	up
0	0.00698947	0.12	0.005	0	PIH1D2	up
1.1939e-292	0.006949	0.136	0.308	3.58169e-289	AC007325.2	up
6.50721e-104	0.00692783	0.049	0.138	1.95216e-100	GALNT4	up
9.31344e-229	0.0067783	0.207	0.308	2.79403e-225	TMEM238L	up
0	0.00651202	0.03	0.168	0	SMIM3	up
0	0.00648522	0.199	0.004	0	AC012511.1	up
7.0874e-173	0.00647082	0.314	0.036	2.12622e-169	MIR583HG	up
0	0.00646992	0.189	0.006	0	NCMAP-DT	up
0	0.00643828	0.305	0.006	0	LINC01929	up
0	0.00641131	0.191	0.005	0	AC087752.3	up
0.274956	0.00617391	0.313	0.004	1	LINC02037	up
0	0.00615927	0.19	0.024	0	AL021878.2	up
5.61771e-19	0.00601045	0.366	0.148	1.68531e-15	FOXD3	up
0.219763	0.00599882	0.311	0.126	1	AC016590.1	up
0	0.00592947	0.035	0.113	0	TSPAN12	up
3.49519e-66	0.00575495	0.165	0.027	1.04856e-62	PNMA5	up
5.54246e-191	0.00575298	0.181	0.004	1.66274e-187	AL353135.2	up
0	0.00571525	0.313	0.026	0	LINC02125	up
7.0642e-34	0.00557416	0.288	0.474	2.11926e-30	ATP1B1	up
0.529546	0.00550605	0.158	0.228	1	GDA	up
0	0.00549975	0.169	0.052	0	SPACA6	up
0	0.00543316	0.001	0.298	0	AL049830.3	up
3.80255e-70	0.00542443	0.193	0.057	1.14077e-66	CHMP1B-AS1	up
1.83214e-11	0.00539983	0.117	0.288	5.49643e-08	CARD8	up
8.50091e-16	0.0053893	0.17	0.123	2.55027e-12	AC062028.1	up
0.302065	0.00530069	0.189	0.016	1	MSMB	up
0	0.00528624	0.254	0.005	0	HMGA1P4	up
0.0069392	0.00505626	0.129	0.177	1	CMBL	up
4.34799e-297	0.00502777	0.191	0.003	1.3044e-293	AC100830.3	up
4.41907e-157	0.0049888	0.084	0.198	1.32572e-153	MT-ATP8	up
4.05981e-131	0.00490728	0.173	0.017	1.21794e-127	AC007114.2	up
0	0.00483036	0.102	0.003	0	AC004771.1	up
2.44017e-206	0.00462732	0.181	0.292	7.32052e-203	AC104794.4	up
0	0.00460421	0.204	0.003	0	GHRHR	up
7.77851e-10	0.00459394	0.026	0.138	2.33355e-06	AC020656.1	up
0.000914897	0.00457142	0.115	0.094	1	ALG1L	up
3.66229e-92	0.00456145	0.171	0.117	1.09869e-88	ALDH1L1-AS1	up
0	0.00441989	0.138	0.004	0	MEF2C-AS1	up
0	0.00421304	0.15	0.026	0	AC114763.1	up
3.47399e-35	0.0041199	0.172	0.292	1.0422e-31	AC034102.4	up
0.0014776	0.00407288	0.068	0.118	1	AC104461.1	up
5.83818e-87	0.00404018	0.312	0.287	1.75145e-83	AP001992.2	up
3.64221e-33	0.00390587	0.312	0.039	1.09266e-29	AC006525.1	up
1.80722e-103	0.00390457	0.311	0.106	5.42166e-100	TSGA10IP	up
5.29107e-22	0.00389969	0.515	0.639	1.58732e-18	TF	up
0.619338	0.00380461	0.208	0.406	1	CYP3A5	up
1.85075e-131	0.00378566	0.165	0.003	5.55225e-128	TMEM232	up
1.68508e-08	0.00371965	0.081	0.173	5.05524e-05	SLC25A15	up
0	0.00348622	0.312	0.026	0	NEUROD2	up
0	0.00341727	0.104	0.008	0	GVQW2	up
6.82871e-173	0.00340757	0.086	0.326	2.04861e-169	GIGYF1	up
2.20731e-255	0.00332975	0.001	0.114	6.62193e-252	AC089983.1	up
0	0.00332131	0.312	0.004	0	EMILIN3	up
0	0.00321528	0.109	0.022	0	BEND5	up
0	0.00320302	0.201	0.006	0	GGTLC2	up
3.64932e-304	0.00317965	0.174	0.015	1.09479e-300	CD1A	up
6.11364e-07	0.00312519	0.314	0.007	0.00183409	MYCNOS	up
0	0.00299693	0.312	0.004	0	CU633906.5	up
0.0295969	0.00295189	0.179	0.014	1	AC007952.2	up
2.50089e-119	0.00288815	0.129	0.019	7.50268e-116	AP000692.2	up
1.18827e-17	0.00279969	0.364	0.132	3.56481e-14	CCDC177	up
0	0.00269362	0.177	0.013	0	LINC02367	up
0	0.00247435	0.192	0.003	0	LINC02585	up
3.49178e-14	0.00246906	0.312	0.027	1.04753e-10	FAM230C	up
3.09757e-268	0.00227939	0.312	0.026	9.2927e-265	LINC01249	up
1.75891e-180	0.00198397	0.072	0.324	5.27674e-177	FAM193B	up
5.00688e-166	0.00186917	0.024	0.123	1.50206e-162	AL031656.1	up
2.77082e-290	0.00171211	0.365	0.005	8.31246e-287	PRSS45P	up
6.26251e-238	0.00160667	0.072	0.287	1.87875e-234	AGTR1	up
0	0.00152706	0.221	0.004	0	AC053527.2	up
0	0.00145479	0.311	0.018	0	SHOC1	up
0	0.00142108	0.001	0.136	0	LINC02533	up
1.59929e-12	0.00138742	0.314	0.304	4.79787e-09	FAM221B	up
0	0.00136305	0.051	0.158	0	CCDC152	up
0	0.00130578	0.312	0.008	0	ZSCAN1	up
5.43648e-12	0.00120606	0.208	0.007	1.63094e-08	AL035252.3	up
0	0.00118974	0.313	0.023	0	AC092445.1	up
0.583097	0.00109804	0.085	0.19	1	RNF152	up
1.27197e-16	0.00105936	0.313	0.044	3.81592e-13	AC061975.1	up
1.01477e-31	0.000968094	0.182	0.003	3.0443e-28	AC234582.1	up
0	0.000917988	0.039	0.134	0	MAMDC4	up
0	0.000845269	0.215	0.009	0	MED12L	up
7.64781e-84	0.000737714	0.17	0.037	2.29434e-80	AC009090.3	up
1.69853e-57	0.000732694	0.311	0.151	5.09559e-54	BANF2	up
3.13217e-06	0.000731467	0.216	0.022	0.0093965	LINC01224	up
4.19423e-17	0.000632864	0.334	0.458	1.25827e-13	ORM2	up
4.31007e-09	0.000626455	0.485	0.349	1.29302e-05	G6PC	up
8.98257e-149	0.00049124	0.036	0.117	2.69477e-145	MOCOS	up
6.00097e-37	0.000469071	0.222	0.023	1.80029e-33	AC106876.1	up
0	0.000434793	0.311	0.013	0	CASC20	up
7.61999e-64	0.000292299	0.268	0.032	2.286e-60	AC009271.2	up
8.92409e-72	2.43921e-05	0.367	0.291	2.67723e-68	BPIFB2	up
0	-1.25e-05	0.171	0.006	0	ZNF773	down
0	-0.000213	0.24	0.008	0	AL049775.1	down
0.233208	-0.000231	0.008	0.131	1	LINC01260	down
6.47776e-282	-0.000243	0.312	0.025	1.94333e-278	FAM72B	down
0.595983	-0.000264	0.367	0.005	1	CCL25	down
0.000242287	-0.000347	0.364	0.292	0.726861	HM13-AS1	down
8.67882e-05	-0.000547	0.313	0.008	0.260365	AC090181.2	down
0	-0.000563	0.304	0.013	0	SPACA6P-AS	down
0.00955034	-0.000626	0.117	0.004	1	AC111149.2	down
0	-0.0008	0.312	0.007	0	AL022345.4	down
3.04588e-73	-0.00102429	0.174	0.104	9.13765e-70	AL161756.1	down
1.35979e-09	-0.0010663	0.313	0.015	4.07937e-06	TSIX	down
0	-0.00114904	0.193	0.016	0	KRTAP19-5	down
1.16899e-103	-0.0012678	0.001	0.111	3.50697e-100	FAM184B	down
0	-0.00127379	0.19	0.006	0	CR2	down
0.00541347	-0.00130339	0.112	0.281	1	KLKB1	down
0	-0.00130645	0.292	0.009	0	FAM228A	down
6.24225e-26	-0.0014319	0.312	0.027	1.87267e-22	AL121821.2	down
0.951903	-0.00167106	0.365	0.286	1	NMU	down
0	-0.00168626	0.228	0.005	0	TMEM52B	down
0	-0.00178833	0.262	0.003	0	U62317.3	down
2.16075e-277	-0.00180517	0.175	0.026	6.48226e-274	AC092957.1	down
0	-0.00197534	0.1	0.005	0	AC025271.4	down
0.000728444	-0.00217244	0.111	0.155	1	AC008760.2	down
1.46072e-09	-0.00245752	0.363	0.172	4.38215e-06	AL591167.1	down
0.0557717	-0.00256095	0.342	0.031	1	TRIM31	down
0	-0.00269341	0.212	0.012	0	AC008780.2	down
2.08491e-67	-0.00282607	0.216	0.056	6.25472e-64	AL450306.1	down
0	-0.00288287	0.139	0.004	0	ADD3-AS1	down
0	-0.00288742	0.18	0.007	0	AC009950.1	down
0	-0.00293222	0.156	0.053	0	DUXAP8	down
0	-0.00296353	0.313	0.033	0	MUC15	down
8.337e-281	-0.00300357	0.051	0.142	2.5011e-277	DTX4	down
0.189701	-0.0031315	0.283	0.026	1	POU6F2	down
0	-0.00316744	0.268	0.016	0	TNN	down
0	-0.00331169	0.048	0.234	0	LPAR2	down
0	-0.00346897	0.175	0.012	0	C10orf62	down
0	-0.00360417	0.138	0.005	0	AC005224.2	down
0	-0.00362374	0.265	0.005	0	NRG4	down
2.84467e-17	-0.00368645	0.364	0.07	8.53402e-14	EN2	down
0.135489	-0.00390818	0.364	0.028	1	LINC02004	down
0	-0.00391968	0.224	0.018	0	AL096706.1	down
0	-0.00403224	0.172	0.006	0	AL450998.2	down
0	-0.00412683	0.255	0.009	0	ZNF816	down
1.97586e-176	-0.00418019	0.222	0.355	5.92758e-173	ODC1	down
0.0042973	-0.00425521	0.252	0.184	1	PPP1R3G	down
0	-0.00427329	0.19	0.013	0	FLRT1	down
0	-0.00449865	0.174	0.008	0	FBN3	down
6.7548e-07	-0.00455072	0.311	0.026	0.00202644	Z82195.3	down
0.0412613	-0.00462525	0.268	0.383	1	KRT8	down
3.04729e-186	-0.0046555	0.31	0.117	9.14186e-183	NCR3LG1	down
1.04601e-204	-0.00470005	0.312	0.003	3.13802e-201	WWC2-AS2	down
0	-0.00477371	0.31	0.013	0	KCNH8	down
0	-0.00491349	0.159	0.014	0	DUSP19	down
0	-0.00510709	0.149	0.009	0	SPDYA	down
0	-0.00510835	0.161	0.005	0	AC025857.2	down
0	-0.00523023	0.028	0.108	0	DMXL1	down
0	-0.00535429	0.312	0.017	0	AC098617.1	down
0	-0.00541065	0.127	0.011	0	HMSD	down
0	-0.00542144	0.222	0.005	0	AL731563.3	down
0.156989	-0.00563106	0.327	0.019	1	ACTN2	down
1.36809e-06	-0.00569035	0.264	0.006	0.00410426	C5orf66	down
5.50795e-238	-0.0057071	0.249	0.005	1.65238e-234	AC006213.5	down
9.16396e-09	-0.0057289	0.001	0.129	2.74919e-05	FOXH1	down
5.90021e-08	-0.00581348	0.048	0.113	0.000177006	F11	down
1.65925e-33	-0.00606531	0.363	0.289	4.97776e-30	UGT1A8	down
6.51944e-84	-0.00638808	0.158	0.005	1.95583e-80	IMPG2	down
0	-0.00650547	0.311	0.003	0	EXTL3-AS1	down
0	-0.0065965	0.31	0.008	0	MFSD2B	down
2.25636e-11	-0.00662936	0.314	0.027	6.76907e-08	MIMT1	down
2.13229e-07	-0.00668989	0.313	0.007	0.000639688	ALX1	down
0	-0.00685231	0.117	0.005	0	DRICH1	down
1.52845e-239	-0.00690625	0.009	0.102	4.58535e-236	AD000671.3	down
0	-0.00706789	0.178	0.026	0	LINC02109	down
0	-0.00736577	0.285	0.017	0	NAALAD2	down
0	-0.00746731	0.312	0.028	0	AC024230.1	down
1.00611e-20	-0.00752991	0.365	0.014	3.01832e-17	BPIFA2	down
0	-0.007695	0.184	0.004	0	TMEM269	down
0	-0.00769868	0.312	0.004	0	ALDH1L1-AS2	down
0	-0.00802683	0.228	0.006	0	REELD1	down
0	-0.00825499	0.108	0.006	0	AL009179.2	down
0.0162269	-0.00830281	0.243	0.03	1	HAGLR	down
0.268728	-0.00833779	0.17	0.013	1	NEFM	down
7.70249e-30	-0.00840059	0.125	0.04	2.31075e-26	CDKL1	down
1.21929e-13	-0.008546	0.001	0.136	3.65787e-10	AL139353.2	down
0	-0.00862357	0.318	0.007	0	SLC6A4	down
3.39723e-05	-0.00877518	0.229	0.375	0.101917	TOB1	down
0	-0.00885095	0.312	0.03	0	LINC02253	down
0	-0.00887156	0.311	0.005	0	AL109840.2	down
0	-0.00901393	0.109	0.02	0	NOVA1	down
0	-0.00916914	0.311	0.026	0	FSIP2-AS2	down
0	-0.00937951	0.205	0.007	0	AC010378.2	down
0	-0.00940224	0.184	0.005	0	U73166.1	down
7.27369e-15	-0.00947205	0.107	0.288	2.18211e-11	AC116351.2	down
0	-0.00972623	0.109	0.007	0	AC017071.1	down
1.82578e-108	-0.00978965	0.313	0.022	5.47733e-105	EPHA5-AS1	down
0	-0.0100117	0.312	0.01	0	AC010136.1	down
0.112561	-0.0100558	0.313	0.022	1	AC093001.1	down
2.71106e-07	-0.010096	0.271	0.013	0.000813317	AC107308.1	down
0	-0.0102131	0.311	0.007	0	FAM83C	down
0	-0.0102869	0.18	0.015	0	AC061961.1	down
0	-0.0102976	0.208	0.012	0	LINC01087	down
6.87104e-293	-0.010302	0.003	0.102	2.06131e-289	AC010761.1	down
0	-0.0104121	0.194	0.006	0	Z73429.1	down
1.44708e-06	-0.0104632	0.313	0.027	0.00434125	AC107398.3	down
8.43126e-114	-0.0105401	0.086	0.188	2.52938e-110	PUS1	down
0.149703	-0.010669	0.227	0.005	1	LINC00598	down
0.562922	-0.0108151	0.312	0.017	1	LINC02588	down
1.89209e-33	-0.0108164	0.125	0.218	5.67628e-30	RGS5	down
0	-0.0108844	0.15	0.005	0	AC095057.4	down
0	-0.0109129	0.364	0.006	0	AC108134.2	down
4.46435e-38	-0.0109292	0.313	0.142	1.3393e-34	AC005921.2	down
0	-0.0109602	0.312	0.006	0	CA4	down
2.50861e-06	-0.0111357	0.053	0.2	0.00752583	GATC	down
9.47603e-73	-0.0112868	0.315	0.034	2.84281e-69	BX004987.1	down
0	-0.0115592	0.029	0.146	0	EXOSC8	down
1.07176e-08	-0.0116353	0.363	0.113	3.21527e-05	IGLV8-61	down
0	-0.0116963	0.26	0.02	0	TDRD1	down
0	-0.0118963	0.311	0.006	0	AC131025.1	down
0	-0.0119514	0.162	0.007	0	SAXO2	down
0	-0.0119686	0.273	0.008	0	AC079174.2	down
9.48594e-11	-0.0120196	0.197	0.016	2.84578e-07	B3GAT2	down
0.00626106	-0.0121932	0.284	0.038	1	LINC02404	down
0	-0.0123416	0.101	0.006	0	AC016405.3	down
3.19877e-58	-0.0124131	0.223	0.006	9.59632e-55	AC006441.3	down
4.89456e-05	-0.0124367	0.306	0.241	0.146837	UBD	down
1.21344e-73	-0.0127557	0.117	0.35	3.64033e-70	TRA2A	down
1.3678e-38	-0.0128754	0.205	0.027	4.10339e-35	AC026341.1	down
0	-0.0129569	0.252	0.009	0	SLFNL1	down
2.05169e-115	-0.0129858	0.155	0.358	6.15508e-112	UBAC1	down
0	-0.0131735	0.312	0.005	0	AC126755.2	down
1.85353e-11	-0.0132196	0.078	0.185	5.5606e-08	AVPI1	down
5.5234e-16	-0.0132321	0.133	0.149	1.65702e-12	CXCL10	down
1.44047e-271	-0.013272	0.053	0.274	4.32142e-268	PHLDB2	down
0	-0.0132762	0.566	0.029	0	AL591501.1	down
0.000168909	-0.0133323	0.245	0.031	0.506728	AL592466.1	down
3.11312e-17	-0.0134745	0.314	0.013	9.33936e-14	PLPPR5	down
0	-0.0136848	0.446	0.027	0	GNGT1	down
0	-0.0138808	0.312	0.028	0	GJB7	down
2.48969e-116	-0.0138882	0.103	0.335	7.46906e-113	LINC00963	down
0	-0.013984	0.312	0.021	0	AC064869.1	down
0	-0.0145571	0.268	0.016	0	AL022151.1	down
0	-0.0146327	0.105	0.011	0	CRYBB2	down
0	-0.0147586	0.312	0.007	0	AC069234.5	down
0	-0.0147837	0.228	0.005	0	AL158163.1	down
5.73241e-37	-0.0148574	0.347	0.208	1.71972e-33	AC132217.1	down
0	-0.0148867	0.313	0.007	0	SPAG6	down
0	-0.0149477	0.103	0.022	0	ZNF610	down
0	-0.0149495	0.311	0.011	0	DSG3	down
1.37157e-31	-0.0150003	0.27	0.052	4.11471e-28	ZNF738	down
7.96048e-12	-0.015008	0.28	0.023	2.38814e-08	LINC02087	down
1.99241e-116	-0.0150546	0.034	0.112	5.97724e-113	AL138828.1	down
0.000216527	-0.01526	0.351	0.405	0.649581	TGFBI	down
5.36674e-307	-0.0152826	0.184	0.014	1.61002e-303	SLC28A2	down
8.20982e-24	-0.0154255	0.364	0.254	2.46295e-20	TFAP2A-AS1	down
4.80646e-22	-0.0155179	0.281	0.017	1.44194e-18	AC073389.3	down
0	-0.0156564	0.348	0.021	0	PCOLCE-AS1	down
0	-0.0159651	0.169	0.03	0	AL157778.1	down
3.11948e-08	-0.0160532	0.12	0.282	9.35844e-05	CPEB4	down
0	-0.0162788	0.272	0.014	0	PCDHGA8	down
0	-0.0163106	0.018	0.141	0	BTBD7	down
0	-0.0163602	0.31	0.01	0	AL137077.2	down
0	-0.0165493	0.26	0.03	0	HMGA2-AS1	down
0	-0.0165727	0.194	0.005	0	AC008937.3	down
0	-0.0165853	0.161	0.007	0	AL359532.1	down
0	-0.0165891	0.311	0.003	0	FBXL19-AS1	down
0.316721	-0.0167246	0.167	0.208	1	DTYMK	down
0	-0.0169729	0.312	0.03	0	COL28A1	down
0	-0.0169895	0.312	0.028	0	POTEF	down
0	-0.0171022	0.238	0.011	0	MKRN3	down
0	-0.0171286	0.271	0.018	0	SHOX2	down
5.20387e-222	-0.0171771	0.072	0.313	1.56116e-218	SORL1	down
0	-0.0172156	0.04	0.123	0	TSHZ2	down
0	-0.0175264	0.242	0.005	0	AL022344.1	down
0	-0.017559	0.312	0.007	0	FAM153B	down
0	-0.0176659	0.313	0.029	0	CDH7	down
2.15968e-22	-0.0177439	0.087	0.393	6.47904e-19	FAAP100	down
0	-0.0177914	0.312	0.016	0	SYN3	down
0	-0.0178833	0.312	0.003	0	AC006504.1	down
0	-0.018029	0.313	0.029	0	AC099499.2	down
9.76638e-07	-0.0180346	0.26	0.025	0.00292991	POU6F2-AS1	down
5.67874e-59	-0.0182831	0.312	0.027	1.70362e-55	AC015802.6	down
0	-0.0183042	0.297	0.009	0	AC132938.1	down
0	-0.01831	0.147	0.01	0	TMPRSS5	down
0	-0.0184112	0.205	0.007	0	GPR158	down
0	-0.0184264	0.235	0.019	0	AC093895.1	down
3.13083e-251	-0.0186811	0.078	0.281	9.39248e-248	SREK1	down
0	-0.0191501	0.1	0.006	0	AL158071.5	down
1.40234e-166	-0.0191877	0.003	0.13	4.20703e-163	AP003352.1	down
1.48601e-60	-0.0193963	0.059	0.157	4.45802e-57	EPHA1	down
0	-0.0194296	0.313	0.029	0	LINC00879	down
0	-0.0196041	0.313	0.031	0	AC023310.4	down
0	-0.0196204	0.312	0.031	0	TEX37	down
0	-0.0196522	0.312	0.025	0	AL031674.1	down
0	-0.0199074	0.209	0.013	0	LINC01607	down
0	-0.0199375	0.311	0.028	0	AC012178.1	down
0	-0.0200119	0.192	0.005	0	AC013652.1	down
0	-0.0201122	0.254	0.028	0	CKMT1A	down
3.07134e-10	-0.0204024	0.157	0.093	9.21401e-07	LINC02802	down
7.74969e-96	-0.0204318	0.071	0.196	2.32491e-92	VNN2	down
0	-0.0205625	0.312	0.005	0	BEST4	down
0	-0.020705	0.312	0.025	0	SLC7A11-AS1	down
1.36519e-68	-0.0208065	0.133	0.351	4.09557e-65	EXOSC7	down
0	-0.021184	0.316	0.043	0	C12orf56	down
3.64542e-32	-0.0213092	0.319	0.431	1.09363e-28	ERRFI1	down
0	-0.0216412	0.312	0.017	0	AC034159.2	down
2.79636e-54	-0.0218465	0.089	0.286	8.38909e-51	ITPR2	down
8.54668e-07	-0.0218712	0.276	0.01	0.002564	AC020928.1	down
0	-0.0219638	0.056	0.231	0	EMG1	down
0	-0.0219675	0.225	0.006	0	AC239803.1	down
2.00971e-306	-0.0220346	0.313	0.033	6.02914e-303	LINC01194	down
0	-0.0220694	0.311	0.018	0	ZPLD1	down
0	-0.0220983	0.157	0.085	0	CCDC144NL-AS1	down
0.169653	-0.0221511	0.177	0.055	1	TCP10L	down
0	-0.0222442	0.312	0.018	0	CDH8	down
1.15462e-05	-0.0222913	0.29	0.273	0.0346385	ERO1B	down
0	-0.0227295	0.169	0.009	0	KLHL6-AS1	down
0	-0.0227398	0.312	0.018	0	FER1L6-AS2	down
0	-0.0228044	0.262	0.015	0	ZNF676	down
1.59182e-74	-0.0229363	0.312	0.006	4.77546e-71	AL160314.2	down
0	-0.0231598	0.17	0.008	0	LINC02175	down
4.43115e-151	-0.0233367	0.096	0.304	1.32934e-147	RAPH1	down
0.767046	-0.0233494	0.229	0.016	1	LINC02163	down
0	-0.0234161	0.313	0.03	0	AL359987.1	down
0	-0.0234594	0.231	0.013	0	EPO	down
0	-0.0237355	0.312	0.029	0	LINC02089	down
2.8779e-242	-0.0237507	0.073	0.292	8.6337e-239	DDX23	down
5.14122e-25	-0.0237778	0.463	0.392	1.54237e-21	GSTA1	down
2.05994e-274	-0.0239222	0.077	0.27	6.17981e-271	PRG4	down
0	-0.0239709	0.127	0.022	0	AL391001.1	down
3.61714e-44	-0.0241311	0.123	0.361	1.08514e-40	ULK1	down
0	-0.024154	0.232	0.031	0	AC010894.3	down
1.22438e-36	-0.0242188	0.224	0.262	3.67315e-33	HPGD	down
0	-0.0242218	0.228	0.007	0	AC012467.1	down
0.00018184	-0.0243189	0.199	0.035	0.54552	AC010615.2	down
0	-0.0243308	0.312	0.02	0	AC084781.1	down
4.26283e-190	-0.0247734	0.076	0.326	1.27885e-186	RASSF7	down
0	-0.0250781	0.311	0.006	0	AC011416.3	down
0	-0.0252253	0.312	0.025	0	LINC02315	down
0	-0.0252414	0.271	0.015	0	LINC01948	down
2.3476e-158	-0.0254043	0.062	0.339	7.04279e-155	NEDD9	down
1.74925e-125	-0.0254482	0.1	0.341	5.24774e-122	MRPS27	down
0	-0.0254968	0.318	0.026	0	LINC02475	down
2.93261e-303	-0.0255799	0.069	0.251	8.79782e-300	DOCK5	down
0	-0.0256063	0.331	0.005	0	AL662791.1	down
0	-0.0258302	0.264	0.006	0	AC103923.1	down
0	-0.0260097	0.312	0.019	0	EYA4	down
6.69031e-06	-0.0260553	0.158	0.01	0.0200709	DEPDC4	down
0.0015609	-0.0261247	0.149	0.348	1	ACADS	down
0	-0.026131	0.222	0.005	0	AC068792.1	down
2.41547e-244	-0.0262893	0.312	0.018	7.24642e-241	NXPH2	down
0	-0.0262988	0.236	0.134	0	SULT1C4	down
0	-0.0263736	0.312	0.012	0	AC005224.3	down
1.12671e-06	-0.0264508	0.318	0.024	0.00338013	AL356056.1	down
1.93819e-196	-0.0264684	0.258	0.023	5.81456e-193	AC104072.1	down
1.17247e-22	-0.0265517	0.048	0.14	3.51742e-19	PLIN5	down
5.48618e-17	-0.0266604	0.288	0.468	1.64585e-13	FURIN	down
0	-0.0267236	0.164	0.008	0	AC119674.1	down
0	-0.0267398	0.262	0.034	0	TEX41	down
0	-0.0267415	0.313	0.033	0	AC090358.1	down
2.18894e-46	-0.0267671	0.369	0.479	6.56682e-43	HNRNPH1	down
2.6127e-198	-0.0270437	0.07	0.228	7.83809e-195	GOLGA8A	down
0	-0.0270442	0.057	0.268	0	FLCN	down
0	-0.0270686	0.215	0.029	0	AP005230.1	down
0	-0.0272542	0.312	0.031	0	MIR548XHG	down
0	-0.0274723	0.222	0.036	0	CASC9	down
0	-0.0275091	0.18	0.004	0	C20orf202	down
7.93646e-221	-0.0276285	0.074	0.289	2.38094e-217	DCUN1D1	down
0	-0.0276992	0.249	0.004	0	AC007666.1	down
0	-0.0280727	0.313	0.017	0	AL365259.1	down
0	-0.0280892	0.137	0.039	0	LINC02432	down
1.20676e-219	-0.0282541	0.313	0.01	3.62029e-216	LRRC19	down
0	-0.0283088	0.237	0.02	0	LINC02405	down
2.80372e-252	-0.028399	0.196	0.032	8.41116e-249	LINC01139	down
0	-0.0286345	0.196	0.104	0	DTNA	down
0	-0.0286678	0.532	0.008	0	AL592424.1	down
8.72561e-306	-0.0289637	0.274	0.048	2.61768e-302	DAB1	down
0	-0.0289727	0.222	0.032	0	LINC01611	down
0	-0.029203	0.311	0.022	0	DLGAP1	down
0	-0.0292806	0.111	0.009	0	IL31RA	down
0	-0.0292853	0.266	0.017	0	AC069277.1	down
0.00826248	-0.029393	0.239	0.042	1	CU638689.5	down
0	-0.029528	0.132	0.059	0	ZFHX4	down
0	-0.029606	0.179	0.033	0	ZNF571-AS1	down
1.96604e-263	-0.0298814	0.268	0.037	5.89812e-260	TEX11	down
0	-0.0299489	0.313	0.031	0	AC073348.2	down
1.93553e-41	-0.0303215	0.312	0.028	5.80658e-38	LINC02050	down
0	-0.030332	0.064	0.275	0	IL1RN	down
0	-0.0303428	0.313	0.017	0	AL023553.1	down
0	-0.0304511	0.312	0.008	0	MEI4	down
0.222607	-0.0304689	0.313	0.011	1	ZNF492	down
2.04117e-150	-0.0305463	0.081	0.338	6.12352e-147	GATAD2A	down
2.11853e-266	-0.0306369	0.131	0.02	6.35559e-263	LINC02535	down
0	-0.0310195	0.153	0.014	0	SPX	down
4.04009e-54	-0.0311028	0.1	0.361	1.21203e-50	NCOR1	down
0	-0.0312056	0.312	0.021	0	AC090116.1	down
5.96979e-105	-0.0313036	0.074	0.219	1.79094e-101	PON3	down
0	-0.0314864	0.207	0.031	0	KBTBD12	down
0	-0.0315496	0.311	0.028	0	C1QTNF9B	down
1.87438e-165	-0.0315512	0.313	0.028	5.62315e-162	ZNF560	down
0	-0.0316937	0.311	0.023	0	AC015631.1	down
3.76219e-07	-0.0317157	0.203	0.41	0.00112866	HSD17B2	down
6.25439e-19	-0.0317991	0.268	0.375	1.87632e-15	SLC38A4	down
5.40061e-137	-0.0319197	0.207	0.05	1.62018e-133	THBS4	down
0	-0.0320554	0.174	0.012	0	CEP83-DT	down
0	-0.0321237	0.311	0.032	0	AL110292.1	down
0	-0.0324707	0.312	0.021	0	LINC01905	down
1.32177e-65	-0.0325458	0.105	0.347	3.96531e-62	OIP5-AS1	down
0	-0.0325735	0.312	0.03	0	LINC01483	down
0	-0.0332776	0.196	0.034	0	AC010332.3	down
6.12874e-239	-0.0334448	0.183	0.039	1.83862e-235	LARGE2	down
1.30821e-20	-0.0335811	0.298	0.425	3.92464e-17	ORM1	down
7.07014e-10	-0.0336876	0.132	0.363	2.12104e-06	GCHFR	down
0	-0.0337818	0.185	0.032	0	AC011337.1	down
2.78514e-37	-0.0341318	0.2	0.43	8.35543e-34	EWSR1	down
0	-0.0345412	0.311	0.032	0	AC171558.1	down
0	-0.0345449	0.312	0.031	0	AJ239322.1	down
0	-0.0346513	0.312	0.025	0	FSIP2	down
0	-0.0346644	0.312	0.023	0	AC005537.1	down
0	-0.0347068	0.208	0.019	0	AL356123.2	down
0	-0.0347317	0.024	0.149	0	AC132872.1	down
3.70104e-279	-0.035188	0.062	0.288	1.11031e-275	ARMC6	down
0.691194	-0.035365	0.266	0.036	1	MYCN	down
0	-0.0354202	0.044	0.221	0	MED23	down
6.65671e-29	-0.0354252	0.179	0.045	1.99701e-25	AC011840.1	down
1.17449e-185	-0.0355672	0.07	0.289	3.52346e-182	ANKLE2	down
5.96134e-173	-0.0358756	0.086	0.33	1.7884e-169	SHROOM1	down
3.93826e-45	-0.0360528	0.077	0.395	1.18148e-41	WFS1	down
0	-0.0360829	0.307	0.052	0	TPTE	down
0	-0.0361531	0.312	0.031	0	AC022031.2	down
0	-0.0361827	0.029	0.148	0	ING5	down
0.487993	-0.0362636	0.311	0.052	1	PSMA8	down
0	-0.0363089	0.185	0.018	0	AL109613.1	down
0	-0.0363813	0.312	0.023	0	CR381653.1	down
4.5073e-239	-0.0364246	0.227	0.017	1.35219e-235	MCM3AP-AS1	down
0	-0.0366006	0.039	0.171	0	KRI1	down
0	-0.0368418	0.313	0.031	0	SCN1A-AS1	down
1.54279e-79	-0.0372875	0.293	0.033	4.62838e-76	LINC02241	down
4.05763e-38	-0.0375058	0.082	0.234	1.21729e-34	NUSAP1	down
3.45627e-16	-0.0381534	0.141	0.407	1.03688e-12	EPS8L2	down
0	-0.0385108	0.295	0.045	0	AL356747.1	down
0	-0.0387513	0.313	0.031	0	AC011632.1	down
0	-0.0390099	0.312	0.03	0	SLCO6A1	down
0	-0.0390107	0.228	0.018	0	AC009271.1	down
2.51518e-09	-0.0390979	0.097	0.271	7.54554e-06	GK	down
0	-0.0391581	0.309	0.066	0	RBM46	down
1.52989e-11	-0.0394469	0.334	0.082	4.58968e-08	GABRA2	down
0	-0.0395212	0.203	0.041	0	ZNF391	down
0.00898975	-0.0395557	0.089	0.249	1	ZBTB16	down
0.00368432	-0.0396581	0.102	0.229	1	ABLIM3	down
0	-0.0399415	0.313	0.03	0	AL445985.2	down
0	-0.0401314	0.292	0.044	0	LINC01518	down
0	-0.0401603	0.109	0.09	0	LINC01963	down
0	-0.0402485	0.047	0.214	0	CSNK1G3	down
8.5045e-18	-0.0402723	0.162	0.346	2.55135e-14	PCSK6	down
0	-0.0403551	0.198	0.029	0	AC106744.1	down
0	-0.0405916	0.163	0.041	0	ACSL6	down
2.18683e-169	-0.0407623	0.072	0.322	6.5605e-166	WDFY1	down
0	-0.0412643	0.312	0.016	0	CFAP43	down
1.16092e-06	-0.0418164	0.29	0.029	0.00348276	UGT2B11	down
0	-0.0420656	0.224	0.007	0	AC137834.2	down
0	-0.0423184	0.204	0.036	0	SNHG27	down
0	-0.0423332	0.178	0.054	0	TRHDE-AS1	down
0	-0.0423618	0.312	0.03	0	GPR1-AS	down
0	-0.0427433	0.312	0.03	0	AC133485.7	down
0	-0.0433856	0.234	0.007	0	AC021037.1	down
0	-0.0438778	0.311	0.033	0	LINC00648	down
0	-0.0440602	0.198	0.015	0	SLC5A10	down
1.10932e-10	-0.044257	0.091	0.298	3.32795e-07	ACOT13	down
0	-0.0445132	0.313	0.03	0	POTEE	down
3.07509e-277	-0.0447954	0.18	0.027	9.22526e-274	KTN1-AS1	down
0	-0.0452275	0.044	0.182	0	TNFSF14	down
0	-0.0452329	0.296	0.041	0	AC079062.1	down
0	-0.0456285	0.129	0.009	0	NOXRED1	down
2.39704e-06	-0.0457541	0.347	0.273	0.00719113	HMGB3	down
0	-0.0460928	0.312	0.026	0	ZNF534	down
0	-0.0463376	0.053	0.241	0	KDM3B	down
0	-0.0466171	0.058	0.219	0	SLCO1B1	down
0	-0.046935	0.226	0.023	0	GRIK2	down
0	-0.0470029	0.166	0.046	0	PPP2R2B	down
4.95663e-170	-0.0470777	0.162	0.035	1.48699e-166	ZNF793-AS1	down
0	-0.0473048	0.312	0.032	0	LINC01205	down
7.51526e-235	-0.0473077	0.12	0.039	2.25458e-231	PRTG	down
3.24562e-54	-0.0474377	0.242	0.024	9.73687e-51	PCDHGA10	down
0	-0.0475208	0.316	0.05	0	AP000527.1	down
2.72224e-116	-0.0479388	0.084	0.335	8.16672e-113	ZSCAN18	down
0.296418	-0.0485631	0.271	0.043	1	CLEC2L	down
0	-0.0485974	0.312	0.031	0	GRIA2	down
1.45978e-28	-0.0487632	0.297	0.45	4.37934e-25	HAL	down
1.89041e-06	-0.0488649	0.15	0.371	0.00567123	PIK3R1	down
0	-0.0489013	0.185	0.281	0	MIR122HG	down
0	-0.0490398	0.308	0.054	0	TP63	down
0	-0.0492914	0.183	0.081	0	KIF7	down
0	-0.0493353	0.253	0.024	0	DNAH6	down
0	-0.0497538	0.226	0.031	0	AC011287.1	down
0	-0.0499378	0.295	0.043	0	BRDT	down
0	-0.0501168	0.312	0.039	0	AC112178.1	down
7.39091e-11	-0.0501257	0.421	0.425	2.21727e-07	MT-ATP6	down
0	-0.0501452	0.135	0.087	0	ZDBF2	down
6.7879e-13	-0.0502967	0.227	0.413	2.03637e-09	SERPINA7	down
2.08374e-242	-0.0511097	0.091	0.117	6.25122e-239	GFRA1	down
0	-0.0513858	0.262	0.039	0	SLC44A5	down
0	-0.0515687	0.311	0.038	0	LINC01524	down
2.00821e-195	-0.0518313	0.064	0.304	6.02462e-192	MAU2	down
0	-0.0521912	0.3	0.054	0	AC022424.1	down
0	-0.0526212	0.278	0.048	0	LINC02476	down
1.58879e-35	-0.0526443	0.099	0.391	4.76638e-32	PHLDA1	down
7.50966e-51	-0.0528918	0.128	0.37	2.2529e-47	MYO1B	down
0	-0.0530164	0.059	0.255	0	RBP5	down
0	-0.0530527	0.311	0.035	0	LINC02096	down
1.65533e-131	-0.0536191	0.208	0.149	4.966e-128	DNAJC12	down
1.90601e-44	-0.0536409	0.091	0.387	5.71804e-41	SUGP2	down
0	-0.053696	0.255	0.058	0	KCNMB2-AS1	down
1.01014e-13	-0.054148	0.043	0.105	3.03042e-10	PTPRH	down
3.20106e-153	-0.0542181	0.096	0.183	9.60317e-150	MPZL2	down
0	-0.0542621	0.217	0.033	0	SYT1	down
0	-0.0543713	0.312	0.029	0	SYT14	down
0	-0.0545819	0.315	0.048	0	PPP1R3A	down
0	-0.0548813	0.162	0.037	0	LINC01252	down
0	-0.0548974	0.312	0.04	0	CSMD1	down
0	-0.055363	0.303	0.043	0	SCN11A	down
3.59282e-09	-0.0554771	0.085	0.229	1.07785e-05	PPARGC1A	down
0	-0.0555059	0.316	0.043	0	LINC00221	down
0	-0.0558843	0.263	0.083	0	NEBL	down
0.000692227	-0.0559941	0.439	0.459	1	KNG1	down
0	-0.0561536	0.046	0.205	0	SIRT5	down
1.33998e-222	-0.0562625	0.074	0.234	4.01994e-219	UGT2A3	down
0	-0.057013	0.051	0.243	0	CGNL1	down
0.618553	-0.0577549	0.371	0.453	1	A1BG	down
0	-0.057761	0.046	0.267	0	KAT14	down
0	-0.0578014	0.189	0.039	0	CNR1	down
6.12716e-15	-0.0581307	0.129	0.415	1.83815e-11	NUDT4	down
0	-0.0582318	0.269	0.056	0	HOXA9	down
0	-0.0587427	0.277	0.029	0	IRGM	down
2.97261e-139	-0.0592436	0.075	0.348	8.91783e-136	NAB1	down
0	-0.0593097	0.311	0.079	0	CADPS	down
0	-0.059563	0.311	0.036	0	AL117329.1	down
0	-0.0598017	0.311	0.027	0	TNR	down
3.40762e-144	-0.0598061	0.057	0.245	1.02229e-140	FAM122B	down
2.91404e-35	-0.0599686	0.113	0.274	8.74213e-32	TSPAN13	down
0	-0.0600886	0.165	0.047	0	AF279873.3	down
4.99934e-35	-0.0602795	0.274	0.061	1.4998e-31	LINC01980	down
8.03371e-27	-0.0604842	0.123	0.366	2.41011e-23	LINC01578	down
0	-0.0608436	0.301	0.064	0	IGSF1	down
0.00202147	-0.0610785	0.082	0.231	1	ERN1	down
0	-0.0613677	0.036	0.165	0	CYP4F12	down
1.50319e-173	-0.0619698	0.072	0.33	4.50957e-170	ECSIT	down
4.53916e-43	-0.0622451	0.29	0.479	1.36175e-39	SPTBN1	down
0	-0.0624741	0.259	0.041	0	AC021504.1	down
2.14778e-108	-0.0627922	0.047	0.144	6.44334e-105	COBL	down
0	-0.0630249	0.314	0.065	0	SLCO1A2	down
0	-0.0632088	0.31	0.033	0	NPFFR2	down
0	-0.0637433	0.227	0.066	0	AC020656.2	down
0	-0.0639176	0.245	0.061	0	RNF17	down
0	-0.063996	0.312	0.042	0	AC104134.1	down
2.98387e-91	-0.0641579	0.088	0.371	8.95162e-88	ATG2A	down
0	-0.0642995	0.285	0.044	0	C5orf17	down
0	-0.064349	0.248	0.025	0	SOD2-OT1	down
0	-0.0656263	0.311	0.031	0	POTEM	down
0	-0.0664181	0.079	0.253	0	SARS2	down
1.34024e-205	-0.0665664	0.05	0.326	4.02072e-202	KIF12	down
0	-0.0666145	0.042	0.197	0	CPT1B	down
8.01013e-161	-0.0666576	0.085	0.337	2.40304e-157	MTG2	down
2.01072e-213	-0.0667449	0.059	0.241	6.03217e-210	ADGRG6	down
2.99145e-242	-0.0673283	0.083	0.217	8.97436e-239	ACSS3	down
0	-0.0675635	0.241	0.105	0	AL365203.2	down
1.09413e-212	-0.0686301	0.068	0.31	3.28239e-209	MSI2	down
1.69374e-44	-0.0688363	0.121	0.305	5.08121e-41	RDH10	down
2.81999e-55	-0.0690135	0.368	0.474	8.45998e-52	CTNNB1	down
1.21855e-149	-0.0692671	0.15	0.342	3.65564e-146	PRKCA	down
3.8071e-08	-0.0705135	0.327	0.403	0.000114213	ITIH1	down
1.98428e-22	-0.0707658	0.106	0.373	5.95283e-19	IFT20	down
6.38191e-276	-0.0727526	0.073	0.258	1.91457e-272	PPP1R3B	down
2.4792e-140	-0.0731395	0.063	0.257	7.43761e-137	PCNT	down
1.4148e-21	-0.0736602	0.141	0.36	4.2444e-18	MCM3	down
9.89717e-227	-0.0738392	0.072	0.276	2.96915e-223	BTG3	down
0	-0.0739675	0.021	0.139	0	LRRC24	down
0	-0.0749913	0.269	0.068	0	AL512598.1	down
1.80672e-51	-0.0751363	0.038	0.122	5.42016e-48	CEP72	down
1.20223e-263	-0.0751607	0.072	0.286	3.6067e-260	BHMT	down
0	-0.0754631	0.253	0.041	0	LINC02484	down
0	-0.0761883	0.285	0.026	0	CTNNA2	down
3.12475e-144	-0.076521	0.087	0.33	9.37425e-141	RETSAT	down
0.000676427	-0.0768208	0.34	0.169	1	COX7B2	down
0.00272473	-0.0777777	0.134	0.094	1	SAA1	down
0.552399	-0.0781473	0.166	0.415	1	MT1F	down
3.94379e-20	-0.0782442	0.226	0.43	1.18314e-16	DNAJB1	down
0	-0.0787433	0.116	0.036	0	AC079949.2	down
0	-0.079267	0.318	0.086	0	LINC01297	down
0.601432	-0.0794064	0.159	0.384	1	SLC17A9	down
0	-0.0801541	0.268	0.064	0	AC090164.5	down
0.772039	-0.0813917	0.178	0.387	1	CPB2	down
1.0635e-17	-0.0815365	0.414	0.479	3.19049e-14	RBP4	down
2.02553e-06	-0.0824537	0.12	0.429	0.0060766	GAK	down
6.87129e-27	-0.0826878	0.139	0.326	2.06139e-23	RHPN2	down
1.35786e-36	-0.0827199	0.117	0.396	4.07357e-33	INSR	down
0	-0.0836421	0.305	0.061	0	PCDHGA11	down
0	-0.0842806	0.045	0.197	0	ABCA5	down
3.35342e-88	-0.0845458	0.075	0.298	1.00603e-84	FGFR1OP	down
0	-0.0873432	0.298	0.072	0	AL590550.1	down
0	-0.0878976	0.287	0.085	0	MTMR7	down
0	-0.0884488	0.031	0.239	0	GSDMB	down
[truncated: 254 more rows]

## Sheet: Table S9
Gene	Name	Sequence (5'-3')
[truncated: 22 more rows]
